# Supplementary material for: Genetic Commonalities Between Metabolic Syndrome and Rheumatic Diseases Through Disease Interactome Modules
Source: J Cell Mol Med. 2025 Jan 9;29(1):e70329. doi: 10.1111/jcmm.70329 (PMC11717667; doi:10.1111/jcmm.70329)
Supplement: Supplementary file 1 — Figures S1–S10 Tables S1–S10 Data S1 [file JCMM-29-e70329-s001.zip]

Archive with 21 entries (21 files):
- jcmm70329-sup-0001-FigureS1.jpg
- jcmm70329-sup-0002-FigureS2.jpg
- jcmm70329-sup-0003-FigureS3.jpg
- jcmm70329-sup-0004-FigureS4.jpg
- jcmm70329-sup-0005-FigureS5.jpg
- jcmm70329-sup-0006-FigureS6.jpg
- jcmm70329-sup-0007-FigureS7.jpg
- jcmm70329-sup-0008-FigureS8.jpg
- jcmm70329-sup-0009-FigureS9.jpg
- jcmm70329-sup-0010-FigureS10.jpg
- jcmm70329-sup-0011-TableS1.xlsx
- jcmm70329-sup-0012-TableS2.xlsx
- jcmm70329-sup-0013-TableS3.xlsx
- jcmm70329-sup-0014-TableS4.xlsx
- jcmm70329-sup-0015-TableS5.xlsx
- jcmm70329-sup-0016-TableS6.xlsx
- jcmm70329-sup-0017-TableS7.xlsx
- jcmm70329-sup-0018-TableS8.xlsx
- jcmm70329-sup-0019-TableS9.xlsx
- jcmm70329-sup-0020-TableS10.xlsx
- jcmm70329-sup-0021-supinfo.rar
