# Supplementary material for: Genetic Commonalities Between Metabolic Syndrome and Rheumatic Diseases Through Disease Interactome Modules
Source: J Cell Mol Med. 2025 Jan 9;29(1):e70329. doi: 10.1111/jcmm.70329 (PMC11717667; doi:10.1111/jcmm.70329)
Supplement: Supplementary file 1 — Figures S1–S10 Tables S1–S10 Data S1 [file JCMM-29-e70329-s001.zip › jcmm70329-sup-0011-TableS1.xlsx]

## Sheet: Sheet1
Supplementary Table S1. local genetic association between metabolic syndrome and multiple rheumatic diseases
Metabolic syndrome/Rheumatic diseases	h2	SE
Metabolic syndrome	0.128	0.00543
Fasting blood glucose	0.0812	0.0135
Waist circumference	0.195	0.00712
Essential hypertension	0.0473	0.00254
HDL cholesterol	0.192	0.0138
Triglycerides	0.15	0.0126
Rheumatoid arthritis	0.0272	0.00601
Ankylosing spondylitis	0.0203	0.0141
Systemic lupus erythematosus	0.00818	0.0039
Sicca syndrome	0.00664	0.00338
Osteoporosis	0.00784	0.00175
Gout	0.0251	0.00581
