# Supplementary material for: Genetic Commonalities Between Metabolic Syndrome and Rheumatic Diseases Through Disease Interactome Modules
Source: J Cell Mol Med. 2025 Jan 9;29(1):e70329. doi: 10.1111/jcmm.70329 (PMC11717667; doi:10.1111/jcmm.70329)
Supplement: Supplementary file 1 — Figures S1–S10 Tables S1–S10 Data S1 [file JCMM-29-e70329-s001.zip › jcmm70329-sup-0012-TableS2.xlsx]

## Sheet: Sheet1
Supplementary Table S2. Index loci and mapped genes shared between MetS and rheumatic diseases
Name	SNP	genes within clumping area	chromosome	base_pair_location	effect_allele	other_allele	beta.x	standard_error	p_value	Z.x	alt	ref	beta.y	sebeta	pval	Z.y	p_Shet	p_Shom	pval.exposure	id.exposure
MetS
RA
4043	rs2857597	PRRC2A,AIF1	6	31585000	T	A	-0.0149417	0.00250419	2.42139e-09	-5.96667	A	T	0.208261	0.0180338	7.52662e-31	11.5484	1.31639e-30	0.876395	0.99	DVXxFu
4080	rs9267529	LY6G5B,CSNK2B,GPANK1,AL670886.1	6	31634570	A	C	-0.0180146	0.00399991	6.67604e-06	-4.50376	C	A	-0.246072	0.0270487	9.25763e-20	-9.09737	2.61862e-19	5.16242e-17	0.99	DVXxFu
4149	rs592229	SKIV2L,NELFE	6	31930441	G	T	-0.0101103	0.00214331	2.39192e-06	-4.71713	T	G	0.0777839	0.014276	5.0768e-08	5.44858	2.98223e-10	0.102336	0.99	DVXxFu
5148	rs2071540	TAP1,PSMB8,PSMB9	6	32812916	T	C	-0.00954478	0.00210274	5.64656e-06	-4.53921	C	T	-0.0864979	0.0140102	6.66147e-10	-6.17392	7.95965e-12	2.22212e-12	0.99	DVXxFu
8713	rs7184597	RABEP2	16	28921809	T	C	0.0280297	0.00247075	7.88622e-30	11.3446	C	T	-0.0650193	0.0145498	7.86756e-06	-4.46874	6.51004e-33	8.33625e-16	0.99	DVXxFu
9617	rs2271881	RAB3A,MPV17L2	19	18305824	C	T	-0.0111298	0.00222255	5.50875e-07	-5.00769	T	C	-0.0700784	0.0153008	4.64847e-06	-4.58005	8.76763e-11	2.39445e-11	0.99	DVXxFu
AS
2424	rs3789224	DCDC2	6	24280101	G	A	-0.0145898	0.00315829	3.8459e-06	-4.61954	A	G	0.227454	0.0383488	3.0076e-09	5.93119	1.13237e-11	0.245386	0.99	byLqsO
2671	rs2328893	SLC17A4	6	25770239	A	G	0.0100714	0.00221691	5.54562e-06	4.54301	G	A	-0.137612	0.0309921	8.98628e-06	-4.44023	2.34376e-09	0.0680615	0.99	byLqsO
2853	rs806973		6	26148326	A	G	0.0117181	0.00223019	1.48597e-07	5.25429	G	A	-0.198042	0.0316972	4.15949e-10	-6.24793	4.68202e-14	0.117512	0.99	byLqsO
3026	rs12189841	HMGN4	6	26544798	A	T	0.0144456	0.00319434	6.11863e-06	4.52225	T	A	-0.204874	0.037343	4.10506e-08	-5.48628	9.46017e-11	0.195695	0.99	byLqsO
3908	rs3094549	OR5V1,OR12D3	6	29355148	C	A	-0.0102629	0.00226876	6.08026e-06	-4.52358	A	C	0.170383	0.0319765	9.90878e-08	5.32838	1.57693e-10	0.169929	0.99	byLqsO
6259	rs10947210		6	31417742	T	C	-0.0165998	0.00374201	9.16123e-06	-4.43608	C	T	-0.332963	0.0525512	2.35841e-10	-6.33597	2.62215e-12	2.39756e-12	0.99	byLqsO
6506	rs2857597	PRRC2A,AIF1,BX511262.2	6	31585000	T	A	-0.0149417	0.00250419	2.42139e-09	-5.96667	A	T	0.478293	0.0378667	1.42528e-36	12.631	2.14843e-38	0.350182	0.99	byLqsO
6525	rs1077394	BAG6,PRRC2A,BX511262.2	6	31610384	C	T	-0.00991953	0.0021794	5.32643e-06	-4.5515	T	C	-0.292213	0.027635	3.93369e-26	-10.574	4.07936e-27	4.04797e-20	0.99	byLqsO
6550	rs9267529	LY6G5B,CSNK2B,GPANK1,AL670886.1,CR753842.1,BX511262.2	6	31634570	A	C	-0.0180146	0.00399991	6.67604e-06	-4.50376	C	A	-0.260456	0.0551569	2.33443e-06	-4.72209	5.15741e-10	3.42534e-10	0.99	byLqsO
6675	rs592229	SKIV2L,NELFE	6	31930441	G	T	-0.0101103	0.00214331	2.39192e-06	-4.71713	T	G	0.138162	0.0287219	1.50664e-06	4.81034	2.60289e-10	0.0723996	0.99	byLqsO
6760	rs204993	GPSM3,PBX2,AGER,RNF5,	6	32155581	A	G	-0.0110358	0.00246118	7.32743e-06	-4.48395	G	A	-0.418682	0.0391331	1.02967e-26	-10.6989	9.61132e-28	3.98413e-20	0.99	byLqsO
6824	rs9268005		6	32224388	C	A	-0.0102328	0.00220892	3.61312e-06	-4.63248	A	C	0.312054	0.0293265	1.92752e-26	10.6407	1.88986e-27	0.25683	0.99	byLqsO
7988	rs2282850	TAPBP,RGL2,PFDN6,	6	33267103	C	T	-0.014915	0.00274462	5.50243e-08	-5.43426	T	C	0.38345	0.0351187	9.38426e-28	10.9187	7.24899e-29	0.57261	0.99	byLqsO
8131	rs4711346		6	33730996	C	G	0.0105028	0.00234158	7.2802e-06	4.48533	G	C	0.338434	0.0288394	8.41783e-32	11.7351	3.09045e-33	3.09638e-22	0.99	byLqsO
8281	rs412392		6	34549699	A	G	-0.0185903	0.00227974	3.50412e-16	-8.15457	G	A	-0.135345	0.0301287	7.04839e-06	-4.49223	1.74156e-21	6.61347e-21	0.99	byLqsO
8400	rs12205331	ANKS1A	6	34898455	C	T	0.0139574	0.00264877	1.36875e-07	5.26939	T	C	0.150995	0.0332303	5.52268e-06	4.5439	7.78346e-12	6.6511e-12	0.99	byLqsO
SLE
1868	rs10214468	SLC17A1,	6	25789390	T	A	-0.014351	0.00324005	9.45572e-06	-4.42926	A	T	0.56132	0.10939	2.88e-07	5.13136	1.01219e-09	0.192548	0.99	gjoahx
2740	rs644045	C2,AL662834.1,CR388219.1,CR759782.1	6	31883957	A	G	-0.0106745	0.00226757	2.50791e-06	-4.70749	G	A	-0.39263	0.06326	5.4e-10	-6.20661	2.2578e-12	5.64956e-13	0.99	gjoahx
2779	rs204993	GPSM3,PBX2,AGER,RNF5,	6	32155581	A	G	-0.0110358	0.00246118	7.32743e-06	-4.48395	G	A	0.53735	0.08074	2.82e-11	6.65531	4.645e-12	0.555408	0.99	gjoahx
SS
3000	rs644045	C2,AL662834.1,CR388219.1,CR759782.1	6	31883957	A	G	-0.0106745	0.00226757	2.50791e-06	-4.70749	G	A	-0.38915	0.03808	1.63e-24	-10.2193	8.77889e-25	3.82768e-20	0.99	mRFDje
3052	rs204993	GPSM3,PBX2,AGER,RNF5,	6	32155581	A	G	-0.0110358	0.00246118	7.32743e-06	-4.48395	G	A	0.44119	0.04828	6.31e-20	9.13815	5.78348e-20	0.554967	0.99	mRFDje
GO
12	rs12753981		1	27001893	G	A	-0.0182972	0.00380257	1.49577e-06	-4.8118	A	G	0.153458	0.0299065	2.87813e-07	5.13126	1.33357e-09	0.0855123	0.99	RxYBM3
766	rs3739095	GTF3C2	2	27556721	G	A	0.00975879	0.00200428	1.12181e-06	4.86897	A	G	-0.0794585	0.0172373	4.03274e-06	-4.60968	3.34968e-09	0.0411406	0.99	RxYBM3
779	rs4666000	ZNF512	2	27839369	T	C	-0.0114278	0.00209323	4.77746e-08	-5.4594	C	T	0.118157	0.018485	1.63644e-10	6.39205	7.67923e-13	0.0978686	0.99	RxYBM3
WC
RA
2690	rs3748655	CAPZA1,MOV10,	1	113217311	G	C	-0.0108904	0.0024112	6.29999e-06	-4.51659	C	G	-0.0824946	0.0171799	1.57228e-06	-4.80181	3.66238e-09	1.38664e-09	0.99	DLV26g
12367	rs115794885	TET2,	4	106094414	C	T	-0.0182686	0.00410009	8.40001e-06	-4.45566	T	C	0.11396	0.0228367	6.03212e-07	4.99021	4.75012e-10	0.0636564	0.99	DLV26g
15961	rs4712978		6	26304102	A	G	-0.017507	0.00361887	1.29999e-06	-4.8377	G	A	-0.203112	0.0310091	5.75043e-11	-6.55008	2.97908e-12	1.40413e-12	0.99	DLV26g
16667	rs9257149	AL662890.8,AL901607.1,CR75365.1,AL662890.15,AL662890.9,BX088523.1,	6	28731925	T	C	-0.0102179	0.00227332	7.00003e-06	-4.4947	C	T	0.149531	0.0174335	9.71852e-18	8.57722	1.31453e-17	0.711532	0.99	DLV26g
22167	rs62395789	BX511262.2	6	31572801	G	A	-0.0265071	0.00439809	1.7e-09	-6.02696	A	G	-0.193372	0.03454	2.16217e-08	-5.59849	1.76634e-14	9.95913e-15	0.99	DLV26g
22178	rs2844477	AIF1,BX511262.2	6	31578772	T	C	0.00857172	0.00187536	4.90004e-06	4.57071	C	T	0.183539	0.0146425	4.82281e-36	12.5347	9.93404e-37	6.52994e-21	0.99	DLV26g
22195	rs3130621	PRRC2A,AIF1,BX511262.2	6	31587083	T	C	0.0106226	0.00224914	2.30001e-06	4.72296	C	T	-0.135127	0.0190084	1.17085e-12	-7.1088	4.84621e-14	0.232022	0.99	DLV26g
22275	rs3130617	GPANK1,C6orf47,APOM,AL670886.1,CR753842.1,CR354443.1,CR759761.1,BX511262.2	6	31627523	C	T	0.0156885	0.00199126	3.29989e-15	7.87868	T	C	0.204987	0.0179632	3.66353e-30	11.4115	6.44075e-33	2.11066e-32	0.99	DLV26g
22320	rs805284	LY6G6C,LY6G6D,LY6G6F,LY6G6E,Xxbac-BPG32J3.20,MEGT1,CR354443.3,CR759787.1,DASS-312M4.10,	6	31682029	G	A	0.0167144	0.003753	8.40001e-06	4.45361	A	G	0.401222	0.0335805	6.64508e-33	11.9481	1.92163e-33	1.74389e-19	0.99	DLV26g
22423	rs62395851	C2,AL662834.1,CR388219.1,CR759782.1	6	31881223	G	C	-0.019811	0.00335648	3.59998e-09	-5.90231	C	G	-0.417014	0.0391686	1.80759e-26	-10.6466	1.0307e-26	1.55549e-22	0.99	DLV26g
22427	rs9267673	C2,CR388219.1,CR759782.1	6	31883679	C	T	0.0154984	0.00311281	6.4e-07	4.97891	T	C	-0.135857	0.0303808	7.75622e-06	-4.4718	1.03332e-10	0.0110776	0.99	DLV26g
22482	rs592229	SKIV2L,NELFE,	6	31930441	G	T	0.00878322	0.00178396	8.50002e-07	4.92344	T	G	0.0777839	0.014276	5.0768e-08	5.44858	5.07383e-11	2.18065e-11	0.99	DLV26g
22531	rs12333245	TNXB,	6	32019769	G	A	-0.014466	0.00317317	5.1e-06	-4.55885	A	G	-0.301106	0.0293158	9.51043e-25	-10.2711	6.47012e-25	4.04412e-17	0.99	DLV26g
22585	rs114775987	TNXB,ATF6B,	6	32077690	G	A	-0.0296003	0.00612717	1.40001e-06	-4.83099	A	G	-0.383333	0.041558	2.86088e-20	-9.22405	3.04127e-20	2.20384e-16	0.99	DLV26g
22676	rs3134605	NOTCH4,GPSM3,PBX2,	6	32159956	T	C	0.010249	0.00215733	2e-06	4.75078	C	T	-0.180264	0.0193439	1.17544e-20	-9.31891	1.20347e-20	0.776654	0.99	DLV26g
22719	rs2854051	NOTCH4,	6	32184050	G	T	0.0166781	0.0034617	1.5e-06	4.81789	T	G	0.502789	0.034172	5.28324e-49	14.7135	2.58382e-50	6.6793e-26	0.99	DLV26g
22798	rs424232		6	32208324	C	T	0.00923801	0.00198142	3.09999e-06	4.66232	T	C	-0.126566	0.0182487	4.04483e-12	-6.93562	1.43814e-13	0.22455	0.99	DLV26g
24525	rs35511257	HLA-DRB1,	6	32545392	G	C	0.0165673	0.00329594	5e-07	5.02658	C	G	0.547101	0.0983627	2.66594e-08	5.56208	1.8699e-11	8.29652e-12	0.99	DLV26g
24551	rs2760975	HLA-DRB1,BX296568.1,	6	32560771	G	A	0.0122211	0.00261028	2.80001e-06	4.68191	A	G	0.616883	0.0169582	9.977e-290	36.3767	1.60494e-303	2.27823e-85	0.99	DLV26g
25402	rs28746878	HLA-DQB1,AL731683.1,AL935026.1,HLA-DQA1,	6	32637515	G	C	0.0167803	0.00342136	9.40005e-07	4.90457	C	G	-0.159569	0.0313068	3.45152e-07	-5.09694	2.02631e-11	0.0271606	0.99	DLV26g
25532	rs28746955		6	32652858	A	C	0.0103397	0.00224489	4.09996e-06	4.60588	C	A	0.0949562	0.0178636	1.06302e-07	5.31563	5.23433e-10	2.09485e-10	0.99	DLV26g
27124	rs35029304	HLA-DMB,Xxbac-BPG181M17.5,HLA-DOA,	6	32909533	T	C	0.019818	0.00404896	9.90011e-07	4.89459	C	T	0.263178	0.0560117	2.61927e-06	4.69863	5.38486e-10	2.1533e-10	0.99	DLV26g
27254	rs6911639	HLA-DOA,	6	32978178	T	C	0.0103196	0.00215843	1.7e-06	4.78107	C	T	0.144553	0.0178344	5.2626e-16	8.10529	8.33906e-16	1.44813e-14	0.99	DLV26g
28654	rs419261	GGNBP1,	6	33554147	T	C	-0.00805867	0.00181553	8.99995e-06	-4.43874	C	T	0.0951468	0.0144139	4.08225e-11	6.60104	2.2888e-12	0.247224	0.99	DLV26g
28961	rs2281816	MLN,	6	33772335	A	G	0.00877067	0.00193001	5.49997e-06	4.54437	G	A	0.0671284	0.0148635	6.29245e-06	4.51633	6.73909e-09	2.50971e-09	0.99	DLV26g
28973	rs1555691		6	33781832	C	T	-0.0087167	0.00195001	7.79992e-06	-4.47008	T	C	0.0675269	0.0145191	3.30506e-06	4.6509	1.27132e-09	0.044308	0.99	DLV26g
29103	rs34906910	GRM4,	6	34003314	A	T	0.0111294	0.00224114	6.80002e-07	4.96595	T	A	-0.0969181	0.0185884	1.84918e-07	-5.2139	9.08195e-12	0.0268061	0.99	DLV26g
44924	rs11642449	ATP2A1	16	28896015	C	T	0.0269095	0.00187048	6.29941e-47	14.3864	T	C	0.0632569	0.0142958	9.65073e-06	4.42486	3.822e-50	7.67189e-49	0.99	DLV26g
49056	rs67234314	MAST3	19	18218610	A	T	0.0179001	0.00200914	5.10035e-19	8.90933	T	A	-0.0740397	0.0158925	3.18061e-06	-4.65878	1.28971e-24	2.49492e-09	0.99	DLV26g
AS
13825	rs11754278	DCDC2,	6	24279076	G	A	0.0123745	0.00272846	5.80003e-06	4.53534	A	G	0.229858	0.0384124	2.17766e-09	5.98395	7.69601e-11	1.1137e-11	0.99	EOtwrZ
13979	rs1013045	LRRC16A,	6	25365840	T	A	0.0109999	0.00246679	8.19993e-06	4.4592	A	T	-0.24784	0.0349486	1.32617e-12	-7.09156	1.32877e-12	0.562635	0.99	EOtwrZ
14374	rs2000351	SLC17A4,	6	25759783	T	C	-0.0088352	0.00198164	8.30004e-06	-4.45853	C	T	-0.258865	0.0289712	4.06256e-19	-8.93525	4.05772e-18	5.03461e-16	0.99	EOtwrZ
14706	rs2157050	HIST1H1A,HIST1H3A,HIST1H4A,	6	26020431	C	T	-0.00904384	0.00180651	5.60003e-07	-5.00625	T	C	-0.17495	0.0286307	9.92613e-10	-6.11057	2.82622e-12	3.76924e-13	0.99	EOtwrZ
14874	rs806973		6	26148326	A	G	-0.0129074	0.00183172	1.80011e-12	-7.0466	G	A	-0.198042	0.0316972	4.15949e-10	-6.24793	7.88375e-19	7.64831e-20	0.99	EOtwrZ
14899	rs421153	HISTIH2AD,HIST1H3D,HIST1H2BF,HIST1H4E,	6	26200080	C	T	0.0178574	0.00371887	1.6e-06	4.80183	T	C	0.508897	0.0478856	2.22331e-26	10.6273	2.98286e-25	3.3512e-20	0.99	EOtwrZ
14925	rs61747867	HIST1H3G,HIST1H2BI,	6	26272548	G	T	-0.016729	0.00226148	1.39991e-13	-7.39737	T	G	-0.197539	0.0350612	1.75946e-08	-5.63412	6.62294e-19	6.40389e-20	0.99	EOtwrZ
15021	rs72836448		6	26343070	G	A	-0.0179745	0.00303472	3.2e-09	-5.92295	A	G	-0.254785	0.0409669	4.99367e-10	-6.21929	4.08561e-15	4.70538e-16	0.99	EOtwrZ
15301	rs1535274		6	26520747	A	C	0.0105031	0.00182884	9.29994e-09	5.74304	C	A	-0.12867	0.0280774	4.59082e-06	-4.58269	2.54082e-12	0.00392274	0.99	EOtwrZ
15420	rs116485609		6	26864205	T	C	-0.0185617	0.00295494	3.40001e-10	-6.28158	C	T	-0.216947	0.0373169	6.11308e-09	-5.81364	1.49162e-15	1.6818e-16	0.99	EOtwrZ
16672	rs34388845		6	28578286	A	G	0.00979907	0.00217682	6.69993e-06	4.50155	G	A	-0.293206	0.0498524	4.06574e-09	-5.88148	6.45801e-11	0.236095	0.99	EOtwrZ
16796	rs9257149	AL662890.8,AL901607.1,CR75365.1,AL662890.15,AL662890.9,BX088523.1,	6	28731925	T	C	-0.0102179	0.00227332	7.00003e-06	-4.4947	C	T	0.676517	0.0302873	1.62555e-110	22.3367	2.73905e-108	5.57021e-11	0.99	EOtwrZ
17600	rs3094549	OR5V1,OR12D3,	6	29355148	C	A	0.00909717	0.00196921	3.79997e-06	4.61971	A	C	0.170383	0.0319765	9.90878e-08	5.32838	3.64519e-10	5.49428e-11	0.99	EOtwrZ
26169	rs2857597	PRRC2A,AIF1,BX511262.2,	6	31585000	T	A	0.015991	0.00199082	9.60064e-16	8.03237	A	T	0.478293	0.0378667	1.42528e-36	12.631	3.16547e-37	1.53311e-38	0.99	EOtwrZ
26173	rs3130621	AIF1,PRRC2A,BX511262.2,	6	31587083	T	C	0.0106226	0.00224914	2.30001e-06	4.72296	C	T	-0.338989	0.0396612	1.26183e-17	-8.54712	1.17921e-16	0.899547	0.99	EOtwrZ
26325	rs805284	LY6G6C,LY6G6D,LY6G6F,LY6G6E,Xxbac-BPG32J3.20,MEGT1,CR354443.3,CR759787.1,DASS-312M4.10	6	31682029	G	A	0.0167144	0.003753	8.40001e-06	4.45361	A	G	-0.48209	0.0863087	2.32825e-08	-5.58565	2.24047e-10	0.199919	0.99	EOtwrZ
26542	rs9267677	C2,CFB,	6	31892641	T	C	0.0173463	0.00302921	1e-08	5.72634	C	T	-0.304801	0.0664448	4.49066e-06	-4.58728	2.78038e-12	0.00413722	0.99	EOtwrZ
26544	rs556679	C2,CFB,	6	31894355	C	T	-0.014369	0.00275251	1.79999e-07	-5.22033	T	C	-0.310116	0.0516566	1.93215e-09	-6.00341	1.03743e-12	1.35127e-13	0.99	EOtwrZ
26585	rs444921	SKIV2L,	6	31932177	C	T	-0.0140937	0.00264379	9.80009e-08	-5.33087	T	C	-0.436047	0.059584	2.51304e-13	-7.31819	4.18371e-15	4.82078e-16	0.99	EOtwrZ
26728	rs3130277		6	32110583	G	C	0.0096274	0.00210516	4.79999e-06	4.57324	C	G	-0.403055	0.0424016	1.98793e-21	-9.50566	2.19113e-20	0.648674	0.99	EOtwrZ
26840	rs915896	NOTCH4,	6	32187721	A	T	0.00933858	0.00193096	1.29999e-06	4.83624	T	A	-0.350398	0.0375592	1.06635e-20	-9.32922	1.14019e-19	0.887105	0.99	EOtwrZ
26898	rs424232		6	32208324	C	T	0.00923801	0.00198142	3.09999e-06	4.66232	T	C	-0.257071	0.037351	5.8776e-12	-6.88257	7.52527e-13	0.392363	0.99	EOtwrZ
27029	rs9268112		6	32247990	A	G	0.00837355	0.00189012	9.40005e-06	4.43017	G	A	0.312049	0.0293351	1.99618e-26	10.6374	2.68302e-25	6.34885e-19	0.99	EOtwrZ
27792	rs2760975	HLA-DRB1,BX296568.1	6	32560771	G	A	0.0122211	0.00261028	2.80001e-06	4.68191	A	G	0.261156	0.0366254	1.00023e-12	7.13046	6.79034e-13	8.75783e-14	0.99	EOtwrZ
28393	rs28746878	HLA-DQB1,AL731683.1,AL935026.1,HLA-DQA1,	6	32637515	G	C	0.0167803	0.00342136	9.40005e-07	4.90457	C	G	-0.432395	0.0676934	1.68558e-10	-6.38755	9.2069e-13	0.193427	0.99	EOtwrZ
28693	rs17219281		6	32675645	G	A	0.0140577	0.00300757	2.99999e-06	4.67411	A	G	0.454789	0.0500465	1.01485e-19	9.08733	1.04074e-18	5.7012e-17	0.99	EOtwrZ
29000	rs2859094	CR93692.1,AL713890.1,CR753846.3,BX927168.4,CR759848.1,AL773543.1,BX248406.1	6	32700233	T	G	0.0150464	0.00275137	4.49997e-08	5.46869	G	T	0.678482	0.0372967	6.02837e-74	18.1915	3.67367e-72	1.23177e-40	0.99	EOtwrZ
30053	rs6911639	HLA-DOA,	6	32978178	T	C	0.0103196	0.00215843	1.7e-06	4.78107	C	T	0.568483	0.0319325	6.73752e-71	17.8026	3.76145e-69	3.45406e-36	0.99	EOtwrZ
30752	rs3129272		6	33096426	C	T	0.00966255	0.00192129	4.90004e-07	5.0292	T	C	0.314266	0.0286139	4.6153e-28	10.983	6.59495e-27	1.0317e-21	0.99	EOtwrZ
31001	rs2282850	TAPBP,RGL2,PFDN6,	6	33267103	C	T	0.0177345	0.00224432	2.70022e-15	7.90195	T	C	0.38345	0.0351187	9.38426e-28	10.9187	2.85999e-32	1.64475e-33	0.99	EOtwrZ
31131	rs35881303		6	33461779	A	G	-0.0123688	0.00181063	8.4004e-12	-6.83121	G	A	0.15338	0.031591	1.20276e-06	4.85518	5.30979e-16	0.000206568	0.99	EOtwrZ
31541	rs72880511		6	33729820	G	A	-0.0101181	0.00213932	2.19999e-06	-4.72959	A	G	0.337194	0.0288362	1.37721e-31	11.6934	2.23762e-30	0.178089	0.99	EOtwrZ
31633	rs2281816	MLN,	6	33772335	A	G	0.00877067	0.00193001	5.49997e-06	4.54437	G	A	-0.261955	0.0307354	1.55597e-17	-8.52291	1.44787e-16	0.984792	0.99	EOtwrZ
32041	rs16868647		6	34415439	C	G	-0.0102264	0.00211758	1.40001e-06	-4.82929	G	C	0.206316	0.0316919	7.51104e-11	6.51005	9.6756e-13	0.239239	0.99	EOtwrZ
32058	rs7757419	PACSIN1,	6	34439569	A	T	0.0121609	0.00234418	2.1e-07	5.1877	T	A	-0.187764	0.0406216	3.7956e-06	-4.62227	6.8142e-11	0.0173817	0.99	EOtwrZ
32115	rs2233630	SPDEF,	6	34524778	G	A	-0.0102591	0.00211686	1.29999e-06	-4.84638	A	G	0.191794	0.0333841	9.18798e-09	5.74507	1.25727e-11	0.120803	0.99	EOtwrZ
32123	rs412392		6	34549699	A	G	0.0193431	0.00190625	3.40017e-24	10.1472	G	A	-0.135345	0.0301287	7.04839e-06	-4.49223	1.65688e-27	1.11838e-11	0.99	EOtwrZ
32524	rs12197124	ANKS1A,	6	35029419	C	T	-0.0121976	0.00216087	1.7e-08	-5.64476	T	C	0.162425	0.0335848	1.32309e-06	4.83627	1.9468e-12	0.007386	0.99	EOtwrZ
32558	rs12201228		6	35163549	T	C	-0.0225572	0.00484377	3.2e-06	-4.65695	C	T	0.372138	0.051535	5.15822e-13	7.22107	2.27879e-13	0.489224	0.99	EOtwrZ
32602	rs2064319	TULP1,	6	35476442	G	A	-0.00815347	0.00183151	8.50002e-06	-4.45177	A	G	0.13097	0.0283715	3.90724e-06	4.61625	4.54051e-09	0.0826043	0.99	EOtwrZ
34860	rs34905002	GRID2IP,	7	6563922	G	C	-0.00854	0.00181406	2.5e-06	-4.70767	C	G	-0.132841	0.0281832	2.43512e-06	-4.71348	1.42139e-09	2.22333e-10	0.99	EOtwrZ
49652	rs17885551	IL12RB1,	19	18179672	T	C	0.0125963	0.00219325	9.29994e-09	5.74321	C	T	-0.162586	0.0355788	4.88315e-06	-4.56974	2.65616e-12	0.00384575	0.99	EOtwrZ
SLE
15400	rs34388845		6	28578286	A	G	0.00979907	0.00217682	6.69993e-06	4.50155	G	A	0.62453	0.10309	1.38e-09	6.0581	1.67054e-11	6.74772e-12	0.99	iNlvFk
17149	rs3130621	PRRC2A,AIF1,	6	31587083	T	C	0.0106226	0.00224914	2.30001e-06	4.72296	C	T	0.66717	0.08395	1.91e-15	7.94723	2.96603e-15	1.53922e-15	0.99	iNlvFk
17278	rs685031	C2,AL662834.1,CR388219.1,CR759782.1,BX511262.2	6	31881731	G	A	0.00845282	0.00182867	3.79997e-06	4.62239	A	G	-0.39809	0.0633	3.2e-10	-6.28894	2.07135e-12	0.333353	0.99	iNlvFk
17371	rs3130277		6	32110583	G	C	0.0096274	0.00210516	4.79999e-06	4.57324	C	G	0.6831	0.08843	1.12e-14	7.72475	2.11099e-14	1.0316e-14	0.99	iNlvFk
17418	rs915896	NOTCH4,	6	32187721	A	T	0.00933858	0.00193096	1.29999e-06	4.83624	T	A	0.56293	0.0789	9.68e-13	7.13473	3.36696e-14	1.62241e-14	0.99	iNlvFk
17440	rs424232		6	32208324	C	T	0.00923801	0.00198142	3.09999e-06	4.66232	T	C	0.51824	0.0786	4.29e-11	6.59338	8.63931e-13	3.78616e-13	0.99	iNlvFk
SS
14895	rs34388845		6	28578286	A	G	0.00979907	0.00217682	6.69993e-06	4.50155	G	A	0.36617	0.06051	1.43e-09	6.0514	3.8244e-11	8.19864e-12	0.99	SA5Euv
16892	rs2844477	AIF1,BX511262.2	6	31578772	T	C	0.00857172	0.00187536	4.90004e-06	4.57071	C	T	-0.17313	0.03871	7.73e-06	-4.47249	2.86398e-09	0.0631688	0.99	SA5Euv
16905	rs3130621	PRRC2A,AIF1,BX511262.2	6	31587083	T	C	0.0106226	0.00224914	2.30001e-06	4.72296	C	T	0.45641	0.04924	1.89e-20	9.26909	8.01439e-20	1.04411e-17	0.99	SA5Euv
17058	rs685031	C2,AL662834.1,CR388219.1,CR759782.1,BX511262.2	6	31881731	G	A	0.00845282	0.00182867	3.79997e-06	4.62239	A	G	-0.38793	0.03809	2.3e-24	-10.1846	9.18197e-24	0.405963	0.99	SA5Euv
17167	rs3130277		6	32110583	G	C	0.0096274	0.00210516	4.79999e-06	4.57324	C	G	0.53845	0.05249	1.08e-24	10.2581	4.26691e-24	5.03828e-19	0.99	SA5Euv
17215	rs915896	NOTCH4,	6	32187721	A	T	0.00933858	0.00193096	1.29999e-06	4.83624	T	A	0.36635	0.04634	2.67e-15	7.9057	5.01508e-15	1.0973e-15	0.99	SA5Euv
17263	rs424232		6	32208324	C	T	0.00923801	0.00198142	3.09999e-06	4.66232	T	C	0.38876	0.04694	1.21e-16	8.28206	5.47414e-16	8.73428e-16	0.99	SA5Euv
17708	rs17208671	BTNL2,	6	32360849	G	T	-0.0103294	0.00215143	1.6e-06	-4.80118	T	G	-0.3313	0.042	3.09e-15	-7.8881	6.89781e-15	1.50715e-15	0.99	SA5Euv
19962	rs211468		6	33323265	C	T	-0.00952055	0.00211087	6.49995e-06	-4.51025	T	C	0.23373	0.04759	9.06e-07	4.91133	1.02346e-09	0.110702	0.99	SA5Euv
20177	rs73410897	GRM4,	6	34036469	G	A	0.0172619	0.00329162	1.6e-07	5.2442	A	G	0.32436	0.06802	1.86e-06	4.7686	2.97991e-11	6.38787e-12	0.99	SA5Euv
20189	rs937033	GRM4,	6	34059349	A	C	0.0127286	0.00280839	5.80003e-06	4.53235	C	A	0.37648	0.06533	8.29e-09	5.76274	8.25456e-11	1.77041e-11	0.99	SA5Euv
20458	rs2263329	C6orf106,	6	34595543	T	C	0.0210403	0.0018656	1.69981e-29	11.278	C	T	0.17085	0.03759	5.5e-06	4.54509	6.70027e-33	2.11929e-33	0.99	SA5Euv
OS
13991	rs2760975	HLA-DRB1,BX296568.1	6	32560771	G	A	0.0122211	0.00261028	2.80001e-06	4.68191	A	G	0.115498	0.0250334	3.95412e-06	4.61376	4.70964e-10	7.79147e-11	0.99	oNuXhX
GO
4470	rs1728918	PPM1G	2	27635463	A	G	0.00921162	0.00200813	4.49997e-06	4.58716	G	A	-0.0889904	0.0198113	7.05895e-06	-4.4919	8.9095e-10	0.0199332	0.99	VHaV0T
13178	rs1383585	ABCG2	4	89019735	A	G	-0.0137209	0.00299621	4.70002e-06	-4.57942	G	A	0.415947	0.0329255	1.38899e-36	12.633	3.81105e-36	0.378533	0.99	VHaV0T
13228	rs34633905	ABCG2	4	89074771	C	G	-0.0081066	0.00179459	6.29999e-06	-4.51724	G	C	0.185804	0.0171273	2.02955e-27	10.8484	7.22485e-27	0.814711	0.99	VHaV0T
16360	rs474574		6	7074687	C	T	0.00841544	0.0019036	9.80009e-06	4.4208	T	C	-0.0800168	0.0175767	5.3031e-06	-4.55244	1.93788e-09	0.0311363	0.99	VHaV0T
17180	rs142779375		6	34165351	T	G	0.0245403	0.00424408	7.39997e-09	5.78224	G	T	0.230751	0.0496057	3.292e-06	4.6517	1.28077e-11	2.75473e-12	0.99	VHaV0T
20025	rs71555978	CCDC146	7	76796290	C	T	0.0117976	0.0024498	1.5e-06	4.81574	T	C	0.0953571	0.0215574	9.71538e-06	4.4234	7.22706e-09	1.5667e-09	0.99	VHaV0T
25730	rs71455787		11	65594324	A	G	-0.0135149	0.00221415	1e-09	-6.10388	G	A	-0.11424	0.0242755	2.52674e-06	-4.70598	1.35096e-12	2.9187e-13	0.99	VHaV0T
25766	rs71455793		11	65715204	G	A	-0.0285814	0.00428717	2.60016e-11	-6.66673	A	G	-0.266817	0.0585372	5.1625e-06	-4.55808	4.46605e-14	9.76587e-15	0.99	VHaV0T
30971	rs34063670	RPP25,	15	75247156	C	G	0.00838423	0.00179397	2.99999e-06	4.67356	G	C	-0.0797218	0.0177535	7.10624e-06	-4.49048	5.3669e-10	0.0161605	0.99	VHaV0T
33086	rs62052820		16	69575238	G	A	0.0159491	0.00213632	8.30042e-14	7.46569	A	G	0.0963498	0.0205324	2.6978e-06	4.69257	7.79506e-17	1.76639e-17	0.99	VHaV0T
HY
RA
132	rs72699046	WNT2B,	1	113038761	G	C	0.00818951	0.00130266	3.2e-10	6.28676	C	G	0.113242	0.0189423	2.25507e-09	5.97826	2.80618e-16	4.84692e-16	0.99	iAPx8D
5479	rs9264190		6	31220202	T	C	0.00357556	0.000795322	6.90001e-06	4.49574	C	T	0.198365	0.0182671	1.80385e-27	10.8591	1.37174e-28	1.00963e-17	0.99	iAPx8D
5659	rs9264733	HLA-C,	6	31244214	C	G	0.00357131	0.00077014	3.50002e-06	4.63722	G	C	0.158138	0.0153584	7.30466e-25	10.2965	8.95216e-26	2.62341e-17	0.99	iAPx8D
7436	rs2857700	BX511262.2,	6	31572481	T	C	0.00499685	0.000994416	5e-07	5.02491	C	T	0.191623	0.0219672	2.70645e-18	8.72314	1.06659e-18	3.76897e-16	0.99	iAPx8D
7475	rs2260051	PRRC2A,BX511262.2,	6	31591918	A	T	0.00309263	0.000669526	3.89996e-06	4.61913	T	A	0.090096	0.0139279	9.88098e-11	6.46874	9.33574e-12	8.14443e-12	0.99	iAPx8D
7504	rs2736155	BAG6,PRRC2A,BX511262.2,	6	31605199	G	C	0.00321591	0.000666911	1.40001e-06	4.8221	C	G	0.131361	0.0141865	2.05258e-20	9.25958	5.58519e-21	2.59635e-16	0.99	iAPx8D
7848	rs3130342	ATF6B,TNXB,	6	32080146	A	C	0.00498812	0.000932597	8.9e-08	5.34863	C	A	0.14678	0.0218386	1.80302e-11	6.72113	2.4621e-14	3.14948e-14	0.99	iAPx8D
10475	rs9461787	HLA-DQA1,DQ-A1,AL731683.1,CR753846.2,BX927168.3,AL935026.1,	6	32612084	A	G	0.00568734	0.00124207	4.70002e-06	4.57892	G	A	-0.176227	0.0276353	1.80751e-10	-6.37688	8.41443e-13	0.162486	0.99	iAPx8D
10765	rs9275160		6	32652620	G	A	0.00330047	0.000700942	2.5e-06	4.70862	A	G	0.341858	0.0145763	1.23027e-121	23.453	8.68921e-131	6.68988e-45	0.99	iAPx8D
15426	rs10774624		12	111833788	G	A	-0.00573903	0.000672146	1.39991e-17	-8.53837	A	G	-0.0934894	0.0142407	5.20475e-11	-6.56494	4.00936e-26	3.47045e-25	0.99	iAPx8D
15522	rs17696736	NAA25,	12	112486818	A	G	0.00405006	0.000671626	1.6e-09	6.03023	G	A	0.0923847	0.0141878	7.43704e-11	6.51156	2.91228e-16	5.01749e-16	0.99	iAPx8D
AS
1518	rs62393683		6	25633432	C	T	0.00392344	0.000842946	3.2e-06	4.65444	T	C	-0.195589	0.0384718	3.69658e-07	-5.08396	2.21827e-11	0.0838667	0.99	rEnlH0
2027	rs2071303	HFE,	6	26091336	T	C	0.00319315	0.000700349	5.1e-06	4.55937	C	T	-0.240208	0.0296822	5.83848e-16	-8.09266	8.12746e-17	0.799903	0.99	rEnlH0
2147	rs61747867	HIST1H3G,HIST1H2BI,	6	26272548	G	T	-0.00424346	0.000842256	4.70002e-07	-5.03821	T	G	-0.197539	0.0350612	1.75946e-08	-5.63412	8.35894e-13	2.16488e-12	0.99	rEnlH0
10172	rs9264190		6	31220202	T	C	0.00357556	0.000795322	6.90001e-06	4.49574	C	T	0.57848	0.0389175	5.62341e-50	14.8643	1.67322e-55	2.83474e-27	0.99	rEnlH0
10456	rs9264733	HLA-C,	6	31244214	C	G	0.00357131	0.00077014	3.50002e-06	4.63722	G	C	0.605802	0.0316689	1.44145e-81	19.1292	1.26656e-91	3.71063e-38	0.99	rEnlH0
10464	rs9468913	HLA-C,	6	31244332	C	T	0.00745979	0.00164899	6.1e-06	4.52385	T	C	-0.37601	0.0714046	1.39502e-07	-5.26591	2.68989e-11	0.126011	0.99	rEnlH0
13517	rs2256965	LST1,NCR3,LTB,BX927320.1,BX248519.1,	6	31555130	A	G	0.00303904	0.000676677	7.10003e-06	4.49112	G	A	0.151293	0.0283529	9.4973e-08	5.33607	9.51362e-11	1.49469e-10	0.99	rEnlH0
13556	rs2857700	BX511262.2,	6	31572481	T	C	0.00499685	0.000994416	5e-07	5.02491	C	T	0.52235	0.0475215	4.18215e-28	10.9919	1.41972e-30	2.30321e-21	0.99	rEnlH0
13589	rs2260051	PRRC2A,BX511262.2,	6	31591918	A	T	0.00309263	0.000669526	3.89996e-06	4.61913	T	A	-0.230526	0.027874	1.3366e-16	-8.27029	1.54162e-17	0.822994	0.99	rEnlH0
13617	rs2736155	BAG6,PRRC2A,BX511262.2,	6	31605199	G	C	0.00321591	0.000666911	1.40001e-06	4.8221	C	G	-0.131706	0.029082	5.93239e-06	-4.52878	5.64871e-11	0.032966	0.99	rEnlH0
13853	rs614008	SLC44A4,	6	31840794	C	T	0.00302127	0.000673252	7.19996e-06	4.48758	T	C	0.15595	0.0284687	4.30299e-08	5.47795	6.00967e-11	9.90193e-11	0.99	rEnlH0
13953	rs204887	TNXB,	6	32029226	A	G	0.00323924	0.000712409	5.39995e-06	4.54688	G	A	0.199245	0.0305759	7.20112e-11	6.51641	1.00172e-12	2.54437e-12	0.99	rEnlH0
14038	rs9267810	PRRT1,PPT2,EGFL8	6	32121594	T	C	0.00359603	0.000812454	9.59997e-06	4.42613	C	T	0.258418	0.0290476	5.77165e-19	8.89636	3.2909e-20	1.28558e-15	0.99	rEnlH0
14121	rs3131294	NOTCH4,	6	32180146	A	G	0.00491409	0.000947819	2.19999e-07	5.18463	G	A	0.46568	0.0446866	1.98838e-25	10.421	1.56096e-27	7.51408e-21	0.99	rEnlH0
15818	rs9275273		6	32662559	C	A	0.00349013	0.000691673	4.49997e-07	5.04592	A	C	0.414558	0.0273893	9.40373e-52	15.1358	1.56605e-57	3.10927e-30	0.99	rEnlH0
19177	rs6939600	UHRF1BP1,	6	34822176	T	G	0.00312349	0.000702998	8.9e-06	4.4431	G	T	-0.147778	0.0299684	8.17598e-07	-4.93113	1.52957e-10	0.106506	0.99	rEnlH0
19197	rs2077750		6	35089811	G	A	-0.00372082	0.000833284	8e-06	-4.46525	A	G	0.176506	0.0341097	2.28318e-07	5.17466	5.52208e-11	0.128296	0.99	rEnlH0
SLE
3111	rs2736155	BAG6,PRRC2A,BX511262.2,	6	31605199	G	C	0.00321591	0.000666911	1.40001e-06	4.8221	C	G	-0.30625	0.06193	7.62e-07	-4.9451	8.28058e-11	0.0719278	0.99	de2TD5
3978	rs9275160		6	32652620	G	A	0.00330047	0.000700942	2.5e-06	4.70862	A	G	-0.3681	0.0667	3.41e-08	-5.51874	2.25727e-11	0.154925	0.99	de2TD5
4826	rs2921061		8	8317615	A	T	0.00311694	0.000670957	3.40001e-06	4.64551	T	A	0.27497	0.06143	7.61e-06	4.47615	1.54463e-09	5.03106e-10	0.99	de2TD5
4919	rs11998274		8	9139828	G	C	0.0034754	0.000710533	1e-06	4.89126	C	G	0.29364	0.0622	2.35e-06	4.7209	1.68466e-10	5.71791e-11	0.99	de2TD5
5000	rs11781592	RP1L1,	8	10511121	G	A	-0.0030842	0.000679121	5.60002e-06	-4.54146	A	G	-0.28056	0.06158	5.22e-06	-4.55602	2.1591e-09	6.99171e-10	0.99	de2TD5
5346	rs2250028		8	11213589	T	G	0.00319845	0.000668418	1.7e-06	4.7851	G	T	0.30377	0.06257	1.21e-06	4.85488	2.03095e-10	6.86817e-11	0.99	de2TD5
5602	rs35401001		8	11865121	G	A	0.00313771	0.000670723	2.90001e-06	4.6781	A	G	0.28349	0.06308	6.99e-06	4.49413	1.21339e-09	3.96904e-10	0.99	de2TD5
SS
3374	rs2736155	BAG6,PRRC2A,BX511262.2,	6	31605199	G	C	0.00321591	0.000666911	1.40001e-06	4.8221	C	G	-0.18668	0.03696	4.39e-07	-5.05087	5.39111e-11	0.0691804	0.99	CxWsNk
3469	rs614008	SLC44A4,	6	31840794	C	T	0.00302127	0.000673252	7.19996e-06	4.48758	T	C	-0.24186	0.03625	2.54e-11	-6.672	1.40803e-12	0.450975	0.99	CxWsNk
6372	rs2263329	C6orf106,	6	34595543	T	C	0.00375436	0.000694837	6.49995e-08	5.40322	C	T	0.17085	0.03759	5.5e-06	4.54509	1.41894e-11	5.65216e-12	0.99	CxWsNk
OS
2230	rs6108784		20	10964366	T	C	0.00358102	0.000679289	1.40001e-07	5.27172	C	T	-0.0886331	0.0190846	3.41382e-06	-4.64422	6.42614e-12	0.111952	0.99	WzF2UJ
GO
3575	rs2306362	PCNXL3,SIPA1,	11	65405510	G	T	0.00353175	0.000703002	5.1e-07	5.02381	T	G	0.0907358	0.0172218	1.37414e-07	5.26866	1.99254e-10	3.79925e-11	0.99	cxkc3f
3647	rs601100	C11orf68,	11	65679835	G	A	-0.00415067	0.000909337	5e-06	-4.5645	A	G	-0.123769	0.0270932	4.91802e-06	-4.56827	1.59629e-08	3.23834e-09	0.99	cxkc3f
4275	rs62052820		16	69575238	G	A	0.0035271	0.000795242	9.20005e-06	4.43525	A	G	0.0963498	0.0205324	2.6978e-06	4.69257	2.35449e-08	4.80722e-09	0.99	cxkc3f
HDLC
RA
14468	rs9366698		6	27672035	C	G	-0.00934417	0.00210813	9.29994e-06	-4.43244	G	C	0.108954	0.0151499	6.39882e-13	7.19173	2.46314e-14	0.757252	0.99	Az2m1R
14806	rs1237873	ZNF192P2	6	28158954	A	G	0.0196301	0.00390835	5.1e-07	5.02261	G	A	0.170863	0.0206814	1.43615e-16	8.26167	8.40625e-18	4.65045e-17	0.99	Az2m1R
14826	rs1233697		6	28172263	G	A	-0.0140391	0.00221723	2.39999e-10	-6.33182	A	G	0.146903	0.0166529	1.1298e-18	8.82147	7.20231e-25	0.248763	0.99	Az2m1R
14963	rs71559077	ZKSCAN3,ZSCAN31	6	28328065	G	A	-0.0149726	0.00334123	7.39997e-06	-4.48116	A	G	-0.158978	0.0342315	3.41382e-06	-4.6442	7.22417e-10	7.58179e-10	0.99	Az2m1R
15069	rs13215054	GPX5,AL049543.1	6	28502794	C	A	-0.0112028	0.0021503	1.89998e-07	-5.20988	A	C	0.122922	0.0177564	4.43098e-12	6.92269	2.26627e-16	0.265469	0.99	Az2m1R
15145	rs56092796		6	28672897	C	A	0.0111233	0.00216777	2.90001e-07	5.13122	A	C	0.130815	0.0155494	4.00129e-17	8.41286	1.70145e-18	1.09688e-17	0.99	Az2m1R
15860	rs3129137		6	29130276	T	C	-0.0105848	0.00207947	3.59998e-07	-5.09014	C	T	0.136401	0.0148847	5.00956e-20	9.16384	4.35777e-21	0.929333	0.99	Az2m1R
15978	rs1883329		6	29177102	T	C	-0.010566	0.00230574	4.60002e-06	-4.58248	C	T	-0.0940608	0.0168225	2.25294e-08	-5.59137	1.3585e-11	2.00839e-11	0.99	Az2m1R
16244	rs1003582	GABBR1,OR2H5P	6	29538403	C	G	0.0102057	0.00190204	8.09991e-08	5.36566	G	C	0.0760249	0.0144067	1.31274e-07	5.27705	2.2851e-13	4.86997e-13	0.99	Az2m1R
16283	rs29232		6	29611431	C	T	0.00975043	0.0019918	9.80009e-07	4.89529	T	C	-0.0800101	0.0160298	5.99653e-07	-4.99133	7.49432e-12	0.0737464	0.99	Az2m1R
16290	rs1233367		6	29622220	C	G	-0.00964617	0.00200948	1.6e-06	-4.80033	G	C	-0.0763929	0.0162407	2.55376e-06	-4.70379	8.36692e-11	1.05553e-10	0.99	Az2m1R
16473	rs2394661		6	29672941	T	C	0.0126847	0.00190598	2.80027e-11	6.65521	C	T	0.126442	0.013949	1.25083e-19	9.06459	5.59605e-26	1.95781e-24	0.99	Az2m1R
16831	rs1611255		6	29751005	C	A	-0.0137815	0.00302746	5.30005e-06	-4.55217	A	C	-0.111115	0.0173628	1.55805e-10	-6.3996	7.81539e-13	1.49017e-12	0.99	Az2m1R
17207	rs2523765	AL671561.1	6	29817106	T	A	0.0152931	0.00192212	1.80011e-15	7.95637	A	T	0.0893065	0.0141991	3.18302e-10	6.28959	7.9518e-25	2.13554e-23	0.99	Az2m1R
17348	rs1611713		6	29829251	A	C	-0.0112611	0.00209991	8.19993e-08	-5.36266	C	A	-0.107376	0.0183716	5.07493e-09	-5.84467	2.34863e-14	6.1644e-14	0.99	Az2m1R
17640	rs9260324	HLA-A	6	29917077	G	A	0.0102598	0.00214145	1.7e-06	4.79105	A	G	-0.0967544	0.016288	2.84643e-09	-5.94023	3.52415e-13	0.217634	0.99	Az2m1R
18087	rs12530114	TRIM31,TRIM31-AS1,CR753815.1	6	30074791	C	T	0.00866157	0.00195206	9.09997e-06	4.43714	T	C	0.0639171	0.0141167	5.9606e-06	4.52776	1.38442e-09	1.37584e-09	0.99	Az2m1R
19110	rs3131059	HCG20	6	30763004	T	C	-0.0127982	0.00195131	5.40008e-11	-6.55877	C	T	0.0713418	0.0141722	4.80529e-07	5.03393	3.2465e-17	0.00134394	0.99	Az2m1R
19138	rs1264374		6	30769138	A	G	-0.00966506	0.00192471	5.1e-07	-5.02157	G	A	0.0719159	0.0139278	2.42404e-07	5.16348	1.64097e-12	0.069825	0.99	Az2m1R
19399	rs1264330	DDR1,DDR1-AS1	6	30846919	A	C	-0.00947108	0.00195333	1.2e-06	-4.84868	C	A	0.0713584	0.0141636	4.70056e-07	5.03815	8.50753e-12	0.0845427	0.99	Az2m1R
19484	rs1264306	GTF2H4,VARS2	6	30882203	T	C	0.0090117	0.0019058	2.30001e-06	4.72857	C	T	0.145138	0.0146827	4.83615e-23	9.88497	1.97124e-24	4.01319e-19	0.99	Az2m1R
19486	rs140159913	GTF2H4,VARS2,VARSL	6	30885990	G	A	-0.0427032	0.00882829	1.29999e-06	-4.83709	A	G	-0.280053	0.0472819	3.16009e-09	-5.92305	7.05648e-13	1.35792e-12	0.99	Az2m1R
19551	rs3757340	DPCR1	6	30921882	T	C	0.0153865	0.00213334	5.50047e-13	7.2124	C	T	0.122491	0.0146137	5.20595e-17	8.38193	1.02412e-26	4.24603e-25	0.99	Az2m1R
19565	rs35581359		6	30933131	A	G	0.00921628	0.00200485	4.30002e-06	4.59699	G	A	0.136776	0.0141053	3.111e-22	9.69678	1.55599e-23	2.53498e-18	0.99	Az2m1R
19570	rs3131933		6	30933864	T	C	-0.00937264	0.00190616	8.79995e-07	-4.91703	C	T	0.113401	0.0140391	6.6115e-16	8.07751	1.07322e-17	0.768691	0.99	Az2m1R
19572	rs2532919		6	30933975	A	C	0.0168074	0.0027417	8.79995e-10	6.13028	C	A	-0.113727	0.024102	2.37531e-06	-4.71857	3.79616e-15	0.00278681	0.99	Az2m1R
19769	rs3869094	MUC22,AL663093.2	6	30979558	T	C	0.0162394	0.00193082	4.10015e-17	8.41062	C	T	-0.0776021	0.0141017	3.73328e-08	-5.50303	1.84072e-25	4.68221e-06	0.99	Az2m1R
19796	rs3869097	MUC22,AL663093.2,BX248321.1	6	30984470	C	T	0.00930703	0.00204886	5.60003e-06	4.54254	T	C	0.0912051	0.0141471	1.14159e-10	6.44691	6.9459e-13	1.33854e-12	0.99	Az2m1R
19931	rs34416364	MUC22,AL663093.2,BX248321.1	6	31003469	G	A	-0.0161925	0.00325575	6.59994e-07	-4.97351	A	G	0.101011	0.0213981	2.35201e-06	4.72056	1.26718e-11	0.0467459	0.99	Az2m1R
19981	rs4713429	HCG22	6	31021017	C	G	0.0118377	0.00225868	1.6e-07	5.24098	G	C	0.110355	0.015377	7.14496e-13	7.17663	1.98412e-16	8.13019e-16	0.99	Az2m1R
20110	rs9378152		6	31045554	C	G	0.0193203	0.00416374	3.50002e-06	4.64013	G	C	0.395404	0.0247634	2.16073e-57	15.9673	9.77339e-63	2.37413e-32	0.99	Az2m1R
20323	rs3094221	C6orf15,PSORS1C1,CDSN	6	31082734	G	A	0.00984345	0.00190574	2.39999e-07	5.16516	A	G	0.140469	0.0139191	6.00206e-24	10.0918	1.94333e-25	4.69887e-21	0.99	Az2m1R
20501	rs2240064	CCHCR1,AL662833.3,CR753819.1	6	31114573	G	A	-0.010214	0.00191291	9.29994e-08	-5.33951	A	G	0.0954777	0.0142425	2.03189e-11	6.70372	2.23684e-16	0.182516	0.99	Az2m1R
20627	rs6909939		6	31140518	G	A	0.0132168	0.00268171	8.30004e-07	4.9285	A	G	-0.118294	0.0234367	4.4793e-07	-5.04738	4.84061e-12	0.0735441	0.99	Az2m1R
20667	rs887464	POU5F1	6	31145920	C	T	-0.0126751	0.00191364	3.50026e-11	-6.62356	T	C	0.153271	0.0139096	3.09243e-28	11.0191	5.64622e-32	0.742584	0.99	Az2m1R
20674	rs4713438	PSORS1C3,POU5F1	6	31146846	G	A	0.016696	0.00253111	4.19952e-11	6.59632	A	G	0.22292	0.0167685	2.50957e-40	13.294	1.11871e-43	2.32551e-34	0.99	Az2m1R
20853	rs9501079		6	31175097	G	A	0.0123222	0.00239597	2.69998e-07	5.14289	A	G	0.161422	0.0179936	2.9363e-19	8.97108	3.09227e-20	8.98748e-19	0.99	Az2m1R
20886	rs9263927		6	31178233	C	T	0.0104276	0.00190755	4.60002e-08	5.46649	T	C	0.147518	0.0148172	2.37739e-23	9.95586	8.95839e-25	7.27238e-22	0.99	Az2m1R
21429	rs2245731	AL662833.1	6	31229966	T	C	0.010003	0.0019259	2.1e-07	5.19394	C	T	0.18693	0.0139075	3.47937e-41	13.4409	1.23439e-44	1.52693e-28	0.99	Az2m1R
21590	rs2853951		6	31236115	C	T	0.0134364	0.00193418	3.69999e-12	6.94682	T	C	0.141814	0.014522	1.58343e-22	9.76546	5.02213e-29	3.55307e-27	0.99	Az2m1R
21656	rs3132486	USP8P1	6	31243170	G	A	-0.00972626	0.00191304	3.69999e-07	-5.08419	A	G	0.117692	0.0140203	4.68274e-17	8.3944	5.7712e-19	0.7769	0.99	Az2m1R
21877	rs2853926	XXbac-BPG248L24.13	6	31263051	A	G	0.0116927	0.00212213	3.59998e-08	5.50989	G	A	-0.11787	0.0195799	1.7449e-09	-6.01995	1.31446e-15	0.0694249	0.99	Az2m1R
21926	rs3915971	XXbac-BPG248L24.13	6	31269348	A	G	0.0168485	0.00219768	1.80011e-14	7.66649	G	A	0.242491	0.0160535	1.49658e-51	15.1052	3.28824e-56	9.2122e-45	0.99	Az2m1R
22093	rs2853915	XXbac-BPG248L24.10	6	31275289	A	C	-0.015107	0.00200821	5.40008e-14	-7.52262	C	A	0.183239	0.014273	1.00138e-37	12.8382	4.24497e-42	0.830165	0.99	Az2m1R
22098	rs3873388	XXbac-BPG248L24.10	6	31275827	A	G	0.010708	0.00213658	5.39995e-07	5.01175	G	A	0.145618	0.0142936	2.25216e-24	10.1876	6.53678e-26	1.05906e-20	0.99	Az2m1R
22120	rs9265173		6	31289394	A	G	-0.0117871	0.00196419	2e-09	-6.001	G	A	0.157499	0.0152191	4.23741e-25	10.3488	2.6898e-27	0.905717	0.99	Az2m1R
22676	rs28771375		6	31308590	G	T	0.0127475	0.00266621	1.7e-06	4.78113	T	G	-0.100117	0.0211573	2.22295e-06	-4.73203	4.1984e-11	0.0692874	0.99	Az2m1R
22786	rs9265878		6	31313033	G	A	-0.0101751	0.00216219	2.5e-06	-4.70592	A	G	0.239551	0.0150739	7.22936e-57	15.8918	3.76832e-62	0.000199818	0.99	Az2m1R
23032	rs2596501		6	31321211	C	T	0.0103852	0.00190183	4.70002e-08	5.46064	T	C	-0.0775997	0.0140247	3.14666e-08	-5.53307	1.60019e-14	0.0442505	0.99	Az2m1R
23037	rs12196740	HLA-B,XXbac-BPG248L24.12	6	31321407	C	T	-0.021426	0.00346648	6.4e-10	-6.18091	T	C	-0.114601	0.0230833	6.88256e-07	-4.96467	2.20017e-15	7.19325e-15	0.99	Az2m1R
23061	rs9266258	HLA-B,XXbac-BPG248L24.12	6	31325912	T	C	0.0154006	0.00249494	6.69993e-10	6.17273	C	T	-0.12366	0.0257064	1.50581e-06	-4.81048	1.83651e-15	0.00286376	0.99	Az2m1R
23062	rs9266259	HLA-B,XXbac-BPG248L24.12	6	31325916	C	T	0.0188075	0.00312492	1.79999e-09	6.01855	T	C	0.3136	0.0177769	1.19647e-69	17.6409	1.92458e-76	1.19155e-43	0.99	Az2m1R
23171	rs4959062		6	31331500	C	G	0.00900155	0.00194493	3.69999e-06	4.62821	G	C	0.156687	0.0140239	5.5335e-29	11.1729	4.90061e-31	2.51537e-21	0.99	Az2m1R
23190	rs2523548		6	31332527	G	A	-0.0140159	0.00191945	2.80027e-13	-7.30204	A	G	0.163114	0.0139746	1.76929e-31	11.6722	2.86827e-37	0.551678	0.99	Az2m1R
23348	rs3957111	FGFR3P1,AL671883.1	6	31344490	G	A	0.0152949	0.00306561	6.1e-07	4.98919	A	G	-0.363068	0.0558975	8.28896e-11	-6.49525	8.18244e-15	0.257562	0.99	Az2m1R
23377	rs2442736	AL671883.1	6	31346621	G	C	-0.0135691	0.00225362	1.7e-09	-6.02102	C	G	-0.105735	0.0188553	2.05017e-08	-5.60771	4.6228e-16	1.74921e-15	0.99	Az2m1R
23529	rs2844529	ZDHHC20P2,HLA-S	6	31353593	G	A	0.0130856	0.00204522	1.6e-10	6.39814	A	G	0.18211	0.0146553	1.88365e-35	12.4262	3.05984e-38	3.01306e-31	0.99	Az2m1R
23898	rs201023435	HCP5	6	31390365	TAC	T	-0.022273	0.00458512	1.2e-06	-4.85767	C	T	-0.419594	0.0694068	1.49005e-09	-6.04543	3.79156e-13	7.71764e-13	0.99	Az2m1R
24062	rs56263516	HCP5,LINC01149	6	31413707	T	G	0.0168674	0.00324096	1.89998e-07	5.20445	G	T	0.234189	0.0181439	4.09261e-38	12.9073	3.28662e-41	2.48396e-27	0.99	Az2m1R
24172	rs77424484	HCP5,XXbac-BPG181B23.6	6	31432587	T	C	-0.0527282	0.00632758	7.89951e-17	-8.33308	C	T	-0.336879	0.0446203	4.35512e-14	-7.5499	1.26639e-29	1.02961e-27	0.99	Az2m1R
24190	rs9688839		6	31439659	A	G	-0.0214908	0.00438529	9.59997e-07	-4.90066	G	A	-0.202246	0.0272008	1.04328e-13	-7.4353	8.86426e-16	3.15528e-15	0.99	Az2m1R
24261	rs2905746		6	31451849	T	G	0.0103821	0.00227076	4.79999e-06	4.57208	G	T	0.113339	0.0170402	2.90536e-11	6.65127	2.53599e-13	5.35374e-13	0.99	Az2m1R
24263	rs143439747		6	31452039	G	A	-0.0287516	0.00448402	1.40001e-10	-6.41201	A	G	-0.405301	0.0431615	5.97998e-21	-9.39034	9.98145e-26	3.29608e-24	0.99	Az2m1R
24266	rs28405701		6	31452090	G	A	-0.0147016	0.00210202	2.70023e-12	-6.99403	A	G	0.0709585	0.0153153	3.60114e-06	4.63318	6.34928e-18	0.000157182	0.99	Az2m1R
24353	rs113239947	MICB,CR753820.1	6	31461956	A	T	0.0112916	0.00222928	4.09996e-07	5.06513	T	A	0.226934	0.0146115	2.13255e-54	15.5312	2.17239e-59	3.74399e-33	0.99	Az2m1R
24456	rs28703977		6	31472792	T	C	-0.00890465	0.00200814	9.20005e-06	-4.43428	C	T	0.114197	0.0144808	3.11817e-15	7.8861	8.74823e-16	0.976294	0.99	Az2m1R
24545	rs3132456		6	31486300	A	G	-0.0104777	0.00215274	1.09999e-06	-4.86715	G	A	0.22279	0.018124	9.93345e-35	12.2925	1.95269e-37	0.0694695	0.99	Az2m1R
24723	rs7769073		6	31554607	T	A	-0.0334673	0.00534717	3.89996e-10	-6.25888	A	T	-0.40167	0.0339421	2.60435e-32	-11.834	9.67249e-35	3.40477e-29	0.99	Az2m1R
24742	rs3130632	BX511262.2,NCR3	6	31562764	C	T	-0.0202808	0.00233212	3.40017e-18	-8.69629	T	C	0.0878893	0.0176125	6.03281e-07	4.99017	2.11294e-25	3.83235e-07	0.99	Az2m1R
24775	rs3132451	AIF1,UQCRHP1,BX511262.2	6	31582025	G	C	-0.0205515	0.00233361	1.29987e-18	-8.80674	C	G	-0.138077	0.0190008	3.6779e-13	-7.2669	4.40783e-31	5.03422e-29	0.99	Az2m1R
24798	rs2260051	SNORA38,PRRC2A,BX511262.2	6	31591918	A	T	-0.00910005	0.00191504	2e-06	-4.75189	T	A	0.090096	0.0139279	9.88098e-11	6.46874	5.20118e-14	0.347284	0.99	Az2m1R
24832	rs2077492	BAG6,BX511262.2	6	31606392	G	A	0.010048	0.00190435	1.29999e-07	5.27634	A	G	0.131859	0.0141873	1.48286e-20	9.29416	1.13149e-21	7.45233e-20	0.99	Az2m1R
25123	rs4151657	C2,NELFE	6	31917540	T	C	0.0101396	0.00204283	6.90001e-07	4.96351	C	T	0.101799	0.0144401	1.79184e-12	7.04974	2.88303e-15	9.19113e-15	0.99	Az2m1R
25157	rs41267118	SKIV2L	6	31939345	G	A	-0.0457503	0.00716714	1.7e-10	-6.38334	A	G	-0.384683	0.0455036	2.81709e-17	-8.4539	2.15795e-23	4.17814e-22	0.99	Az2m1R
25294	rs3130277		6	32110583	G	C	-0.0156662	0.00224343	2.90001e-12	-6.98315	C	G	-0.137913	0.0201292	7.31476e-12	-6.85139	3.73272e-22	5.45746e-21	0.99	Az2m1R
25362	rs204991	NOTCH4,GPSM3,PBX2	6	32161366	T	C	-0.0149091	0.00230054	9.09913e-11	-6.4807	C	T	-0.153238	0.0200847	2.35559e-14	-7.62959	6.52851e-22	9.03535e-21	0.99	Az2m1R
25448	rs409715		6	32195723	T	C	0.010446	0.00222259	2.59998e-06	4.69992	C	T	-0.0954618	0.018781	3.71741e-07	-5.08289	1.89471e-11	0.115421	0.99	Az2m1R
25524	rs416352		6	32207393	G	T	-0.0149799	0.002041	2.09991e-13	-7.33949	T	G	-0.198756	0.0166625	8.42752e-33	-11.9283	7.24583e-37	3.22168e-34	0.99	Az2m1R
25529	rs447459		6	32208673	G	A	0.013754	0.00217182	2.39999e-10	6.33294	A	G	0.131162	0.0148079	8.18276e-19	8.85757	3.99931e-24	9.14918e-23	0.99	Az2m1R
25578	rs3130309	BX284927.1	6	32215472	A	G	0.0105368	0.00192838	4.70002e-08	5.46407	G	A	0.150046	0.0141218	2.27667e-26	10.6251	3.96253e-28	2.90984e-23	0.99	Az2m1R
26212	rs1265758	C6orf10,RNU6-603P,U6	6	32323529	A	G	-0.00896708	0.00192778	3.29997e-06	-4.65151	G	A	0.0775262	0.013978	2.9179e-08	5.5463	4.39309e-12	0.191815	0.99	Az2m1R
26301	rs2050190	C6orf10	6	32339076	A	G	-0.00939137	0.00205963	5.1e-06	-4.55974	G	A	-0.243318	0.0154834	1.19812e-55	-15.7148	8.69617e-61	2.33738e-31	0.99	Az2m1R
26310	rs3117110	C6orf10	6	32340176	C	T	-0.0222815	0.00231957	7.59976e-22	-9.60588	T	C	-0.205997	0.0167306	7.74997e-35	-12.3126	9.1933e-51	1.12615e-46	0.99	Az2m1R
26311	rs9268399	C6orf10	6	32340236	G	A	0.0101956	0.00197404	2.39999e-07	5.16484	A	G	0.224381	0.0148876	2.48943e-51	15.0717	5.79887e-56	1.98752e-32	0.99	Az2m1R
26545	rs62404579	BTNL2	6	32376019	G	T	-0.0210982	0.00397234	1.09999e-07	-5.31128	T	G	-0.445716	0.0243791	1.1358e-74	-18.2827	4.63103e-82	7.15735e-42	0.99	Az2m1R
26551	rs3763317	BTNL2	6	32376788	C	T	0.00929848	0.00191265	1.2e-06	4.86157	T	C	0.378661	0.0139323	1.16413e-162	27.1786	1.26563e-180	8.55205e-69	0.99	Az2m1R
26656	rs4355646		6	32386554	C	T	0.00860911	0.001931	8.30004e-06	4.45837	T	C	0.204668	0.013933	7.5405e-49	14.6894	3.42729e-53	2.00304e-28	0.99	Az2m1R
27509	rs9269252	U1	6	32454293	T	A	-0.0138981	0.00200276	3.90032e-12	-6.93947	A	T	-0.363043	0.0142792	1.34896e-142	-25.4246	3.89654e-158	3.79626e-76	0.99	Az2m1R
27532	rs114335056	HLA-DRB1,BX296568.1	6	32559191	A	G	0.0238735	0.00435368	4.20001e-08	5.48352	G	A	0.616542	0.0169927	3.03389e-288	36.2828	1.9021527364888e-321	2.08846e-112	0.99	Az2m1R
27545	rs11751673	BX296568.1	6	32559885	C	G	-0.036313	0.00550679	4.30031e-11	-6.59422	G	C	-0.23261	0.0324846	8.02971e-13	-7.16062	2.56974e-21	3.1098e-20	0.99	Az2m1R
28244	rs9271374		6	32587041	G	A	0.0109538	0.00240453	5.19996e-06	4.55548	A	G	0.322846	0.0191052	4.62807e-64	16.8983	3.41872e-70	2.2871e-34	0.99	Az2m1R
28588	rs9271847		6	32594993	A	G	-0.0121121	0.00194452	4.70002e-10	-6.22884	G	A	-0.149462	0.0139646	9.85598e-27	-10.7029	1.56292e-28	2.03728e-26	0.99	Az2m1R
28908	rs9272326	HLA-DQA1	6	32604169	C	T	-0.0133556	0.00230203	6.59994e-09	-5.80166	T	C	-0.14866	0.019094	6.93266e-15	-7.78569	1.19242e-19	9.93316e-19	0.99	Az2m1R
28972	rs9273058	HLA-DQA1,AL731683.1	6	32612110	T	C	0.0130091	0.00206602	2.99999e-10	6.2967	C	T	0.315461	0.0140146	3.34965e-112	22.5095	4.43557e-124	4.94216e-61	0.99	Az2m1R
29005	rs6932167	HLA-DQA1,DQ-A1	6	32613026	G	A	-0.0198316	0.0031989	5.69994e-10	-6.19951	A	G	-0.104673	0.0235611	8.88648e-06	-4.44262	1.72426e-14	4.65649e-14	0.99	Az2m1R
29144	rs28746802	HLA-DQB1,HLA-DQB1-AS1,XXbac-BPG254F23.6,AL935026.1,HLA-DQA1	6	32632980	C	T	0.0187313	0.00251455	9.3994e-14	7.44917	T	C	0.199396	0.0152619	5.22156e-39	13.065	3.30639e-42	8.69578e-38	0.99	Az2m1R
29355	rs9274852	HLA-DQA1	6	32640289	G	A	0.0162175	0.00218048	1e-13	7.43758	A	G	0.179469	0.015315	1.02424e-31	11.7185	9.26776e-37	4.01791e-34	0.99	Az2m1R
29552	rs9469220		6	32658310	G	A	0.00936584	0.00190216	8.50002e-07	4.92379	A	G	0.115515	0.0139498	1.22377e-16	8.28076	1.71514e-17	8.8644e-17	0.99	Az2m1R
30153	rs3104395	XXbac-BPG254F23.7,CR753846.1	6	32685426	G	A	0.0125401	0.00282397	8.99995e-06	4.44059	A	G	-0.177165	0.0380624	3.24631e-06	-4.65459	4.60707e-10	0.118785	0.99	Az2m1R
30157	rs9275652	XXbac-BPG254F23.7	6	32685822	G	C	-0.0159072	0.00229998	4.60045e-12	-6.91623	C	G	-0.181086	0.0180283	9.70733e-24	-10.0445	1.31093e-29	1.06211e-27	0.99	Az2m1R
31034	rs9276710		6	32757102	T	C	-0.0131954	0.00238211	2.99999e-08	-5.53937	C	T	0.201933	0.0165725	3.74628e-34	12.1848	8.56804e-37	0.237607	0.99	Az2m1R
31140	rs9276757		6	32772856	A	C	-0.010711	0.00227258	2.39999e-06	-4.71315	C	A	-0.0861757	0.0168983	3.40244e-07	-5.09967	3.51968e-11	4.78698e-11	0.99	Az2m1R
31304	rs241436		6	32797876	A	G	-0.0107645	0.00191189	1.79999e-08	-5.63029	G	A	-0.0984831	0.0140311	2.23615e-12	-7.01892	1.83712e-17	9.43291e-17	0.99	Az2m1R
31306	rs9368744	TAP2	6	32798299	C	T	0.0327713	0.00737698	8.9e-06	4.44237	T	C	0.308986	0.0384804	9.77237e-16	8.0297	2.43071e-16	7.27991e-15	0.99	Az2m1R
31332	rs79142022	PSMB8,TAP2	6	32806673	T	C	-0.0388073	0.00688392	1.7e-08	-5.63738	C	T	-0.384364	0.043726	1.49176e-18	-8.79028	3.46201e-21	4.06928e-20	0.99	Az2m1R
31420	rs9276832		6	32832400	C	T	-0.00944998	0.00202757	3.2e-06	-4.66074	T	C	-0.191319	0.0156994	3.67536e-34	-12.1864	8.38669e-37	1.43249e-23	0.99	Az2m1R
31568	rs187764	XXbac-BPG181M17.5	6	32902114	C	T	0.0180816	0.00383755	2.5e-06	4.71176	T	C	-0.306437	0.0617488	6.95457e-07	-4.96264	2.76264e-11	0.100285	0.99	Az2m1R
31581	rs2857096	HLA-DMB,XXbac-BPG181M17.5	6	32911048	G	C	0.00919953	0.00202936	5.80003e-06	4.53322	C	G	0.245525	0.013863	3.46178e-70	17.7108	4.80637e-77	2.00742e-36	0.99	Az2m1R
31641	rs76088152	BRD2	6	32946322	G	A	-0.0156607	0.00332068	2.39999e-06	-4.71611	A	G	-0.123181	0.0263259	2.88158e-06	-4.67908	1.54062e-10	1.84399e-10	0.99	Az2m1R
32216	rs13213149	HLA-DPB1,HLA-DPA1	6	33039686	T	C	-0.0158277	0.00319846	7.49998e-07	-4.94854	C	T	-0.217886	0.0234276	1.39927e-20	-9.3004	1.06023e-21	9.54287e-19	0.99	Az2m1R
32331	rs6899657	HLA-DPB1,HLA-DPA1,CR759904.1,AL805913.1	6	33050223	G	A	-0.00976691	0.00220148	9.09997e-06	-4.43652	A	G	-0.2395	0.0166907	1.07523e-46	-14.3493	8.73781e-51	1.55949e-27	0.99	Az2m1R
32684	rs7744381		6	33081798	C	T	-0.0176127	0.00368166	1.7e-06	-4.7839	T	C	-0.177192	0.0301924	4.39056e-09	-5.86876	1.25238e-12	2.28877e-12	0.99	Az2m1R
32780	rs9277726		6	33091613	G	T	0.00946404	0.00194515	1.09999e-06	4.86546	T	G	0.167783	0.0142868	7.59102e-32	11.7439	3.18233e-34	2.14005e-23	0.99	Az2m1R
32814	rs3117002		6	33097058	A	G	-0.0115672	0.00261714	9.90011e-06	-4.41979	G	A	-0.183348	0.0190483	6.24453e-22	-9.62543	3.37057e-23	1.31647e-17	0.99	Az2m1R
33104	rs419261	GGNBP1,LINC00336	6	33554147	T	C	0.00879399	0.00193442	5.49997e-06	4.54606	C	T	0.0951468	0.0144139	4.08225e-11	6.60104	3.70752e-13	7.56192e-13	0.99	Az2m1R
33124	rs422652		6	33579448	T	A	0.014425	0.00320284	6.69993e-06	4.50382	A	T	0.100187	0.0205084	1.03331e-06	4.88517	2.76782e-10	3.15087e-10	0.99	Az2m1R
33209	rs4713655	ITPR3	6	33648690	T	C	0.0110046	0.0019238	1.09999e-08	5.72024	C	T	0.18362	0.0142546	5.72796e-38	12.8815	4.77743e-41	1.9879e-29	0.99	Az2m1R
33451	rs3828783	MLN	6	33767727	G	A	0.0117325	0.00246722	2e-06	4.75535	A	G	0.0921471	0.0163953	1.90572e-08	5.62034	3.91228e-12	6.45759e-12	0.99	Az2m1R
33502	rs61711964		6	33799275	G	A	0.00962813	0.00196714	9.90011e-07	4.89448	A	G	0.0861553	0.0140787	9.38404e-10	6.11955	2.18764e-13	4.68076e-13	0.99	Az2m1R
44935	rs35403056	REEP3	10	65338410	G	A	-0.00937964	0.00201622	3.29997e-06	-4.65209	A	G	-0.0738831	0.0156994	2.52488e-06	-4.70611	2.07899e-10	2.42527e-10	0.99	Az2m1R
46085	rs11038895	AMBRA1,RP11-425L10.1	11	46447246	C	T	0.0425707	0.00342049	1.50003e-35	12.4458	T	C	0.0896445	0.0176547	3.82103e-07	5.07766	1.95983e-43	4.14714e-40	0.99	Az2m1R
57659	rs11171747	ZC3H10,ESYT1,RP11-603J24.5	12	56518408	T	G	-0.0102662	0.00195552	1.5e-07	-5.24986	G	T	0.0631288	0.014187	8.59627e-06	4.44976	5.82523e-12	0.0182542	0.99	Az2m1R
58735	rs3809272		12	111800258	G	A	0.0164535	0.00207234	1.99986e-15	7.93958	A	G	-0.0666519	0.0147856	6.54772e-06	-4.50789	3.59576e-21	3.17955e-06	0.99	Az2m1R
58767	rs4766897	ACAD10	12	112179471	T	C	0.0201182	0.00201469	1.80011e-23	9.98575	C	T	-0.0925765	0.0150527	7.74052e-10	-6.15016	1.66734e-34	1.8659e-08	0.99	Az2m1R
58780	rs7953257	HECTD4	12	112684221	A	T	0.0214233	0.00196695	1.29987e-27	10.8916	T	A	-0.103405	0.0143034	4.85065e-13	-7.2294	1.32372e-42	4.13676e-09	0.99	Az2m1R
64322	rs11642449	RP11-22P6.3	16	28896015	C	T	-0.0108677	0.00197053	3.50002e-08	-5.51512	T	C	0.0632569	0.0142958	9.65073e-06	4.42486	1.07594e-12	0.0092652	0.99	Az2m1R
76503	rs6062343	TCEA2	20	62695931	G	A	0.00902175	0.00193051	2.99999e-06	4.67325	A	G	0.0679195	0.0140873	1.42603e-06	4.82133	1.21968e-10	1.48946e-10	0.99	Az2m1R
AS
10618	rs11733293		4	103545253	C	T	0.0129157	0.0020287	1.89998e-10	6.36649	T	C	0.130767	0.0290959	6.97847e-06	4.49434	1.14534e-14	1.03829e-14	0.99	Mnr7WZ
13170	rs10214468		6	25789390	T	A	-0.0144339	0.00275164	1.6e-07	-5.24556	A	T	-0.23508	0.0522947	6.94736e-06	-4.49529	1.87784e-11	1.15866e-11	0.99	Mnr7WZ
13685	rs2183947	HIST1H2BD,HIST1H1E	6	26159356	G	A	0.0117806	0.00227749	2.30001e-07	5.17262	A	G	-0.154211	0.034082	6.04798e-06	-4.52471	1.38717e-11	0.0427522	0.99	Mnr7WZ
13908	rs2072803	BTN2A2	6	26392515	G	C	-0.0186583	0.00279752	2.60016e-11	-6.66959	C	G	-0.226814	0.0507882	7.97444e-06	-4.46588	1.48648e-15	1.50605e-15	0.99	Mnr7WZ
14188	rs34477427		6	26589359	A	G	-0.0133519	0.00289189	3.89996e-06	-4.61702	G	A	-0.275192	0.050568	5.26817e-08	-5.44202	2.50226e-11	1.52217e-11	0.99	Mnr7WZ
14308	rs4711122		6	26758479	C	T	0.0102057	0.00220071	3.50002e-06	4.63746	A	G	0.139198	0.0288628	1.41605e-06	4.82275	2.1723e-10	1.19008e-10	0.99	Mnr7WZ
14460	rs58060922	GUSBP2	6	26895248	C	A	-0.0216665	0.00292908	1.39991e-13	-7.39703	A	C	-0.296347	0.0644543	4.27012e-06	-4.59778	3.26226e-18	4.6575e-18	0.99	Mnr7WZ
14498	rs7755054		6	26914643	C	G	-0.00939969	0.00205148	4.60002e-06	-4.58191	G	C	-0.144909	0.0326545	9.09536e-06	-4.43764	1.16553e-09	5.9039e-10	0.99	Mnr7WZ
14808	rs9393795		6	27217719	G	C	-0.00908884	0.00200854	5.99998e-06	-4.5251	C	G	-0.221353	0.0309628	8.74178e-13	-7.149	4.92648e-14	4.12979e-14	0.99	Mnr7WZ
14886	rs34613987		6	27433029	C	T	-0.0184295	0.00289186	1.89998e-10	-6.37289	T	C	-0.313423	0.0694928	6.47814e-06	-4.51015	1.02242e-14	9.3257e-15	0.99	Mnr7WZ
15147	rs4713121		6	27722064	T	C	-0.0109391	0.00218977	5.89997e-07	-4.99555	C	T	-0.173511	0.0364082	1.88178e-06	-4.76571	3.14197e-11	1.89e-11	0.99	Mnr7WZ
15338	rs156743		6	27967089	T	C	-0.0176843	0.0026957	5.40008e-11	-6.56019	C	T	-0.318626	0.0616474	2.3595e-07	-5.16852	1.37396e-16	1.58822e-16	0.99	Mnr7WZ
15706	rs1237873	ZNF192P2	6	28158954	A	G	0.0196301	0.00390835	5.1e-07	5.02261	G	A	0.887228	0.0333359	4.58142e-156	26.6148	5.58989e-166	2.40163e-73	0.99	Mnr7WZ
15920	rs71559077	ZKSCAN3,ZSCAN31	6	28328065	G	A	-0.0149726	0.00334123	7.39997e-06	-4.48116	A	G	-0.395432	0.0728664	5.7372e-08	-5.42681	6.05222e-11	3.52575e-11	0.99	Mnr7WZ
16056	rs11752919	ZSCAN23	6	28403603	T	C	-0.00886015	0.00193302	4.60002e-06	-4.58358	C	T	0.426372	0.0288602	2.16521e-49	14.7737	1.24511e-51	0.000138786	0.99	Mnr7WZ
16102	rs13191038	GPX6	6	28482917	T	C	-0.0262079	0.00300102	2.49977e-18	-8.733	C	T	-0.31292	0.0695597	6.84069e-06	-4.49858	7.51601e-23	2.00207e-22	0.99	Mnr7WZ
16168	rs12206581		6	28594342	C	T	-0.0117407	0.00194092	1.5e-09	-6.04904	T	C	-0.181175	0.0295098	8.2798e-10	-6.13949	7.20092e-17	8.63015e-17	0.99	Mnr7WZ
16255	rs56092796		6	28672897	C	A	0.0111233	0.00216777	2.90001e-07	5.13122	A	C	0.588706	0.0280435	7.65949e-98	20.9926	1.58021e-103	1.04391e-52	0.99	Mnr7WZ
16742	rs3131082		6	28983274	G	C	-0.0265462	0.00294986	2.29985e-19	-8.99914	C	G	-0.332521	0.0687758	1.33239e-06	-4.83485	1.04156e-24	3.58586e-24	0.99	Mnr7WZ
17012	rs3129137		6	29130276	T	C	-0.0105848	0.00207947	3.59998e-07	-5.09014	C	T	0.50443	0.0277581	8.55067e-74	18.1724	9.33721e-78	2.59019e-07	0.99	Mnr7WZ
17135	rs2394546		6	29175599	G	A	-0.0119998	0.0026733	7.19996e-06	-4.48876	A	G	0.317568	0.0557898	1.25395e-08	5.69222	1.00446e-11	0.401629	0.99	Mnr7WZ
17526	rs3094562	OR5V1,OR12D1	6	29388306	G	A	-0.0105517	0.00205455	2.80001e-07	-5.13577	A	G	0.224966	0.0336728	2.37411e-11	6.68094	1.84656e-15	0.383211	0.99	Mnr7WZ
17564	rs3094569		6	29483620	A	T	-0.0266933	0.00281099	2.19989e-21	-9.49605	T	A	-0.371362	0.0683791	5.60635e-08	-5.43093	2.70144e-28	1.53811e-27	0.99	Mnr7WZ
17622	rs362512	GABBR1,UBD	6	29530628	A	G	0.00973262	0.00190155	3.09999e-07	5.11826	G	A	0.299777	0.0292901	1.3858e-24	10.2348	3.78558e-25	4.19011e-22	0.99	Mnr7WZ
17625	rs362529	GABBR1,UBD	6	29530868	C	T	0.0117576	0.00264914	9.09997e-06	4.43827	T	C	-0.298345	0.0489778	1.119e-09	-6.09143	2.79893e-12	0.556504	0.99	Mnr7WZ
17714	rs29232		6	29611431	C	T	0.00975043	0.0019918	9.80009e-07	4.89529	T	C	-0.292494	0.033133	1.06684e-18	-8.82788	3.53051e-19	0.652843	0.99	Mnr7WZ
17726	rs1233367		6	29622220	C	G	-0.00964617	0.00200948	1.6e-06	-4.80033	G	C	-0.324885	0.0335972	4.0439e-22	-9.67	1.58709e-22	8.7955e-20	0.99	Mnr7WZ
17781	rs2747432		6	29648895	C	G	0.0112796	0.0020628	4.49997e-08	5.4681	G	C	-0.197045	0.0353338	2.45188e-08	-5.57667	2.45854e-14	0.0838753	0.99	Mnr7WZ
17956	rs2394661	ZDHHC20P1	6	29672941	T	C	0.0126847	0.00190598	2.80027e-11	6.65521	C	T	0.533287	0.026883	1.41742e-87	19.8373	1.60114e-92	2.09194e-57	0.99	Mnr7WZ
18461	rs1611255		6	29751005	C	A	-0.0137815	0.00302746	5.30005e-06	-4.55217	A	C	-0.229115	0.0355599	1.17074e-10	-6.44307	7.58548e-13	5.50763e-13	0.99	Mnr7WZ
18907	rs2394186	MICF	6	29816421	A	G	0.0116044	0.00253096	4.49997e-06	4.58498	G	A	-0.249508	0.0422415	3.49004e-09	-5.9067	2.30154e-12	0.418779	0.99	Mnr7WZ
18909	rs2523765	MICF	6	29817106	T	A	0.0152931	0.00192212	1.80011e-15	7.95637	A	T	0.427046	0.0284891	8.56052e-51	14.9898	3.93146e-53	6.08248e-48	0.99	Mnr7WZ
19063	rs1611713		6	29829251	A	C	-0.0112611	0.00209991	8.19993e-08	-5.36266	C	A	-0.319562	0.0381814	5.78362e-17	-8.36957	3.36977e-19	5.4802e-19	0.99	Mnr7WZ
19794	rs1264711	AL669914.1,AL845439.1,BX088647.1	6	30053144	G	A	0.0110658	0.00241207	4.49997e-06	4.58768	A	G	-0.343648	0.0333199	6.11787e-25	-10.3136	1.58557e-25	0.137768	0.99	Mnr7WZ
19845	rs2517664		6	30073259	C	T	-0.0207284	0.0024497	2.60016e-17	-8.46161	T	C	0.596079	0.0364782	5.06874e-60	16.3407	5.24473e-63	0.180005	0.99	Mnr7WZ
19850	rs2517600		6	30074163	G	A	-0.0153373	0.00220451	3.50026e-12	-6.95724	A	G	-0.418561	0.0324377	4.29833e-38	-12.9035	1.48454e-39	1.76238e-36	0.99	Mnr7WZ
19854	rs12530114		6	30074791	C	T	0.00866157	0.00195206	9.09997e-06	4.43714	T	C	-0.152041	0.0281051	6.31292e-08	-5.40973	4.15996e-11	0.346142	0.99	Mnr7WZ
20583	rs9261819		6	30378989	C	A	0.0116499	0.00263439	9.80009e-06	4.42224	A	C	-0.229229	0.0517041	9.27257e-06	-4.43348	1.66312e-09	0.15047	0.99	Mnr7WZ
21005	rs3094694	BX936369.5,BX936369.1	6	30451904	T	C	-0.0175384	0.00236012	1.10002e-13	-7.43115	C	T	-0.248506	0.0380067	6.21584e-11	-6.53848	1.14925e-22	2.98489e-22	0.99	Mnr7WZ
21031	rs112596482	ABCF1,MIR877	6	30555518	C	T	0.0113832	0.00249386	5e-06	4.56449	T	C	-0.343245	0.0313621	7.05667e-28	-10.9446	1.17726e-28	0.0668921	0.99	Mnr7WZ
21076	rs3132584	TUBB,MDC1	6	30688427	G	T	-0.0152003	0.0022759	2.39994e-11	-6.67881	T	G	-0.210931	0.045028	2.80731e-06	-4.68444	5.20085e-16	5.58326e-16	0.99	Mnr7WZ
21102	rs2535324	RN7SL353P	6	30718035	A	C	-0.00962578	0.00200872	1.7e-06	-4.792	C	A	-0.248038	0.0343815	5.42251e-13	-7.21429	5.75027e-15	5.41107e-15	0.99	Mnr7WZ
21117	rs9262172	HCG20	6	30730339	T	C	-0.015797	0.00217951	4.19952e-13	-7.24796	C	T	-0.357774	0.0387731	2.77332e-20	-9.22738	1.15614e-28	6.93555e-28	0.99	Mnr7WZ
21279	rs1264369		6	30771485	T	C	0.00922591	0.00208563	9.69996e-06	4.42356	C	T	0.140037	0.0286261	9.9855e-07	4.89193	5.86409e-10	3.06609e-10	0.99	Mnr7WZ
21290	rs13191291		6	30772862	G	A	0.0124014	0.0026586	3.09999e-06	4.66464	A	G	-0.228454	0.0390661	4.97863e-09	-5.84788	1.74658e-12	0.364586	0.99	Mnr7WZ
21478	rs3130649	LINC00243,XXbac-BPG27H4.8,BX571801.1	6	30803254	A	T	-0.00947889	0.00192872	8.9e-07	-4.9146	T	A	-0.39941	0.0273731	3.19007e-48	-14.5913	2.21139e-50	6.08343e-32	0.99	Mnr7WZ
21597	rs1264330	DDR1-AS1	6	30846919	A	C	-0.00947108	0.00195333	1.2e-06	-4.84868	C	A	0.451331	0.0271375	4.13809e-62	16.6313	3.05035e-65	5.28661e-06	0.99	Mnr7WZ
21686	rs1264306	GTF2H4,VARS2	6	30882203	T	C	0.0090117	0.0019058	2.30001e-06	4.72857	C	T	0.435417	0.0298463	3.31818e-48	14.5886	2.30663e-50	3.95201e-31	0.99	Mnr7WZ
21808	rs35581359		6	30933131	A	G	0.00921628	0.00200485	4.30002e-06	4.59699	G	A	0.171962	0.0282724	1.1846e-09	6.08233	2.39348e-12	1.63815e-12	0.99	Mnr7WZ
21810	rs3095089		6	30933794	G	T	-0.0254286	0.00240384	3.80014e-26	-10.5783	T	G	-0.346044	0.0443243	5.85329e-15	-7.80709	2.61802e-40	8.46909e-39	0.99	Mnr7WZ
21812	rs3131933		6	30933864	T	C	-0.00937264	0.00190616	8.79995e-07	-4.91703	C	T	0.254202	0.0278207	6.4121e-20	9.13715	3.45487e-20	0.553543	0.99	Mnr7WZ
21818	rs2844695		6	30936014	T	C	0.0150694	0.00209883	7.00003e-13	7.1799	C	T	-0.197271	0.0343732	9.51831e-09	-5.73909	2.14384e-20	0.00197241	0.99	Mnr7WZ
21842	rs3131932		6	30940328	G	A	-0.0101476	0.00191099	1.09999e-07	-5.31013	A	G	0.137342	0.0285809	1.54465e-06	4.80538	1.87822e-12	0.0458844	0.99	Mnr7WZ
22266	rs34416364	MUC22,AL805909.3,BX248321.1	6	31003469	G	A	-0.0161925	0.00325575	6.59994e-07	-4.97351	A	G	-0.396408	0.0479009	1.2785e-16	-8.27559	1.16627e-17	1.54875e-17	0.99	Mnr7WZ
22285	rs2517544		6	31009508	C	G	-0.0114157	0.00203672	2.1e-08	-5.60494	G	C	-0.407406	0.0358773	6.95985e-30	-11.3555	8.56718e-31	1.52651e-26	0.99	Mnr7WZ
22358	rs4713429	HCG22	6	31021017	C	G	0.0118377	0.00225868	1.6e-07	5.24098	G	C	0.254814	0.0300693	2.36646e-17	8.47422	5.35624e-19	8.48123e-19	0.99	Mnr7WZ
22359	rs2517528	HCG22	6	31021078	A	G	-0.0124366	0.00201931	7.29995e-10	-6.15884	G	A	-0.464716	0.0327127	8.41008e-46	-14.206	8.58514e-48	1.72173e-36	0.99	Mnr7WZ
22515	rs9378152		6	31045554	C	G	0.0193203	0.00416374	3.50002e-06	4.64013	G	C	1.11885	0.0383157	1.89234e-187	29.2008	1.17137e-199	1.21262e-81	0.99	Mnr7WZ
22688	rs2844637	BX247900.3,BX247900.1	6	31072300	T	C	-0.0172729	0.00209803	1.80011e-16	-8.23291	C	T	-0.501043	0.0314849	5.08628e-57	-15.9138	8.5629e-60	1.35551e-52	0.99	Mnr7WZ
22784	rs3094221	C6orf15,PSORS1C1,CDSN	6	31082734	G	A	0.00984345	0.00190574	2.39999e-07	5.16516	A	G	0.627089	0.0269631	1.1995e-119	23.2573	6.55606e-127	4.48507e-61	0.99	Mnr7WZ
23009	rs2233954	AL662867.1,AL773544.2	6	31105672	G	A	0.0268627	0.00596599	6.69993e-06	4.50264	A	G	-0.35064	0.0737115	1.96567e-06	-4.75692	3.27268e-10	0.181043	0.99	Mnr7WZ
23014	rs3132557	AL662867.1,AL773544.2	6	31106409	A	G	-0.0111958	0.00193085	6.69993e-09	-5.79838	G	A	-0.595693	0.0280889	8.15455e-100	-21.2074	1.21224e-105	2.55358e-57	0.99	Mnr7WZ
23017	rs16898823	POLR2LP,AL773544.2	6	31106606	A	T	0.0136479	0.0029863	4.90004e-06	4.57017	T	A	0.929126	0.0332143	3.39625e-172	27.9737	2.75011e-183	6.28367e-76	0.99	Mnr7WZ
23045	rs9263734	PSORS1C1,CCHCR1	6	31109157	G	A	0.0159278	0.00239799	3.10027e-11	6.64215	A	G	-0.469772	0.0396398	2.12618e-32	-11.851	2.50327e-34	0.586324	0.99	Mnr7WZ
23326	rs4713438	PSORS1C3,POU5F1,CR759815.2	6	31146846	G	A	0.016696	0.00253111	4.19952e-11	6.59632	A	G	1.09116	0.0259477	0	42.0523	0	2.42392e-166	0.99	Mnr7WZ
23591	rs9501079	HCG27	6	31175097	G	A	0.0123222	0.00239597	2.69998e-07	5.14289	A	G	0.539533	0.0326093	1.72862e-61	16.5454	1.41004e-64	1.72688e-38	0.99	Mnr7WZ
23645	rs9263927		6	31178233	C	T	0.0104276	0.00190755	4.60002e-08	5.46649	T	C	0.60256	0.0300899	3.31055e-89	20.0253	2.85725e-94	2.9659e-51	0.99	Mnr7WZ
23993	rs3095250		6	31208340	C	T	-0.0100279	0.00195677	2.99999e-07	-5.12472	T	C	-0.632045	0.0266841	5.00035e-124	-23.6862	1.31483e-131	1.92769e-62	0.99	Mnr7WZ
24346	rs2245731	CR759828.2,BX322539.1	6	31229966	T	C	0.010003	0.0019259	2.1e-07	5.19394	C	T	0.742998	0.0258254	5.08159e-182	28.77	7.86064e-194	1.07138e-83	0.99	Mnr7WZ
24514	rs2853951	HLA-C,BX927178.1	6	31236115	C	T	0.0134364	0.00193418	3.69999e-12	6.94682	T	C	0.569995	0.0292326	1.12876e-84	19.4986	2.05693e-89	6.72165e-58	0.99	Mnr7WZ
24579	rs6930376		6	31242817	A	T	-0.0106066	0.0019039	2.5e-08	-5.57099	T	A	-0.537014	0.0277695	2.55976e-83	-19.3383	5.83638e-88	1.67999e-49	0.99	Mnr7WZ
24639	rs6919310		6	31244716	A	T	0.017646	0.00332427	1.09999e-07	5.30823	T	A	0.91013	0.0369957	1.2331e-133	24.601	6.49471e-142	4.03558e-67	0.99	Mnr7WZ
25013	rs2853926	XXbac-BPG248L24.13	6	31263051	A	G	0.0116927	0.00212213	3.59998e-08	5.50989	G	A	-0.479131	0.0422544	8.39073e-30	-11.3392	1.04556e-30	0.216115	0.99	Mnr7WZ
25245	rs9264796	XXbac-BPG248L24.13,AL662833.2	6	31270311	G	A	0.02101	0.0042495	7.59994e-07	4.94411	A	G	-0.324965	0.0641786	4.11756e-07	-5.06345	6.91317e-12	0.120673	0.99	Mnr7WZ
25259	rs6908556	XXbac-BPG248L24.10,AL662833.2	6	31270951	C	A	0.017411	0.00388753	7.49998e-06	4.47868	A	C	1.52664	0.027864	0	54.789	0	2.91729e-229	0.99	Mnr7WZ
25261	rs7746336	XXbac-BPG248L24.10,XXbac-BPG248L24.13	6	31270987	C	G	0.0193767	0.00374682	2.30001e-07	5.17151	G	C	-0.316212	0.0678201	3.1237e-06	-4.66251	8.10392e-12	0.0507711	0.99	Mnr7WZ
25262	rs7746336	XXbac-BPG248L24.10,XXbac-BPG248L24.13	6	31270987	C	G	0.0193767	0.00374682	2.30001e-07	5.17151	T	C	-0.447855	0.0533223	4.50298e-17	-8.39902	3.36022e-19	0.99398	0.99	Mnr7WZ
25265	rs7746336	XXbac-BPG248L24.10,XXbac-BPG248L24.13	6	31270987	C	T	0.0193767	0.00374682	2.30001e-07	5.17151	G	C	-0.316212	0.0678201	3.1237e-06	-4.66251	8.10392e-12	0.0507711	0.99	Mnr7WZ
25266	rs7746336	XXbac-BPG248L24.10,XXbac-BPG248L24.13	6	31270987	C	T	0.0193767	0.00374682	2.30001e-07	5.17151	T	C	-0.447855	0.0533223	4.50298e-17	-8.39902	3.36022e-19	0.99398	0.99	Mnr7WZ
25427	rs2853915	XXbac-BPG248L24.10	6	31275289	A	C	-0.015107	0.00200821	5.40008e-14	-7.52262	C	A	0.789045	0.025705	6.39735e-207	30.6962	1.48008e-220	7.10103e-22	0.99	Mnr7WZ
25456	rs9265168		6	31289271	T	C	-0.0241286	0.00203178	1.59993e-32	-11.8756	C	T	-0.577927	0.027615	2.97577e-97	-20.928	3.2803e-103	1.51463e-97	0.99	Mnr7WZ
25471	rs9265189		6	31289588	A	G	-0.0101366	0.00204905	7.49998e-07	-4.94698	G	A	0.553578	0.0365881	1.0266e-51	15.13	4.06752e-54	0.000226034	0.99	Mnr7WZ
26062	rs28771375	BX927178.2	6	31308590	G	T	0.0127475	0.00266621	1.7e-06	4.78113	T	G	-0.509108	0.0465666	8.02417e-28	-10.9329	1.35047e-28	0.100431	0.99	Mnr7WZ
26482	rs2596501	HLA-B	6	31321211	C	T	0.0103852	0.00190183	4.70002e-08	5.46064	T	C	-0.644447	0.027423	4.05509e-122	-23.5002	1.4666e-129	2.70364e-14	0.99	Mnr7WZ
26490	rs12196740		6	31321407	C	T	-0.021426	0.00346648	6.4e-10	-6.18091	T	C	-0.35819	0.0494493	4.36918e-13	-7.24358	1.2052e-19	2.08005e-19	0.99	Mnr7WZ
26513	rs2769		6	31321882	G	A	0.0137264	0.00252458	5.39995e-08	5.4371	A	G	-0.394435	0.0605189	7.14661e-11	-6.51755	4.29987e-16	0.225366	0.99	Mnr7WZ
26557	rs9266276		6	31326272	A	G	0.0102977	0.00220778	3.09999e-06	4.66428	G	A	0.736723	0.0258156	3.96278e-179	28.5379	9.99168e-191	5.85618e-79	0.99	Mnr7WZ
26896	rs2263321	AL671883.1,U6	6	31340908	G	A	-0.0105845	0.00200325	1.29999e-07	-5.28366	A	G	-0.526481	0.0311619	4.89779e-64	-16.895	2.63743e-67	3.23371e-40	0.99	Mnr7WZ
26953	rs3957111	ZDHHC20P2,FGFR3P1,AL671883.1,FGFR3P	6	31344490	G	A	0.0152949	0.00306561	6.1e-07	4.98919	A	G	-0.597077	0.119777	6.19983e-07	-4.98491	7.10823e-12	0.10288	0.99	Mnr7WZ
27004	rs9266633	ZDHHC20P2,HLA-S,FGFR3P1	6	31346929	T	G	-0.00876004	0.00190421	4.20001e-06	-4.60035	G	T	0.750513	0.0259718	1.2942e-183	28.8972	1.52833e-195	7.06204e-29	0.99	Mnr7WZ
27074	rs9266715	ZDHHC20P2,HLA-S,FGFR3P1	6	31349720	C	T	-0.0104083	0.00205634	4.20001e-07	-5.06157	T	C	-0.940442	0.0255943	1.4388e-295	-36.7442	9.99334526641331e-316	2.45217e-121	0.99	Mnr7WZ
27181	rs2844529	ZDHHC20P2,HLA-S	6	31353593	G	A	0.0130856	0.00204522	1.6e-10	6.39814	A	G	0.839999	0.0253739	2.53513e-240	33.1048	2.05721e-256	1.09149e-113	0.99	Mnr7WZ
27998	rs3131620	HCP5,XXbac-BPG181B23.6	6	31433831	A	G	-0.0197096	0.00242929	4.90004e-16	-8.11332	G	A	-0.436033	0.0440344	4.07568e-23	-9.9021	1.77555e-34	2.45187e-33	0.99	Mnr7WZ
28037	rs9688839		6	31439659	A	G	-0.0214908	0.00438529	9.59997e-07	-4.90066	G	A	-0.264342	0.0560282	2.38161e-06	-4.71802	6.67139e-11	3.8681e-11	0.99	Mnr7WZ
28075	rs2516435		6	31444934	C	A	-0.0132303	0.00200932	4.60045e-11	-6.58447	A	C	-0.49149	0.030735	1.47163e-57	-15.9912	2.26995e-60	5.79279e-44	0.99	Mnr7WZ
28140	rs2905746		6	31451849	T	G	0.0103821	0.00227076	4.79999e-06	4.57208	G	T	0.917076	0.0273961	1.1272e-245	33.4747	3.69588e-262	9.92169e-101	0.99	Mnr7WZ
28220	rs2507971	MICB	6	31461372	A	T	-0.00872191	0.00196207	8.79995e-06	-4.44526	T	A	0.432361	0.0278523	2.41102e-54	15.5233	6.25391e-57	1.57516e-05	0.99	Mnr7WZ
28232	rs113239947	MICB	6	31461956	A	T	0.0112916	0.00222928	4.09996e-07	5.06513	T	A	0.798416	0.0257436	3.47536e-211	31.0142	3.90539e-225	6.98203e-93	0.99	Mnr7WZ
28265	rs2534676		6	31464029	C	T	-0.010131	0.00195689	2.30001e-07	-5.17709	T	C	0.385645	0.0289956	2.31153e-40	13.3001	5.58542e-42	0.0110829	0.99	Mnr7WZ
28618	rs3093662		6	31544189	A	G	0.0179967	0.00356813	4.60002e-07	5.04373	G	A	-0.499804	0.109176	4.69516e-06	-4.57797	2.50579e-11	0.0588669	0.99	Mnr7WZ
28627	rs7769073	BX927320.1,BX248519.1	6	31554607	T	A	-0.0334673	0.00534717	3.89996e-10	-6.25888	A	T	-0.347557	0.0683156	3.62769e-07	-5.08752	1.82895e-15	1.83207e-15	0.99	Mnr7WZ
28681	rs2471960	BX511262.2	6	31580539	G	A	-0.0105883	0.00206141	2.80001e-07	-5.13644	A	G	0.390341	0.0274356	6.18016e-46	14.2275	6.17664e-48	0.00223198	0.99	Mnr7WZ
28700	rs2260051	PRRC2A,BX511262.2,	6	31591918	A	T	-0.00910005	0.00191504	2e-06	-4.75189	T	A	-0.230526	0.027874	1.3366e-16	-8.27029	6.54602e-17	7.88732e-17	0.99	Mnr7WZ
28822	rs805293	C6orf25,LY6G6C,LY6G6D,MEGT1,LY6G6F,CR759787.1,DASS-312M4.10	6	31688518	T	A	0.0104854	0.00190918	4e-08	5.4921	A	T	-0.298405	0.0294417	3.8468e-24	-10.1355	1.12209e-24	0.53189	0.99	Mnr7WZ
28865	rs707937	VWA7,MSH5,CR759787.1	6	31731014	C	G	0.0105142	0.00237329	9.40005e-06	4.43022	G	C	0.519056	0.0310334	8.51334e-63	16.7257	5.61347e-66	1.17721e-35	0.99	Mnr7WZ
29043	rs389884	DAQB-331I12.15	6	31940897	A	G	-0.025904	0.00282317	4.49987e-20	-9.1755	G	A	-0.358673	0.0531072	1.44079e-11	-6.75375	1.87803e-30	1.45338e-29	0.99	Mnr7WZ
29048	rs1738434	DXO,STK19,DAQB-331I12.15	6	31944036	G	T	0.0122043	0.00193457	2.80001e-10	6.30853	T	G	0.265131	0.0279974	2.80285e-21	9.46984	2.3907e-25	8.99629e-25	0.99	Mnr7WZ
29280	rs396960	NOTCH4	6	32191581	T	A	0.00976829	0.00219998	8.99995e-06	4.44017	A	T	-0.316286	0.0426003	1.13188e-13	-7.4245	9.43702e-15	0.916717	0.99	Mnr7WZ
29333	rs693797		6	32204433	T	C	-0.00915377	0.00193086	2.1e-06	-4.74077	C	T	-0.324914	0.0304357	1.32617e-26	-10.6754	2.68199e-27	1.00847e-21	0.99	Mnr7WZ
29345	rs76827949		6	32207051	A	G	-0.0268815	0.00527046	3.40001e-07	-5.10041	G	A	-0.337869	0.0716911	2.44287e-06	-4.71284	2.01509e-11	1.23901e-11	0.99	Mnr7WZ
29367	rs3130309	AL845509.2,BX284927.1	6	32215472	A	G	0.0105368	0.00192838	4.70002e-08	5.46407	G	A	-0.155645	0.0280147	2.76293e-08	-5.55583	2.7713e-14	0.0825524	0.99	Mnr7WZ
29772	rs1265763	C6orf10,RNU6-825P	6	32319364	C	T	0.0116611	0.00245512	2e-06	4.74971	T	C	0.300599	0.028411	3.67536e-26	10.5804	7.9396e-27	1.51192e-21	0.99	Mnr7WZ
29855	rs2050190		6	32339076	A	G	-0.00939137	0.00205963	5.1e-06	-4.55974	G	A	0.218838	0.0293525	8.95159e-14	7.45551	3.49295e-15	0.984505	0.99	Mnr7WZ
29928	rs2294878	BTNL2	6	32367795	G	T	0.0101442	0.00190571	1e-07	5.32306	T	G	0.477975	0.0278564	5.4275e-66	17.1585	2.12568e-69	3.26832e-41	0.99	Mnr7WZ
30097	rs4355646		6	32386554	C	T	0.00860911	0.001931	8.30004e-06	4.45837	T	C	0.397811	0.0273484	6.19013e-48	14.546	4.49312e-50	7.20951e-30	0.99	Mnr7WZ
30127	rs2157333		6	32392591	T	C	-0.0106284	0.00202742	1.6e-07	-5.24233	C	T	0.145909	0.029034	5.02285e-07	5.02545	1.18424e-12	0.068091	0.99	Mnr7WZ
30619	rs9270475	HLA-DRB1	6	32559007	A	T	-0.0117763	0.00226188	1.89998e-07	-5.20642	T	A	-0.238016	0.0390633	1.10759e-09	-6.09308	3.94386e-14	3.34555e-14	0.99	Mnr7WZ
30626	rs114335056	HLA-DRB1,BX296568.1	6	32559191	A	G	0.0238735	0.00435368	4.20001e-08	5.48352	G	A	0.263583	0.0366864	6.73287e-13	7.18476	4.0102e-17	4.96672e-17	0.99	Mnr7WZ
31136	rs73730372		6	32584581	C	T	-0.0171224	0.00322301	1.09999e-07	-5.31255	T	C	-0.271195	0.0444292	1.03467e-09	-6.10398	1.80125e-14	1.59354e-14	0.99	Mnr7WZ
31283	rs9271459		6	32588457	T	C	-0.00917728	0.00201453	5.19996e-06	-4.55554	C	T	0.260518	0.0280326	1.49451e-20	9.29339	7.35648e-21	0.327043	0.99	Mnr7WZ
31661	rs9272122	HLA-DQA1,DQ-A1	6	32600562	C	T	-0.00900561	0.00196181	4.39997e-06	-4.59046	T	C	-0.288027	0.0277183	2.71957e-25	-10.3912	6.68703e-26	1.39558e-20	0.99	Mnr7WZ
31971	rs12055445	XXbac-BPG254F23.6,BX927168.3,AL935026.1,HLA-DQA1	6	32626739	A	G	0.00892593	0.00190994	2.99999e-06	4.67341	G	A	0.418845	0.0275355	2.98607e-52	15.2111	1.08466e-54	1.48578e-32	0.99	Mnr7WZ
31981	rs9273417	HLA-DQB1,HLA-DQB1-AS1,XXbac-BPG254F23.6,BX927168.3,BX927168.1,AL935026.1,HLA-DQA1	6	32627352	A	G	0.0109583	0.00225016	1.09999e-06	4.87001	G	A	0.272204	0.0280223	2.63209e-22	9.71384	1.00552e-22	4.1246e-20	0.99	Mnr7WZ
32005	rs28746802	HLA-DQB1,HLA-DQB1-AS1,XXbac-BPG254F23.6,AL935026.1,HLA-DQA1	6	32632980	C	T	0.0187313	0.00251455	9.3994e-14	7.44917	T	C	0.343147	0.0296925	6.82653e-31	11.5567	3.54978e-36	6.27351e-35	0.99	Mnr7WZ
32026	rs3891176	HLA-DQB1,XXbac-BPG254F23.6,AL935026.1	6	32634318	C	A	-0.0105434	0.00228205	3.79997e-06	-4.62014	A	C	-0.379455	0.043636	3.44033e-18	-8.69592	2.36599e-18	3.09407e-17	0.99	Mnr7WZ
32086	rs9274657	HLA-DQB1,AL935026.1	6	32636364	G	A	0.0175806	0.00202511	3.90032e-18	8.68131	A	G	0.318121	0.0277546	2.04927e-30	11.4619	3.95837e-42	1.67428e-40	0.99	Mnr7WZ
32187	rs9274852	HLA-DQB1	6	32640289	G	A	0.0162175	0.00218048	1e-13	7.43758	A	G	0.368956	0.0295164	7.46277e-36	12.5	5.32423e-39	1.4214e-37	0.99	Mnr7WZ
32807	rs3104395	XXbac-BPG254F23.7	6	32685426	G	A	0.0125401	0.00282397	8.99995e-06	4.44059	A	G	-0.355993	0.0797151	7.97664e-06	-4.46582	1.33755e-09	0.150836	0.99	Mnr7WZ
32810	rs9275652	XXbac-BPG254F23.7	6	32685822	G	C	-0.0159072	0.00229998	4.60045e-12	-6.91623	C	G	-0.385154	0.0374097	7.37904e-25	-10.2956	4.36136e-30	3.20343e-29	0.99	Mnr7WZ
33613	rs1480383		6	32740856	A	C	-0.00948018	0.00211101	7.10003e-06	-4.49083	C	A	0.383585	0.028809	1.89889e-40	13.3148	4.53044e-42	0.00175324	0.99	Mnr7WZ
34114	rs241439	TAP2	6	32797537	T	G	-0.00984113	0.00194704	4.30002e-07	-5.05441	G	T	-0.259177	0.0284132	7.39435e-20	-9.12171	4.01982e-20	1.67605e-19	0.99	Mnr7WZ
34125	rs62397687	TAP2	6	32802009	C	T	-0.0145079	0.00246121	3.79997e-09	-5.89462	T	C	-0.351008	0.0355262	5.07107e-23	-9.88026	1.07352e-24	3.68918e-24	0.99	Mnr7WZ
34181	rs9276832		6	32832400	C	T	-0.00944998	0.00202757	3.2e-06	-4.66074	T	C	-0.321117	0.0319397	8.83487e-24	-10.0539	2.71879e-24	4.1334e-20	0.99	Mnr7WZ
34292	rs3129299	AL645941.1,HLA-DMB,XXbac-BPG181M17.5,BX927138.1,CR759798.1,AL935042.1	6	32900787	C	T	0.0137988	0.00254895	6.19998e-08	5.41352	T	C	-0.254945	0.0516792	8.08816e-07	-4.93322	5.62453e-13	0.0436456	0.99	Mnr7WZ
34310	rs2857096	HLA-DMB	6	32911048	G	C	0.00919953	0.00202936	5.80003e-06	4.53322	C	G	0.323834	0.0275776	7.70194e-32	11.7426	7.02709e-33	2.37522e-23	0.99	Mnr7WZ
34405	rs116416291		6	32968136	G	A	-0.0242201	0.00409767	3.40001e-09	-5.9107	A	G	-0.307763	0.0645588	1.86831e-06	-4.76717	8.4286e-14	6.86672e-14	0.99	Mnr7WZ
34894	rs13213149	HLA-DPB1,HLA-DPA1	6	33039686	T	C	-0.0158277	0.00319846	7.49998e-07	-4.94854	C	T	-0.296364	0.0480291	6.80675e-10	-6.17051	1.6554e-13	1.30139e-13	0.99	Mnr7WZ
34952	rs112104961	HLA-DPB1,HLA-DPA1,CR759795.1,AL805913.1	6	33049881	T	G	-0.0167033	0.00290914	9.40005e-09	-5.74166	G	T	-0.353076	0.0490978	6.418e-13	-7.19128	5.27884e-18	7.33272e-18	0.99	Mnr7WZ
34973	rs6899657	HLA-DPA1,RPL32P1,CR759795.1,AL805913.1	6	33050223	G	A	-0.00976691	0.00220148	9.09997e-06	-4.43652	A	G	0.206135	0.0312688	4.32912e-11	6.59235	3.57497e-13	0.744656	0.99	Mnr7WZ
35348	rs3117002		6	33097058	A	G	-0.0115672	0.00261714	9.90011e-06	-4.41979	G	A	0.340706	0.0342495	2.57929e-23	9.94777	8.49946e-24	0.151035	0.99	Mnr7WZ
35632	rs114542428		6	33365724	A	G	-0.0205769	0.00382647	7.59994e-08	-5.37752	G	A	-0.387801	0.0737609	1.45996e-07	-5.25754	4.00807e-13	3.00825e-13	0.99	Mnr7WZ
35666	rs419261	GGNBP1,LINC00336	6	33554147	T	C	0.00879399	0.00193442	5.49997e-06	4.54606	C	T	0.173742	0.0291312	2.4598e-09	5.96412	5.26552e-12	3.4624e-12	0.99	Mnr7WZ
35724	rs422652		6	33579448	T	A	0.014425	0.00320284	6.69993e-06	4.50382	A	T	0.281482	0.0430052	5.93745e-11	6.5453	6.89689e-13	5.03241e-13	0.99	Mnr7WZ
35817	rs4713655		6	33648690	T	C	0.0110046	0.0019238	1.09999e-08	5.72024	C	T	0.21494	0.0286107	5.79829e-14	7.51257	1.31265e-18	1.9742e-18	0.99	Mnr7WZ
35951	rs72880511		6	33729820	G	A	0.0118719	0.00227793	1.89998e-07	5.21171	A	G	0.337194	0.0288362	1.37721e-31	11.6934	1.30584e-32	8.17757e-26	0.99	Mnr7WZ
35967	rs4996879		6	33732987	A	G	0.0121729	0.00237205	2.90001e-07	5.13181	G	A	0.202821	0.0432379	2.72132e-06	4.69082	1.80478e-11	1.11577e-11	0.99	Mnr7WZ
36111	rs1122554		6	33798590	A	G	0.00957873	0.00195324	9.40005e-07	4.90402	G	A	0.227238	0.0280238	5.11564e-16	8.10875	4.37978e-17	5.39763e-17	0.99	Mnr7WZ
36163	rs4713705		6	33836866	T	C	0.00885407	0.00197023	7.00003e-06	4.49393	C	T	0.207982	0.0285796	3.40643e-13	7.27729	3.5459e-14	3.02511e-14	0.99	Mnr7WZ
36166	rs1555689		6	33837253	T	C	0.00997896	0.00223973	8.40001e-06	4.45543	C	T	0.24106	0.0338143	1.01135e-12	7.12894	8.63634e-14	7.02689e-14	0.99	Mnr7WZ
36277	rs11753413		6	34073407	C	T	0.00885401	0.00192062	4e-06	4.60997	T	C	-0.124674	0.0281899	9.75012e-06	-4.42265	5.95056e-10	0.109029	0.99	Mnr7WZ
36438	rs16868647		6	34415439	C	G	0.0117917	0.00225604	1.7e-07	5.22672	G	C	0.206316	0.0316919	7.51104e-11	6.51005	5.6747e-15	5.34379e-15	0.99	Mnr7WZ
36488	rs12202516		6	34490146	G	A	0.0175599	0.00232583	4.40048e-14	7.54995	A	G	0.171584	0.0366062	2.7686e-06	4.68729	6.2282e-19	9.7767e-19	0.99	Mnr7WZ
36526	rs412392		6	34549699	A	G	-0.0234459	0.00203143	8.10028e-31	-11.5416	G	A	-0.135345	0.0301287	7.04839e-06	-4.49223	5.72457e-35	8.4889e-34	0.99	Mnr7WZ
37043	rs62402708		6	35003153	T	A	0.0146898	0.00224718	6.29941e-11	6.53699	A	T	0.149155	0.0334984	8.48418e-06	4.4526	4.0984e-15	3.92834e-15	0.99	Mnr7WZ
64057	rs60808669	LIPC	15	58699199	T	G	-0.0941852	0.0056268	6.79986e-63	-16.7387	G	T	0.349038	0.075783	4.1097e-06	4.60576	4.44692e-66	4.76775e-32	0.99	Mnr7WZ
SLE
5220	rs10439362		2	227026736	T	C	0.0391635	0.00204684	1.29987e-81	19.1336	C	T	0.28393	0.06344	7.62e-06	4.47557	6.2654e-78	7.62461e-78	0.99	GUzkzC
10773	rs9295661		6	25450026	C	A	0.0152404	0.00340761	7.69999e-06	4.47246	A	C	-0.93203	0.16511	1.65e-08	-5.6449	2.34234e-10	0.52983	0.99	GUzkzC
10885	rs13191776		6	25955741	C	T	-0.0173506	0.00296393	4.79999e-09	-5.85392	T	C	0.8033	0.136	3.49e-09	5.90662	2.28427e-14	0.0989291	0.99	GUzkzC
11112	rs35680819	BTN3A3,BTN2A1	6	26455814	T	C	-0.0212861	0.00293344	4.00037e-13	-7.25636	C	T	0.7889	0.13123	1.84e-09	6.01158	7.95781e-19	0.00548346	0.99	GUzkzC
11259	rs34546498		6	26961280	C	T	-0.0220203	0.00307636	8.19974e-13	-7.15791	T	C	0.98292	0.14737	2.57e-11	6.66974	7.30848e-20	0.0200026	0.99	GUzkzC
11340	rs58616630		6	27474715	A	G	-0.0220229	0.00300436	2.29985e-13	-7.33031	G	A	0.96161	0.14683	5.78e-11	6.54914	3.45964e-20	0.0111033	0.99	GUzkzC
11483	rs138234416		6	27992898	G	A	-0.0260589	0.00299351	3.19963e-18	-8.70513	A	G	0.96563	0.14527	2.99e-11	6.64714	2.4763e-25	0.000265253	0.99	GUzkzC
11810	rs13215054		6	28502794	C	A	-0.0112028	0.0021503	1.89998e-07	-5.20988	A	C	0.36544	0.07926	4.01e-06	4.61065	1.44162e-10	0.0673335	0.99	GUzkzC
11835	rs1884936	LINC00533,AL121932.1	6	28618751	A	G	-0.013318	0.0020809	1.6e-10	-6.40012	G	A	0.41	0.0748	4.23e-08	5.48128	3.62485e-15	0.0188014	0.99	GUzkzC
12083	rs3129129		6	29124189	G	A	-0.0165354	0.00228923	5.10035e-13	-7.22313	A	G	0.45895	0.08165	1.9e-08	5.62094	6.22804e-18	0.00300455	0.99	GUzkzC
12138	rs150254595	OR14J1	6	29278406	G	A	-0.0192594	0.00250613	1.50003e-14	-7.68492	A	G	0.74679	0.11326	4.29e-11	6.59359	1.69015e-21	0.0048867	0.99	GUzkzC
12214	rs1233367	MOG	6	29622220	C	G	-0.00964617	0.00200948	1.6e-06	-4.80033	G	C	0.51642	0.07122	4.15e-13	7.25105	8.80812e-14	0.99336	0.99	GUzkzC
12941	rs1611713		6	29829251	A	C	-0.0112611	0.00209991	8.19993e-08	-5.36266	C	A	0.45212	0.07862	8.9e-09	5.7507	9.32891e-13	0.186231	0.99	GUzkzC
13204	rs2517664		6	30073259	C	T	-0.0207284	0.0024497	2.60016e-17	-8.46161	T	C	0.63028	0.09655	6.68e-11	6.52802	3.85548e-24	0.000451982	0.99	GUzkzC
13318	rs2189373	HLA-L,BX248419.1	6	30223428	C	T	-0.0130607	0.00231734	1.7e-08	-5.63607	T	C	0.74202	0.09891	6.3e-14	7.50197	1.14733e-16	0.56545	0.99	GUzkzC
13387	rs2844760	HCG17,HLA-L,BX248419.1	6	30237861	T	C	0.0105776	0.00216105	9.80009e-07	4.89466	C	T	-0.30218	0.06757	7.75e-06	-4.4721	1.25388e-09	0.100939	0.99	GUzkzC
13522	rs3130127	MICC,CR759890.3,BX294158.1	6	30391975	A	T	-0.0147724	0.00218343	1.29987e-11	-6.76569	T	A	0.3122	0.06434	1.22e-06	4.85235	4.40012e-15	0.00261392	0.99	GUzkzC
13551	rs3132584		6	30688427	G	T	-0.0152003	0.0022759	2.39994e-11	-6.67881	T	G	0.69535	0.09629	5.14e-13	7.22141	2.02208e-19	0.106726	0.99	GUzkzC
13571	rs2535324		6	30718035	A	C	-0.00962578	0.00200872	1.7e-06	-4.792	C	A	0.45103	0.07222	4.24e-10	6.24522	4.46264e-12	0.573364	0.99	GUzkzC
13578	rs3131035		6	30727785	A	G	-0.0177216	0.00228699	9.30037e-15	-7.74888	G	A	0.57316	0.08493	1.49e-11	6.74862	4.59654e-22	0.00540432	0.99	GUzkzC
13738	rs1264330	DDR1,DDR1-AS1	6	30846919	A	C	-0.00947108	0.00195333	1.2e-06	-4.84868	C	A	0.34798	0.06142	1.46e-08	5.66558	2.66405e-11	0.349889	0.99	GUzkzC
13788	rs35581359		6	30933131	A	G	0.00921628	0.00200485	4.30002e-06	4.59699	G	A	-0.31751	0.06176	2.73e-07	-5.14103	6.57934e-10	0.310103	0.99	GUzkzC
13790	rs3095148		6	30933967	C	T	-0.0169856	0.00209173	4.60045e-16	-8.12036	T	C	0.39949	0.07133	2.14e-08	5.60059	7.52135e-21	0.000186059	0.99	GUzkzC
13966	rs3869097	MUC22,AL805909.3,BX248321.1	6	30984470	C	T	0.00930703	0.00204886	5.60003e-06	4.54254	T	C	-0.28906	0.06176	2.86e-06	-4.68038	3.93874e-09	0.220095	0.99	GUzkzC
14031	rs1419664	MUC22,AL805909.3,BX248321.1	6	30993313	C	T	-0.0201392	0.00247749	4.30031e-16	-8.12887	T	C	0.70735	0.08759	6.72e-16	8.07569	1.46184e-26	0.0181815	0.99	GUzkzC
14032	rs2517549		6	31008598	C	A	-0.010615	0.00197097	7.19996e-08	-5.38567	A	C	0.41641	0.06867	1.33e-09	6.06393	2.40592e-13	0.243489	0.99	GUzkzC
14054	rs4713429	HCG22	6	31021017	C	G	0.0118377	0.00225868	1.6e-07	5.24098	G	C	-0.30384	0.06811	8.15e-06	-4.46102	2.03522e-10	0.0524626	0.99	GUzkzC
14201	rs3130969	BX247900.3,BX247900.4,BX247900.1	6	31065096	C	T	-0.0109846	0.00198401	3.09999e-08	-5.53656	T	C	0.28725	0.0625	4.3e-06	4.596	2.41985e-11	0.0345298	0.99	GUzkzC
14370	rs130066	TCF19,CCHCR1,CR847794.2,CR759815.1,AL773544.3	6	31122315	G	C	-0.0114006	0.0019126	2.5e-09	-5.96079	C	G	0.30934	0.06207	6.24e-07	4.98373	4.55161e-13	0.0240754	0.99	GUzkzC
14402	rs887468	POU5F1,PSORS1C3,CR847794.1,CR759815.2	6	31141523	C	T	-0.0143802	0.00210158	7.8001e-12	-6.84257	T	C	0.61981	0.08134	2.55e-14	7.61999	8.18897e-21	0.126288	0.99	GUzkzC
14530	rs3868082		6	31207692	A	G	0.0110887	0.00190386	5.69994e-09	5.82433	G	A	-0.31702	0.06287	4.59e-07	-5.04247	8.39356e-13	0.0350536	0.99	GUzkzC
14653	rs2853951	CR759828.2	6	31236115	C	T	0.0134364	0.00193418	3.69999e-12	6.94682	T	C	-0.30015	0.06196	1.27e-06	-4.84425	1.34693e-15	0.00153757	0.99	GUzkzC
14667	rs2524084		6	31241639	A	G	-0.0191127	0.00198989	7.59976e-22	-9.6049	G	A	0.30907	0.06075	3.62e-07	5.08757	4.91508e-25	1.2994e-07	0.99	GUzkzC
15281	rs9266074	HLA-B	6	31319733	G	A	0.0124293	0.00195865	2.19999e-10	6.34585	A	G	-0.30413	0.06048	4.93e-07	-5.0286	3.34617e-14	0.0105755	0.99	GUzkzC
15375	rs2523548	DHFRP2	6	31332527	G	A	-0.0140159	0.00191945	2.80027e-13	-7.30204	A	G	0.31889	0.0604	1.3e-07	5.27964	1.66077e-17	0.00126133	0.99	GUzkzC
15418	rs2853984		6	31338886	A	G	-0.0103659	0.00190378	5.19996e-08	-5.4449	G	A	0.26907	0.06032	8.17e-06	4.46071	6.58269e-11	0.0346948	0.99	GUzkzC
15443	rs9266639		6	31347069	C	T	-0.00949491	0.00211894	7.39997e-06	-4.48097	T	C	0.44938	0.06653	1.43e-11	6.75455	4.24251e-12	0.987517	0.99	GUzkzC
15472	rs762460		6	31359394	C	T	-0.0137381	0.00232272	3.29997e-09	-5.91466	T	C	0.95282	0.10655	3.8e-19	8.94247	1.77036e-20	0.995467	0.99	GUzkzC
15578	rs2853975	HCP5,MICA,AL845443.1,BX005439.1	6	31382717	A	T	-0.0109538	0.00208494	1.5e-07	-5.25377	T	A	0.44882	0.07559	2.89e-09	5.93756	8.86536e-13	0.260429	0.99	GUzkzC
15650	rs3094228	HCP5,XXbac-BPG181B23.6	6	31429927	T	C	-0.0202925	0.00238263	1.59993e-17	-8.51685	C	T	0.87341	0.09182	1.88e-21	9.5122	8.13035e-32	0.0590887	0.99	GUzkzC
15670	rs2516435		6	31444934	C	A	-0.0132303	0.00200932	4.60045e-11	-6.58447	A	C	0.36746	0.06418	1.03e-08	5.72546	3.65361e-16	0.0178401	0.99	GUzkzC
15727	rs3130911		6	31456445	G	A	0.0134054	0.00209752	1.6e-10	6.39107	A	G	-0.28481	0.06407	8.77e-06	-4.44529	2.56363e-13	0.00349499	0.99	GUzkzC
15759	rs113239947	CR753820.1	6	31461956	A	T	0.0112916	0.00222928	4.09996e-07	5.06513	T	A	-0.30931	0.06526	2.14e-06	-4.73966	2.04666e-10	0.102048	0.99	GUzkzC
15846	rs2471960	BX511262.2	6	31580539	G	A	-0.0105883	0.00206141	2.80001e-07	-5.13644	A	G	0.30218	0.06169	9.66e-07	4.89836	7.95709e-11	0.108134	0.99	GUzkzC
15887	rs805293	CR354443.3,CR759787.1,DASS-312M4.10	6	31688518	T	A	0.0104854	0.00190918	4e-08	5.4921	A	T	-0.29611	0.06231	2.01e-06	-4.75221	1.77904e-11	0.0467035	0.99	GUzkzC
15981	rs537160	C2,NELFE,CFB	6	31916400	A	G	0.0105567	0.00197362	8.79995e-08	5.3489	G	A	-0.4623	0.06512	1.26e-12	-7.0992	4.61192e-15	0.577565	0.99	GUzkzC
16009	rs367364	TNXB	6	32019946	C	T	-0.0224552	0.00252619	6.20012e-19	-8.88896	T	C	0.92006	0.09791	5.63e-21	9.397	4.1512e-33	0.0234214	0.99	GUzkzC
16028	rs3130277		6	32110583	G	C	-0.0156662	0.00224343	2.90001e-12	-6.98315	C	G	0.6831	0.08843	1.12e-14	7.72475	1.58573e-21	0.112006	0.99	GUzkzC
16079	rs915896	NOTCH4	6	32187721	A	T	-0.013607	0.00205787	3.80014e-11	-6.61218	T	A	0.56293	0.0789	9.68e-13	7.13473	5.05306e-19	0.108457	0.99	GUzkzC
16085	rs3134930		6	32191620	C	T	-0.0171549	0.00224151	1.99986e-14	-7.65328	T	C	0.43707	0.07699	1.37e-08	5.67697	1.93989e-19	0.000968027	0.99	GUzkzC
16108	rs447459		6	32208673	G	A	0.013754	0.00217182	2.39999e-10	6.33294	A	G	-0.30909	0.0655	2.37e-06	-4.71893	1.25674e-13	0.00655832	0.99	GUzkzC
16113	rs3130309	AL845509.2,BX284927.1	6	32215472	A	G	0.0105368	0.00192838	4.70002e-08	5.46407	G	A	-0.44907	0.06094	1.71e-13	-7.36905	6.74888e-16	0.614553	0.99	GUzkzC
16388	rs1265764	C6orf10	6	32313659	G	A	-0.0257927	0.00450636	1e-08	-5.72362	A	G	1.44988	0.18736	1.01e-14	7.73847	2.14701e-17	0.605378	0.99	GUzkzC
16404	rs2050190	C6orf10	6	32339076	A	G	-0.00939137	0.00205963	5.1e-06	-4.55974	G	A	0.36962	0.06542	1.61e-08	5.64995	1.42627e-10	0.484405	0.99	GUzkzC
16406	rs2050189		6	32339647	T	C	-0.0103105	0.00226319	5.19996e-06	-4.55574	C	T	0.49683	0.07622	7.12e-11	6.51837	6.54462e-12	0.833058	0.99	GUzkzC
16407	rs2281276		6	32340106	A	G	0.0120871	0.00191398	2.69998e-10	6.31517	G	A	-0.40388	0.06083	3.15e-11	-6.63949	4.32608e-17	0.102958	0.99	GUzkzC
16530	rs4355646		6	32386554	C	T	0.00860911	0.001931	8.30004e-06	4.45837	T	C	-0.28337	0.06102	3.42e-06	-4.64389	6.76963e-09	0.239798	0.99	GUzkzC
16553	rs2157333		6	32392591	T	C	-0.0106284	0.00202742	1.6e-07	-5.24233	C	T	0.37938	0.06381	2.76e-09	5.94546	9.22321e-13	0.266445	0.99	GUzkzC
17099	rs17191234	BX296568.1	6	32564681	A	C	0.0101152	0.00193929	1.79999e-07	5.21593	C	A	-0.37517	0.06417	5.01e-09	-5.8465	1.57821e-12	0.252522	0.99	GUzkzC
17119	rs9270612	HLA-DRB1,BX296568.1	6	32565106	T	C	-0.0129151	0.00205524	3.29997e-10	-6.28399	C	T	0.42433	0.06479	5.79e-11	6.54931	8.05766e-17	0.0979877	0.99	GUzkzC
17683	rs2040409	HLA-DQA1,DQ-A1,CR753835.2	6	32602760	A	C	-0.0179968	0.00268802	2.19989e-11	-6.69519	C	A	1.05464	0.10768	1.19e-22	9.79421	3.37215e-25	0.849433	0.99	GUzkzC
17837	rs9273395	HLA-DQB1,HLA-DQB1-AS1,XXbac-BPG254F23.6,BX927168.3,BX927168.1,AL935026.1,HLA-DQA1	6	32627094	C	T	0.0140804	0.00201815	2.99985e-12	6.97688	T	C	-0.34616	0.06718	2.57e-07	-5.15272	2.90596e-16	0.00252263	0.99	GUzkzC
18136	rs9469220		6	32658310	G	A	0.00936584	0.00190216	8.50002e-07	4.92379	A	G	-0.271	0.06022	6.79e-06	-4.50017	9.80608e-10	0.0990912	0.99	GUzkzC
18479	rs9275652	XXbac-BPG254F23.7,CR753846.1	6	32685822	G	C	-0.0159072	0.00229998	4.60045e-12	-6.91623	C	G	0.44371	0.07678	7.52e-09	5.77898	2.79568e-17	0.0088052	0.99	GUzkzC
18711	rs1480383		6	32740856	A	C	-0.00948018	0.00211101	7.10003e-06	-4.49083	C	A	0.41003	0.0667	7.88e-10	6.14738	3.65637e-11	0.71651	0.99	GUzkzC
18740	rs62397687	TAP2	6	32802009	C	T	-0.0145079	0.00246121	3.79997e-09	-5.89462	T	C	0.32777	0.07277	6.66e-06	4.50419	4.1993e-12	0.0135931	0.99	GUzkzC
18775	rs116416291	HLA-DOA	6	32968136	G	A	-0.0242201	0.00409767	3.40001e-09	-5.9107	A	G	0.93327	0.13856	1.63e-11	6.73549	4.81618e-16	0.216797	0.99	GUzkzC
18833	rs13213149	HLA-DPB1	6	33039686	T	C	-0.0158277	0.00319846	7.49998e-07	-4.94854	C	T	0.58497	0.09983	4.64e-09	5.85966	7.38137e-12	0.36239	0.99	GUzkzC
18869	rs112104961	HLA-DPB1,HLA-DPA1,RPL32P1,CR759795.1,AL805913.1	6	33049881	T	G	-0.0167033	0.00290914	9.40005e-09	-5.74166	G	T	0.4729	0.09847	1.57e-06	4.80248	3.42722e-12	0.0298631	0.99	GUzkzC
18876	rs6899657	HLA-DPB1,HLA-DPA1,CR759795.1,AL805913.1	6	33050223	G	A	-0.00976691	0.00220148	9.09997e-06	-4.43652	A	G	0.35442	0.07058	5.14e-07	5.02154	2.26274e-09	0.34411	0.99	GUzkzC
22799	rs73366469		7	74033600	T	C	-0.0150956	0.00324783	3.40001e-06	-4.6479	C	T	0.53586	0.1194	7.19e-06	4.48794	4.25934e-09	0.15478	0.99	GUzkzC
SS
11992	rs9295661	LRRC16A	6	25450026	C	A	0.0152404	0.00340761	7.69999e-06	4.47246	A	C	-0.41899	0.09416	8.59e-06	-4.44977	3.66511e-09	0.176823	0.99	lXIUPS
12104	rs13191776		6	25955741	C	T	-0.0173506	0.00296393	4.79999e-09	-5.85392	T	C	0.39817	0.07867	4.17e-07	5.06127	9.38039e-14	0.0286466	0.99	lXIUPS
12312	rs9393716	BTN3A2	6	26376868	A	G	-0.012551	0.00239082	1.5e-07	-5.24966	G	A	0.22856	0.04709	1.21e-06	4.85368	1.01303e-11	0.0736331	0.99	lXIUPS
12470	rs58060922		6	26895248	C	A	-0.0216665	0.00292908	1.39991e-13	-7.39703	A	C	0.50433	0.07845	1.29e-10	6.42868	1.42883e-21	0.00601722	0.99	lXIUPS
12555	rs35716472		6	27406607	C	G	-0.0230626	0.00302998	2.70023e-14	-7.61147	G	C	0.57584	0.08652	2.82e-11	6.65557	6.89147e-23	0.0050452	0.99	lXIUPS
12745	rs200972	HIST1H2BO,HIST1H3J,HIST1H2AM	6	27858837	T	C	-0.00907159	0.00204431	9.09997e-06	-4.43748	C	T	0.19442	0.04003	1.19e-06	4.85686	1.13775e-09	0.272874	0.99	lXIUPS
12761	rs149583087		6	27912437	G	A	-0.0261126	0.00300487	3.59998e-18	-8.69009	A	G	0.59768	0.08555	2.82e-12	6.98632	5.35349e-28	0.000401538	0.99	lXIUPS
13127	rs11752919	ZSCAN23	6	28403603	T	C	-0.00886015	0.00193302	4.60002e-06	-4.58358	C	T	0.19397	0.04014	1.35e-06	4.83234	5.47964e-10	0.21712	0.99	lXIUPS
13144	rs55690788		6	28436145	T	C	-0.0259438	0.00300547	6.00067e-18	-8.63219	C	T	0.63821	0.08596	1.13e-13	7.4245	6.86761e-29	0.00116093	0.99	lXIUPS
13389	rs3130885		6	28939283	T	C	-0.0268554	0.00296204	1.20005e-19	-9.06652	C	T	0.63547	0.08465	6.06e-14	7.50703	5.39395e-31	0.000354039	0.99	lXIUPS
13427	rs3129137		6	29130276	T	C	-0.0105848	0.00207947	3.59998e-07	-5.09014	C	T	0.22269	0.03898	1.11e-08	5.71293	1.01246e-12	0.238154	0.99	lXIUPS
13515	rs2746150		6	29442701	C	T	-0.0273124	0.00291074	6.4003e-21	-9.38332	T	C	0.65187	0.08399	8.41e-15	7.76128	4.04346e-33	0.000214394	0.99	lXIUPS
13601	rs1233367	MOG	6	29622220	C	G	-0.00964617	0.00200948	1.6e-06	-4.80033	G	C	0.24944	0.0415	1.85e-09	6.0106	2.00209e-12	0.441845	0.99	lXIUPS
14470	rs3132685		6	29945949	G	A	-0.0272839	0.00283541	6.4003e-22	-9.62256	A	G	0.65626	0.07178	6.06e-20	9.14266	2.80706e-38	0.00166969	0.99	lXIUPS
14519	rs2844795	TRIM31,AL671859.1,CR753815.1	6	30073847	C	T	0.0146886	0.00190349	1.20005e-14	7.71667	T	C	-0.19647	0.03596	4.69e-08	-5.46357	1.38664e-20	0.000384312	0.99	lXIUPS
14522	rs12530114	TRIM31,AL671859.1,CR753815.1	6	30074791	C	T	0.00866157	0.00195206	9.09997e-06	4.43714	T	C	-0.1729	0.03639	2.02e-06	-4.75131	1.62779e-09	0.248353	0.99	lXIUPS
14833	rs3131112		6	30447674	A	C	-0.025425	0.00272413	1e-20	-9.33326	C	A	0.74353	0.0694	8.84e-27	10.7137	1.13362e-41	0.0422073	0.99	lXIUPS
14877	rs2535324		6	30718035	A	C	-0.00962578	0.00200872	1.7e-06	-4.792	C	A	0.19188	0.04254	6.47e-06	4.51058	5.15043e-10	0.112103	0.99	lXIUPS
14947	rs3131059		6	30763004	T	C	-0.0127982	0.00195131	5.40008e-11	-6.55877	C	T	0.24021	0.03674	6.24e-11	6.53811	7.69202e-19	0.0484182	0.99	lXIUPS
14961	rs1264374		6	30769138	A	G	-0.00966506	0.00192471	5.1e-07	-5.02157	G	A	0.16353	0.03595	5.39e-06	4.54882	1.20963e-10	0.0779074	0.99	lXIUPS
15078	rs1264330	DDR1	6	30846919	A	C	-0.00947108	0.00195333	1.2e-06	-4.84868	C	A	0.17134	0.03657	2.8e-06	4.68526	2.02649e-10	0.123382	0.99	lXIUPS
15093	rs1264306	GTF2H4,VARS2,VARSL	6	30882203	T	C	0.0090117	0.0019058	2.30001e-06	4.72857	C	T	-0.22647	0.03735	1.33e-09	-6.06345	2.56588e-12	0.497188	0.99	lXIUPS
15129	rs35581359		6	30933131	A	G	0.00921628	0.00200485	4.30002e-06	4.59699	G	A	-0.20767	0.03682	1.7e-08	-5.64014	2.84315e-11	0.4235	0.99	lXIUPS
15131	rs3095148		6	30933967	C	T	-0.0169856	0.00209173	4.60045e-16	-8.12036	T	C	0.24754	0.04218	4.41e-09	5.86866	5.4897e-23	0.000241946	0.99	lXIUPS
15292	rs7739491	MUC22,AL663093.2,AL805909.3	6	30979203	A	C	0.0119624	0.00203177	3.89996e-09	5.88767	C	A	-0.16436	0.03712	9.52e-06	-4.4278	9.55336e-13	0.0102822	0.99	lXIUPS
15299	rs4713408	MUC22,AL663093.2,AL805909.3	6	30981190	T	C	0.0145664	0.00198657	2.29985e-13	7.33244	C	T	-0.19086	0.03692	2.34e-07	-5.16956	1.29064e-18	0.000709335	0.99	lXIUPS
15382	rs1419664	MUC22,AL663093.2,AL805909.3,BX248321.1	6	30993313	C	T	-0.0201392	0.00247749	4.30031e-16	-8.12887	T	C	0.5367	0.05152	2.08e-25	10.4173	7.40174e-35	0.241744	0.99	lXIUPS
15396	rs2517549		6	31008598	C	A	-0.010615	0.00197097	7.19996e-08	-5.38567	A	C	0.25071	0.04061	6.69e-10	6.1736	2.20897e-14	0.239194	0.99	lXIUPS
15416	rs4713429		6	31021017	C	G	0.0118377	0.00225868	1.6e-07	5.24098	G	C	-0.19725	0.04048	1.1e-06	-4.87278	9.94383e-12	0.0765641	0.99	lXIUPS
15565	rs3130969		6	31065096	C	T	-0.0109846	0.00198401	3.09999e-08	-5.53656	T	C	0.19603	0.03719	1.36e-07	5.27104	3.2589e-13	0.0714171	0.99	lXIUPS
15688	rs3094221	C6orf15,PSORS1C1,CDSN	6	31082734	G	A	0.00984345	0.00190574	2.39999e-07	5.16516	A	G	-0.17184	0.03586	1.66e-06	-4.79197	2.13242e-11	0.0799386	0.99	lXIUPS
15740	rs3130573	PSORS1C2,PSORS1C1,CCHCR1	6	31106268	A	G	-0.0120635	0.00200503	1.79999e-09	-6.01662	G	A	0.19524	0.03734	1.71e-07	5.22871	1.55527e-14	0.025458	0.99	lXIUPS
15806	rs885950	POU5F1,CR847794.1,CR759815.2	6	31140152	A	C	-0.0114324	0.00191286	2.30001e-09	-5.9766	C	A	0.17163	0.037	3.52e-06	4.63865	2.31743e-13	0.0115503	0.99	lXIUPS
15917	rs9263927		6	31178233	C	T	0.0104276	0.00190755	4.60002e-08	5.46649	T	C	-0.35107	0.03809	3.09e-20	-9.21685	8.98311e-21	0.665941	0.99	lXIUPS
16141	rs41268852		6	31222369	C	T	-0.0126862	0.00226561	2.19999e-08	-5.59946	T	C	-0.21641	0.03693	4.64e-09	-5.86001	2.35278e-15	1.33002e-15	0.99	lXIUPS
16184	rs2245731		6	31229966	T	C	0.010003	0.0019259	2.1e-07	5.19394	C	T	-0.23947	0.0362	3.69e-11	-6.61519	1.2831e-14	0.440977	0.99	lXIUPS
16230	rs2853951	HLA-C	6	31236115	C	T	0.0134364	0.00193418	3.69999e-12	6.94682	T	C	-0.34133	0.03722	4.65e-20	-9.17061	2.47293e-26	0.393868	0.99	lXIUPS
16608	rs2853915		6	31275289	A	C	-0.015107	0.00200821	5.40008e-14	-7.52262	C	A	0.17473	0.03739	2.96e-06	4.67317	3.14094e-18	0.00013276	0.99	lXIUPS
17190	rs9265878		6	31313033	G	A	-0.0101751	0.00216219	2.5e-06	-4.70592	A	G	0.3149	0.04082	1.21e-14	7.71436	3.50814e-15	0.802341	0.99	lXIUPS
17330	rs36057735	HLA-B	6	31319923	C	G	-0.0302136	0.00238679	1e-36	-12.6587	G	C	0.43968	0.04936	5.19e-19	8.90762	7.30517e-54	4.77338e-09	0.99	lXIUPS
17339	rs2596501	HLA-B	6	31321211	C	T	0.0103852	0.00190183	4.70002e-08	5.46064	T	C	-0.1979	0.03613	4.3e-08	-5.47744	2.33795e-13	0.104274	0.99	lXIUPS
17374	rs9266276	HLA-B	6	31326272	A	G	0.0102977	0.00220778	3.09999e-06	4.66428	G	A	-0.1919	0.03681	1.86e-07	-5.21326	9.01477e-11	0.274445	0.99	lXIUPS
17385	rs2249935	HLA-B	6	31327178	G	A	-0.0184285	0.00226851	4.49987e-16	-8.12361	A	G	0.54995	0.05002	4.07e-28	10.9946	1.63078e-36	0.396458	0.99	lXIUPS
17447	rs2523548		6	31332527	G	A	-0.0140159	0.00191945	2.80027e-13	-7.30204	A	G	0.18404	0.03608	3.38e-07	5.10089	2.27121e-18	0.000678938	0.99	lXIUPS
17489	rs2523528		6	31338854	G	T	-0.0103673	0.00190379	5.19996e-08	-5.44561	T	G	0.15962	0.03598	9.15e-06	4.43635	1.4621e-11	0.0288483	0.99	lXIUPS
17551	rs762460		6	31359394	C	T	-0.0137381	0.00232272	3.29997e-09	-5.91466	T	C	0.85103	0.064	2.37e-40	13.2973	4.0021e-41	0.0214603	0.99	lXIUPS
17608	rs2844518	MICA	6	31372569	C	T	-0.0119303	0.00197177	1.40001e-09	-6.05055	T	C	0.21204	0.038	2.41e-08	5.58	2.73915e-15	0.0384892	0.99	lXIUPS
17808	rs3094228		6	31429927	T	C	-0.0202925	0.00238263	1.59993e-17	-8.51685	C	T	0.64849	0.05403	3.41e-33	12.0024	1.53699e-41	0.53075	0.99	lXIUPS
17845	rs2395489		6	31446007	T	C	-0.0133173	0.00201295	3.69999e-11	-6.61581	C	T	0.27291	0.03844	1.25e-12	7.09964	3.07483e-20	0.0867738	0.99	lXIUPS
17904	rs3130911	CR753820.1	6	31456445	G	A	0.0134054	0.00209752	1.6e-10	6.39107	A	G	-0.1989	0.03818	1.9e-07	-5.20953	1.22653e-15	0.0103658	0.99	lXIUPS
17936	rs113239947	MICB,CR753820.1	6	31461956	A	T	0.0112916	0.00222928	4.09996e-07	5.06513	T	A	-0.19052	0.03883	9.29e-07	-4.90652	2.55108e-11	0.108969	0.99	lXIUPS
17987	rs3132455	AL662847.1,CR753864.1,BX001040.1,BX005439.2	6	31487954	G	C	-0.0129815	0.00199967	8.49963e-11	-6.49182	C	G	0.27642	0.03955	2.77e-12	6.98913	1.45256e-19	0.0952882	0.99	lXIUPS
18017	rs4947324	NFKBIL1,ATP6V1G2	6	31528130	C	T	0.0167685	0.00315099	1e-07	5.32166	T	C	-0.23665	0.05	2.21e-06	-4.733	1.02581e-11	0.0552845	0.99	lXIUPS
18039	rs2471960	AIF1,BX511262.2	6	31580539	G	A	-0.0105883	0.00206141	2.80001e-07	-5.13644	A	G	0.19764	0.03669	7.2e-08	5.38675	2.68651e-12	0.161882	0.99	lXIUPS
18083	rs805293	C6orf25,LY6G6C,LY6G6D,MEGT1,LY6G6F,CR354443.3,CR759787.1,DASS-312M4.10	6	31688518	T	A	0.0104854	0.00190918	4e-08	5.4921	A	T	-0.18338	0.03717	8.06e-07	-4.93355	1.64561e-12	0.0510538	0.99	lXIUPS
18203	rs537160	C2,NELFE,CFB	6	31916400	A	G	0.0105567	0.00197362	8.79995e-08	5.3489	G	A	-0.40083	0.03911	1.2e-24	-10.2488	9.48594e-25	0.271104	0.99	lXIUPS
18240	rs367364	TNXB	6	32019946	C	T	-0.0224552	0.00252619	6.20012e-19	-8.88896	T	C	0.66455	0.05763	9.06e-31	11.5313	5.74366e-42	0.22899	0.99	lXIUPS
18268	rs3130277		6	32110583	G	C	-0.0156662	0.00224343	2.90001e-12	-6.98315	C	G	0.53845	0.05249	1.08e-24	10.2581	2.84558e-29	0.776364	0.99	lXIUPS
18329	rs915896	NOTCH4	6	32187721	A	T	-0.013607	0.00205787	3.80014e-11	-6.61218	T	A	0.36635	0.04634	2.67e-15	7.9057	5.10241e-22	0.205774	0.99	lXIUPS
18336	rs3134930	NOTCH4	6	32191620	C	T	-0.0171549	0.00224151	1.99986e-14	-7.65328	T	C	0.37229	0.04617	7.38e-16	8.06346	1.91684e-26	0.0390507	0.99	lXIUPS
18340	rs401556	NOTCH4	6	32193424	G	A	0.0137384	0.00242734	1.5e-08	5.65986	A	G	-0.30079	0.04352	4.82e-12	-6.91153	1.26624e-16	0.31566	0.99	lXIUPS
18424	rs3130309		6	32215472	A	G	0.0105368	0.00192838	4.70002e-08	5.46407	G	A	-0.40385	0.03643	1.47e-28	-11.0856	8.01383e-29	0.14323	0.99	lXIUPS
18741	rs1265764	C6orf10	6	32313659	G	A	-0.0257927	0.00450636	1e-08	-5.72362	A	G	0.89808	0.10695	4.56e-17	8.39719	6.71717e-20	0.811309	0.99	lXIUPS
18792	rs2050190	C6orf10	6	32339076	A	G	-0.00939137	0.00205963	5.1e-06	-4.55974	G	A	0.30777	0.03912	3.64e-15	7.86733	5.06245e-15	0.646267	0.99	lXIUPS
18794	rs2050189	C6orf10	6	32339647	T	C	-0.0103105	0.00226319	5.19996e-06	-4.55574	C	T	0.38496	0.04543	2.37e-17	8.4737	3.63544e-17	0.425692	0.99	lXIUPS
18798	rs2281276	C6orf10	6	32340106	A	G	0.0120871	0.00191398	2.69998e-10	6.31517	G	A	-0.32164	0.03623	6.82e-19	-8.87773	3.83811e-23	0.633426	0.99	lXIUPS
19116	rs2157333		6	32392591	T	C	-0.0106284	0.00202742	1.6e-07	-5.24233	C	T	0.28902	0.03793	2.53e-14	7.61983	1.11678e-16	0.796453	0.99	lXIUPS
19491	rs9268833		6	32428062	C	T	0.0115137	0.00204415	1.79999e-08	5.63251	T	C	-0.19448	0.04314	6.54e-06	-4.50811	3.51786e-12	0.0211701	0.99	lXIUPS
19820	rs73726819		6	32526540	A	G	-0.0117022	0.00207494	1.7e-08	-5.63978	G	A	0.20777	0.03649	1.24e-08	5.69389	2.90551e-14	0.0974162	0.99	lXIUPS
20199	rs3104415		6	32582577	A	C	0.0140138	0.0020133	3.40017e-12	6.96061	C	A	-0.1656	0.03637	5.27e-06	-4.5532	3.68895e-16	0.000650857	0.99	lXIUPS
20254	rs73730372		6	32584581	C	T	-0.0171224	0.00322301	1.09999e-07	-5.31255	T	C	-0.24825	0.05338	3.32e-06	-4.65062	3.19751e-12	1.42938e-12	0.99	lXIUPS
20762	rs2040409	HLA-DQA1,DQ-A1	6	32602760	A	C	-0.0179968	0.00268802	2.19989e-11	-6.69519	C	A	0.83468	0.06345	1.59e-39	13.1549	2.89461e-40	0.119344	0.99	lXIUPS
20824	rs9272326	HLA-DQA1,DQ-A1	6	32604169	C	T	-0.0133556	0.00230203	6.59994e-09	-5.80166	T	C	0.44683	0.04913	9.44e-20	9.09485	1.01533e-21	0.936676	0.99	lXIUPS
20996	rs12055445	HLA-DQB1,AL731683.1,BX927168.3,BX927168.1,AL935026.1,HLA-DQA1	6	32626739	A	G	0.00892593	0.00190994	2.99999e-06	4.67341	G	A	-0.25908	0.03602	6.34e-13	-7.19267	3.99174e-14	0.992351	0.99	lXIUPS
21012	rs9273417	HLA-DQB1,AL731683.1,BX927168.3,BX927168.1,AL935026.1,HLA-DQA1	6	32627352	A	G	0.0109583	0.00225016	1.09999e-06	4.87001	G	A	0.20222	0.03602	1.97e-08	5.6141	9.977e-13	4.62384e-13	0.99	lXIUPS
21816	rs9275652		6	32685822	G	C	-0.0159072	0.00229998	4.60045e-12	-6.91623	C	G	0.33276	0.0457	3.3e-13	7.2814	9.98529e-22	0.0617686	0.99	lXIUPS
22112	rs1480383		6	32740856	A	C	-0.00948018	0.00211101	7.10003e-06	-4.49083	C	A	0.37648	0.04049	1.42e-20	9.2981	1.64868e-20	0.191485	0.99	lXIUPS
22296	rs62397687	TAP2	6	32802009	C	T	-0.0145079	0.00246121	3.79997e-09	-5.89462	T	C	0.30489	0.04384	3.55e-12	6.95461	1.80065e-17	0.238273	0.99	lXIUPS
22313	rs9276832	PSMB9	6	32832400	C	T	-0.00944998	0.00202757	3.2e-06	-4.66074	T	C	0.19898	0.03965	5.2e-07	5.01841	1.84326e-10	0.231199	0.99	lXIUPS
22414	rs2857096	HLA-DMB,XXbac-BPG181M17.5	6	32911048	G	C	0.00919953	0.00202936	5.80003e-06	4.53322	C	G	-0.16068	0.03582	7.28e-06	-4.48576	2.34369e-09	0.16684	0.99	lXIUPS
22437	rs116416291	HLA-DOA	6	32968136	G	A	-0.0242201	0.00409767	3.40001e-09	-5.9107	A	G	0.77117	0.08193	4.83e-21	9.41255	7.47138e-23	0.871433	0.99	lXIUPS
22783	rs13213149	HLA-DPB1,HLA-DPA1	6	33039686	T	C	-0.0158277	0.00319846	7.49998e-07	-4.94854	C	T	0.51274	0.06	1.28e-17	8.54567	1.43374e-17	0.61551	0.99	lXIUPS
22846	rs112104961	HLA-DPB1,HLA-DPA1,CR759904.1,CR847849.1,CR759795.1,AL805913.1	6	33049881	T	G	-0.0167033	0.00290914	9.40005e-09	-5.74166	G	T	0.44911	0.05965	5.11e-14	7.52909	3.92265e-18	0.463812	0.99	lXIUPS
22864	rs6899657	HLA-DPB1,HLA-DPA1,CR759904.1,CR847849.1,CR759795.1,AL805913.1	6	33050223	G	A	-0.00976691	0.00220148	9.09997e-06	-4.43652	A	G	0.28473	0.04214	1.41e-11	6.75676	1.10167e-12	0.961387	0.99	lXIUPS
23118	rs2294473		6	33099166	G	C	0.00845802	0.00190841	9.29994e-06	4.43197	C	G	-0.16776	0.0359	2.98e-06	-4.67298	2.17653e-09	0.232816	0.99	lXIUPS
23137	rs114542428	KIFC1	6	33365724	A	G	-0.0205769	0.00382647	7.59994e-08	-5.37752	G	A	0.42093	0.08586	9.45e-07	4.90252	3.8161e-12	0.0613875	0.99	lXIUPS
23156	rs764753	ITPR3	6	33658109	A	T	0.00914	0.00199181	4.49997e-06	4.58879	T	A	-0.19147	0.04079	2.68e-06	-4.69404	8.55499e-10	0.188549	0.99	lXIUPS
23559	rs2263329	C6orf106	6	34595543	T	C	-0.0272843	0.00198812	7.29962e-43	-13.7237	C	T	0.17085	0.03759	5.5e-06	4.54509	7.61043e-45	4.94614e-20	0.99	lXIUPS
62655	rs2857633	CABP7	22	30114333	T	C	-0.00965441	0.00214906	7.00003e-06	-4.49239	C	T	0.17011	0.03795	7.38e-06	4.48248	2.95536e-09	0.177171	0.99	lXIUPS
OS
14520	rs114335056	HLA-DRB1,BX296568.1,	6	32559191	A	G	0.0238735	0.00435368	4.20001e-08	5.48352	G	A	0.115937	0.0250807	3.79071e-06	4.62256	1.27686e-11	6.17046e-13	0.99	fN84Tz
14718	rs73730372		6	32584581	C	T	-0.0171224	0.00322301	1.09999e-07	-5.31255	T	C	-0.130462	0.0276644	2.40652e-06	-4.71588	2.10174e-11	1.04968e-12	0.99	fN84Tz
17468	rs9491689		6	127398595	C	A	-0.00970693	0.00214604	6.1e-06	-4.52318	A	C	-0.0948358	0.0200108	2.14521e-06	-4.73923	1.02987e-09	6.68878e-11	0.99	fN84Tz
45134	rs3818717	RAI1,	17	17707105	T	C	0.0109882	0.00194813	1.7e-08	5.64038	C	T	0.0825443	0.0183719	7.02409e-06	4.49296	9.77441e-12	4.64107e-13	0.99	fN84Tz
52208	rs56324610	PCIF1,	20	44564030	G	C	-0.0321022	0.00202429	1.20005e-56	-15.8585	C	G	-0.0970153	0.0205327	2.30208e-06	-4.72492	6.10999e-53	8.12707e-53	0.99	fN84Tz
GO
155	rs34232231		1	26994762	A	G	-0.029851	0.00323076	2.49977e-20	-9.23962	G	A	0.12086	0.0269918	7.54675e-06	4.47766	7.36432e-24	8.28614e-09	0.99	wcBWrn
6758	rs115562858		3	48778919	G	C	-0.03814	0.00767301	6.69993e-07	-4.97067	C	G	0.147227	0.0326341	6.43917e-06	4.51145	4.42826e-10	0.0449352	0.99	wcBWrn
6772	rs77629332	RHOA,	3	49424237	C	T	-0.0346675	0.00749817	3.79997e-06	-4.62346	T	C	0.148422	0.0326509	5.47419e-06	4.54572	2.85899e-09	0.0923264	0.99	wcBWrn
6928	rs140867372	MON1A,MTIR,MON1A,CTD-2330K9.3,	3	49945862	G	A	-0.05236	0.00859334	1.09999e-09	-6.09309	A	G	0.176206	0.0350256	4.88484e-07	5.03078	6.05953e-14	0.00656574	0.99	wcBWrn
7135	rs41295964	CACNA2D2,	3	50464690	G	A	-0.0466166	0.00865915	7.29995e-08	-5.38351	A	G	0.1899	0.035328	7.64416e-08	5.37534	2.02743e-12	0.0552277	0.99	wcBWrn
7146	rs76761409	DOCK3,	3	51095202	G	A	-0.0342937	0.00746202	4.30001e-06	-4.59577	A	G	0.19541	0.034812	1.98523e-08	5.61329	1.2364e-10	0.269983	0.99	wcBWrn
7153	rs147665933	RAD54L2,	3	51672190	C	T	-0.0336383	0.00760218	9.69996e-06	-4.42482	T	C	0.19696	0.0344778	1.11217e-08	5.71266	2.48141e-10	0.367264	0.99	wcBWrn
7294	rs4687612	DNAH1,	3	52367932	A	G	-0.0123721	0.00273593	6.1e-06	-4.52208	G	A	0.104274	0.0231246	6.50684e-06	4.50922	5.55897e-09	0.106647	0.99	wcBWrn
7475	rs4687662	TMEM110,MUSTN1,TMEM110-MUSTN1	3	52870324	T	C	-0.0121995	0.00226968	7.69999e-08	-5.37499	C	T	0.0867711	0.0193688	7.46638e-06	4.47994	4.41345e-11	0.0175084	0.99	wcBWrn
20536	rs142779375		6	34165351	T	G	-0.0550596	0.00452265	4.30031e-34	-12.1742	G	T	0.230751	0.0496057	3.292e-06	4.6517	2.01982e-37	1.68455e-16	0.99	wcBWrn
40189	rs2306362	PCNXL3,SIPA1,	11	65405510	G	T	-0.00904111	0.00200889	6.80002e-06	-4.50055	T	G	0.0907358	0.0172218	1.37414e-07	5.26866	6.39075e-10	0.230472	0.99	wcBWrn
40317	rs71455787		11	65594324	A	G	0.0131192	0.00235732	2.59998e-08	5.5653	G	A	-0.11424	0.0242755	2.52674e-06	-4.70598	6.33889e-12	0.0153136	0.99	wcBWrn
40364	rs71455793		11	65715204	G	A	0.0279924	0.00455984	8.30004e-10	6.1389	A	G	-0.266817	0.0585372	5.1625e-06	-4.55808	2.50146e-13	0.00266131	0.99	wcBWrn
43292	rs56205943	R3HDM2,	12	57679414	G	A	0.0299211	0.00222889	4.40048e-41	13.4242	A	G	-0.104983	0.0204543	2.85831e-07	-5.13256	2.43783e-45	1.01533e-19	0.99	wcBWrn
58192	rs34165679	FCGRT,	19	50013393	T	C	0.0134355	0.00284039	2.19999e-06	4.73016	C	T	0.287735	0.0307105	7.30466e-21	9.36927	1.0404e-20	1.84133e-19	0.99	wcBWrn
61609	rs738409	PNPLA3,	22	44324727	C	G	-0.0144045	0.00231644	5e-10	-6.21838	G	C	-0.129303	0.0209374	6.58734e-10	-6.1757	8.09897e-18	4.59015e-18	0.99	wcBWrn
TG
RA
2062	rs12037987	WNT2B	1	113042822	T	C	-0.0183206	0.00383859	1.79999e-06	-4.77274	C	T	0.0996824	0.0184087	6.12985e-08	5.41496	5.16878e-11	0.0765625	0.99	sAeeGA
14015	rs13201411		6	27498217	G	C	0.0111501	0.0020426	4.79999e-08	5.45878	C	G	-0.0870084	0.0142892	1.13532e-09	-6.0891	5.61922e-14	0.0382158	0.99	sAeeGA
14444	rs1225592		6	28150242	G	A	-0.012141	0.00217947	2.5e-08	-5.57062	A	G	0.120032	0.0154521	7.9726e-15	7.76801	3.2005e-17	0.157265	0.99	sAeeGA
14784	rs2013652		6	28771198	T	C	-0.00994321	0.00202803	9.40005e-07	-4.90289	C	T	0.0990188	0.0149848	3.89673e-11	6.60795	3.6124e-13	0.177655	0.99	sAeeGA
15069	rs9257445		6	28949206	G	C	0.0106192	0.00235404	6.49995e-06	4.51105	C	G	0.153581	0.0150936	2.55623e-24	10.1752	2.56609e-23	1.0469e-17	0.99	sAeeGA
15699	rs1003582	GABBR1	6	29538403	C	G	0.0145212	0.00198234	2.39994e-13	7.32528	G	C	0.0760249	0.0144067	1.31274e-07	5.27705	7.93405e-18	9.22504e-19	0.99	sAeeGA
15733	rs29232		6	29611431	C	T	0.0114688	0.00207665	3.29997e-08	5.52274	T	C	-0.0800101	0.0160298	5.99653e-07	-4.99133	1.97698e-12	0.00869299	0.99	sAeeGA
15749	rs3129044	ZFP57	6	29654409	G	A	-0.0096172	0.00217297	9.59997e-06	-4.42583	A	G	-0.0806862	0.0181821	9.09411e-06	-4.43767	2.0382e-08	3.48928e-09	0.99	sAeeGA
16390	rs2517894	HLA-G	6	29800829	A	G	0.0101136	0.00224253	6.49995e-06	4.50991	G	A	-0.102915	0.0161648	1.93237e-10	-6.36661	1.07682e-11	0.267007	0.99	sAeeGA
16432	rs407238		6	29806901	C	G	0.00974826	0.00202827	1.5e-06	4.80619	G	C	0.0822975	0.0143163	9.00285e-09	5.74852	5.52632e-11	8.29142e-12	0.99	sAeeGA
17132	rs419862		6	29944892	G	C	0.0128009	0.00278056	4.20001e-06	4.60371	C	G	-0.116554	0.0234946	7.01762e-07	-4.96088	6.03493e-10	0.0677713	0.99	sAeeGA
17239	rs9261388	AL671859.1,CR753815.1	6	30061500	C	T	0.0111729	0.00249915	7.79992e-06	4.47068	T	C	-0.146306	0.0258732	1.56088e-08	-5.65473	1.451e-10	0.162623	0.99	sAeeGA
17571	rs1986773	BX248419.1	6	30203567	C	T	0.00949773	0.0021435	9.40005e-06	4.43094	T	C	0.114903	0.0146828	5.0501e-15	7.82569	3.83266e-14	1.0168e-13	0.99	sAeeGA
17709	rs11759703	BX248419.1	6	30249182	T	C	0.0170238	0.00294225	7.19996e-09	5.78598	C	T	-0.103707	0.0232399	8.10289e-06	-4.46245	2.30972e-12	0.00197037	0.99	sAeeGA
17771	rs3130358	BX248419.1	6	30338583	C	G	-0.00916189	0.00198966	4.09996e-06	-4.60475	G	C	-0.07021	0.0140437	5.75149e-07	-4.99939	1.64455e-09	2.6514e-10	0.99	sAeeGA
17946	rs12203825		6	30372001	C	T	0.0132499	0.00254752	2e-07	5.2011	T	C	0.155402	0.0158151	8.6876e-23	9.82618	8.3754e-22	1.87564e-19	0.99	sAeeGA
18354	rs4587208		6	30767013	A	G	0.0141421	0.00225348	3.50002e-10	6.27567	G	A	0.0780296	0.0142021	3.9241e-08	5.49423	8.51496e-15	1.09525e-15	0.99	sAeeGA
18468	rs3132596		6	30783282	T	G	0.00945489	0.00200897	2.5e-06	4.70634	G	T	0.119121	0.0142361	5.88437e-17	8.36753	4.77759e-16	2.26252e-15	0.99	sAeeGA
18544	rs9501030		6	30799399	T	A	0.0125883	0.00271674	3.59998e-06	4.6336	A	T	0.130882	0.0169227	1.04136e-14	7.73411	7.8133e-14	3.55617e-14	0.99	sAeeGA
18548	rs62400982		6	30805446	G	A	0.0234641	0.00446918	1.5e-07	5.2502	A	G	0.230874	0.0271299	1.7402e-17	8.50995	1.43768e-16	2.44891e-17	0.99	sAeeGA
18673	rs1264306	GTF2H4,VARS2,VARSL	6	30882203	T	C	0.0146252	0.00198622	1.80011e-13	7.36333	C	T	0.145138	0.0146827	4.83615e-23	9.88497	6.87183e-27	6.27934e-28	0.99	sAeeGA
18675	rs140159913	GTF2H4,VARS2,VARSL	6	30885990	G	A	0.0621505	0.00918732	1.29987e-11	6.76481	A	G	-0.280053	0.0472819	3.16009e-09	-5.92305	7.19358e-18	0.000966658	0.99	sAeeGA
18747	rs17196137		6	30933397	C	A	0.012068	0.00234856	2.80001e-07	5.13847	A	C	0.177919	0.0155622	2.86814e-30	11.4328	3.30748e-29	3.34683e-22	0.99	sAeeGA
18757	rs3095086		6	30936663	G	A	-0.0100629	0.00222483	6.1e-06	-4.523	A	G	0.118055	0.0161519	2.6903e-13	7.30905	3.59005e-13	0.486022	0.99	sAeeGA
18812	rs3869097	MUC22,AL663093.2,AL805909.3,BX248321.1	6	30984470	C	T	0.0107358	0.00213561	5e-07	5.02704	T	C	0.0912051	0.0141471	1.14159e-10	6.44691	1.48795e-12	2.08558e-13	0.99	sAeeGA
18837	rs12110470	MUC22,AL663093.2,AL805909.3,BX248321.1	6	30997816	G	T	0.0134339	0.00268911	5.89997e-07	4.99567	T	G	0.108137	0.0152245	1.22236e-12	7.10283	2.00568e-13	2.71532e-14	0.99	sAeeGA
18868	rs11969581	MUC22,AL663093.2,AL805909.3,BX248321.1	6	31001506	A	T	0.0157799	0.00240783	5.60015e-11	6.55358	T	A	0.0815829	0.0162253	4.95302e-07	5.02813	6.42191e-15	8.22414e-16	0.99	sAeeGA
18883	rs28894977		6	31003701	T	C	0.0191043	0.0040682	2.69998e-06	4.69601	C	T	-0.145521	0.0297327	9.86484e-07	-4.89431	4.36486e-10	0.0526237	0.99	sAeeGA
18886	rs2844670	MUC22,AL663093.2,AL805909.3,BX248321.1	6	31005726	G	A	0.0128156	0.00265806	1.40001e-06	4.82141	A	G	0.221373	0.0200711	2.75486e-28	11.0294	3.04054e-27	2.76549e-20	0.99	sAeeGA
19106	rs3130548		6	31067852	A	G	-0.0107711	0.0019814	5.39995e-08	-5.43611	G	A	0.0727785	0.0139296	1.74393e-07	5.22474	1.52314e-12	0.0145976	0.99	sAeeGA
19221	rs3094221	C6orf15,PSORS1C1,CDSN	6	31082734	G	A	0.0189572	0.00198671	1.39991e-21	9.54201	A	G	0.140469	0.0139191	6.00206e-24	10.0918	2.42484e-37	1.78224e-38	0.99	sAeeGA
19359	rs3131007	PSORS1C1	6	31098344	A	T	-0.00939448	0.00200524	2.80001e-06	-4.68497	T	A	0.156111	0.0139675	5.30396e-29	11.1767	5.94377e-28	0.365944	0.99	sAeeGA
19440	rs2240064	CCHCR1,AL662833.3,CR753819.1,CR847794.2,CR759815.1,AL773544.3	6	31114573	G	A	0.0128071	0.00199321	1.29999e-10	6.42536	A	G	0.0954777	0.0142425	2.03189e-11	6.70372	2.97946e-17	3.52743e-18	0.99	sAeeGA
19664	rs4713443	CR847794.1,CR759815.2	6	31155539	T	G	0.0211158	0.00204096	4.40048e-25	10.346	G	T	0.1201	0.0140094	1.00972e-17	8.57282	1.75937e-37	1.28972e-38	0.99	sAeeGA
20173	rs3869125		6	31221447	A	G	0.0206625	0.00404944	3.40001e-07	5.10256	G	A	0.310721	0.0208634	3.6509e-50	14.8931	6.09088e-49	3.33844e-29	0.99	sAeeGA
20187	rs1793890		6	31222056	G	A	-0.00936602	0.00210383	8.50002e-06	-4.45189	A	G	0.136368	0.0152646	4.12287e-19	8.93361	3.58416e-18	0.921519	0.99	sAeeGA
20496	rs2853951	HLA-C	6	31236115	C	T	0.0212981	0.00201716	4.60045e-26	10.5585	T	C	0.141814	0.014522	1.58343e-22	9.76546	1.11748e-41	7.58548e-43	0.99	sAeeGA
20577	rs2524075	HLA-C	6	31243859	C	T	-0.0156107	0.00225692	4.60045e-12	-6.91682	T	C	0.199655	0.016448	6.59629e-34	12.1386	8.21214e-33	0.527369	0.99	sAeeGA
20694	rs9348859		6	31249977	C	T	0.0257592	0.00214831	4.00037e-33	11.9904	T	C	0.175326	0.0139378	2.74663e-36	12.5792	4.06052e-58	2.10979e-59	0.99	sAeeGA
20969	rs9468937		6	31270118	C	A	0.0270098	0.00201184	4.30031e-41	13.4254	A	C	-0.0722849	0.0140191	2.52058e-07	-5.15617	8.87988e-46	1.66306e-21	0.99	sAeeGA
21021	rs3873388		6	31275827	A	G	0.0124344	0.00222779	2.39999e-08	5.5815	G	A	0.145618	0.0142936	2.25216e-24	10.1876	2.26228e-23	1.7487e-21	0.99	sAeeGA
21185	rs9265581		6	31298901	G	A	0.0111131	0.00212807	1.79999e-07	5.22215	A	G	0.218607	0.0164611	3.01439e-40	13.2802	4.23918e-39	3.10687e-26	0.99	sAeeGA
21361	rs28752924		6	31303922	T	C	0.0265556	0.00205701	4.00037e-38	12.9098	G	T	0.410553	0.020893	5.75705e-86	19.6503	9.93856e-90	3.35627e-91	0.99	sAeeGA
21363	rs28752924		6	31303922	T	C	0.0243875	0.00276364	1.10002e-18	8.82441	G	T	0.410553	0.020893	5.75705e-86	19.6503	1.59393e-84	3.17229e-62	0.99	sAeeGA
21365	rs28752924		6	31303922	T	G	0.0265556	0.00205701	4.00037e-38	12.9098	G	T	0.410553	0.020893	5.75705e-86	19.6503	9.93856e-90	3.35627e-91	0.99	sAeeGA
21367	rs28752924		6	31303922	T	G	0.0243875	0.00276364	1.10002e-18	8.82441	G	T	0.410553	0.020893	5.75705e-86	19.6503	1.59393e-84	3.17229e-62	0.99	sAeeGA
21490	rs34872474		6	31309257	A	G	0.0178542	0.00379132	2.5e-06	4.70923	G	A	0.0928492	0.0208852	8.76072e-06	4.44569	4.3975e-09	7.25241e-10	0.99	sAeeGA
21547	rs9265885		6	31313220	G	C	-0.0168938	0.00200385	3.40017e-17	-8.43067	C	G	0.0984401	0.0142245	4.50091e-12	6.92046	3.19707e-26	1.55597e-05	0.99	sAeeGA
21754	rs28380938	HLA-B	6	31320334	C	T	0.0125642	0.00284123	9.80009e-06	4.4221	T	C	-0.129202	0.0249456	2.22669e-07	-5.17935	8.65342e-10	0.11694	0.99	sAeeGA
21768	rs2596501	HLA-B	6	31321211	C	T	0.0118173	0.00198288	2.5e-09	5.95966	T	C	-0.0775997	0.0140247	3.14666e-08	-5.53307	1.40385e-14	0.00568748	0.99	sAeeGA
21774	rs12196740	HLA-B	6	31321407	C	T	0.0378592	0.00361103	1e-25	10.4843	T	C	-0.114601	0.0230833	6.88256e-07	-4.96467	1.64165e-30	2.30223e-12	0.99	sAeeGA
21777	rs2523611	HLA-B	6	31321464	A	G	0.0179072	0.00241989	1.39991e-13	7.40001	G	A	0.188316	0.0178514	5.12979e-26	10.5491	1.72869e-28	1.52316e-29	0.99	sAeeGA
21867	rs7772305	HLA-B	6	31328886	A	G	0.0254648	0.00225818	1.69981e-29	11.2767	G	A	-0.12759	0.0147819	6.0548e-18	-8.6315	2.40186e-44	1.3527e-09	0.99	sAeeGA
21872	rs2428493	HLA-B	6	31329135	C	A	0.0109703	0.00201901	5.49997e-08	5.4335	A	C	-0.0940635	0.0151276	5.03535e-10	-6.21801	4.12398e-14	0.0463587	0.99	sAeeGA
21877	rs7773105	HLA-B	6	31329372	A	G	0.0208704	0.00249907	6.79986e-17	8.35127	G	A	0.141318	0.0152126	1.54989e-20	9.28954	7.80831e-30	6.67924e-31	0.99	sAeeGA
21886	rs73390248	HLA-B	6	31329834	C	T	0.0226117	0.00354468	1.79999e-10	6.37905	T	C	-0.234803	0.0281719	7.7732e-17	-8.33465	3.64813e-21	0.0611572	0.99	sAeeGA
21910	rs4959062		6	31331500	C	G	0.0161165	0.00202729	1.9002e-15	7.94978	G	C	0.156687	0.0140239	5.5335e-29	11.1729	2.29747e-32	1.86286e-33	0.99	sAeeGA
22119	rs9266639		6	31347069	C	T	-0.0146962	0.00220887	2.90001e-11	-6.65327	T	C	0.195468	0.0148943	2.40935e-39	13.1237	3.33184e-38	0.964346	0.99	sAeeGA
22226	rs2844529		6	31353593	G	A	0.0115034	0.00213232	6.90001e-08	5.39478	A	G	0.18211	0.0146553	1.88365e-35	12.4262	2.41754e-34	3.63646e-25	0.99	sAeeGA
22436	rs2848714	MICA	6	31377817	T	C	0.0120831	0.00242245	6.1e-07	4.98797	C	T	0.215946	0.0146269	2.5142e-49	14.7636	4.13461e-48	2.00106e-28	0.99	sAeeGA
22449	rs2853982	MICA	6	31378751	A	G	0.0133535	0.00281577	2.1e-06	4.7424	G	A	-0.224932	0.0274176	2.32702e-16	-8.20393	1.85157e-15	0.626372	0.99	sAeeGA
22735	rs2596465		6	31412948	T	C	-0.00975333	0.00200016	1.09999e-06	-4.87627	C	T	0.197616	0.0139201	9.6272e-46	14.1964	1.49286e-44	0.0360242	0.99	sAeeGA
22751	rs2516464		6	31416156	A	G	-0.0135695	0.00198509	8.19974e-12	-6.83571	G	A	0.122005	0.0139183	1.85481e-18	8.7658	8.11812e-24	0.0374329	0.99	sAeeGA
22825	rs77424484		6	31432587	T	C	0.0615235	0.00659798	1.10002e-20	9.3246	C	T	-0.336879	0.0446203	4.35512e-14	-7.5499	1.27593e-31	1.39454e-06	0.99	sAeeGA
22848	rs9688839		6	31439659	A	G	0.0345116	0.00456957	4.30031e-14	7.55248	G	A	-0.202246	0.0272008	1.04328e-13	-7.4353	8.56863e-24	0.000921531	0.99	sAeeGA
22884	rs2248462		6	31446796	G	A	0.0116434	0.00240383	1.29999e-06	4.84369	A	G	0.180387	0.0177243	2.5015e-24	10.1774	2.51081e-23	7.77469e-19	0.99	sAeeGA
22885	rs79118723		6	31446920	C	T	0.0363089	0.00592543	8.9e-10	6.12764	T	C	-0.399365	0.0335549	1.15771e-32	-11.9018	1.40464e-31	0.966299	0.99	sAeeGA
22911	rs2523710		6	31450909	G	A	0.0179774	0.00282325	1.89998e-10	6.36763	A	G	0.121751	0.0181886	2.1747e-11	6.69381	4.81431e-17	5.73786e-18	0.99	sAeeGA
23021	rs6922431	MICB,CR753820.1	6	31465030	T	C	0.0210131	0.00448925	2.90001e-06	4.68076	C	T	-0.286193	0.0342952	7.12197e-17	-8.34499	5.76718e-16	0.712243	0.99	sAeeGA
23152	rs9267444	MICB,AL662847.1,CR753864.1,BX001040.1,BX005439.2	6	31483458	G	A	-0.0147346	0.00205048	6.70039e-13	-7.18593	A	G	0.103226	0.0140866	2.33722e-13	7.32796	3.82454e-22	0.00237892	0.99	sAeeGA
23253	rs3130058	DDX39B	6	31505887	T	C	0.0122278	0.00250097	1e-06	4.88922	C	T	0.195927	0.0188433	2.54039e-25	10.3977	2.6127e-24	2.20193e-19	0.99	sAeeGA
23349	rs3093664	LTA,LTB,TNF	6	31544642	A	G	0.0278333	0.0037039	5.70033e-14	7.51459	G	A	-0.401241	0.0370394	2.40658e-27	-10.8328	1.69191e-31	0.0804154	0.99	sAeeGA
23361	rs7769073	LST1,NCR3,LTB,BX927320.1,BX248519.1	6	31554607	T	A	0.0476328	0.00557127	1.20005e-17	8.54972	A	T	-0.40167	0.0339421	2.60435e-32	-11.834	3.88251e-39	0.0270713	0.99	sAeeGA
23383	rs34744948	NCR3,BX511262.2	6	31562767	G	C	0.0307693	0.00459482	2.09991e-11	6.69652	C	G	-0.124432	0.0249028	5.83176e-07	-4.99671	5.61216e-16	0.000254776	0.99	sAeeGA
23385	rs2515919	NCR3,BX511262.2	6	31564167	A	G	0.0227594	0.00205365	1.50003e-28	11.0824	G	A	0.0728548	0.0141535	2.6404e-07	5.14748	1.28377e-32	1.03552e-33	0.99	sAeeGA
23402	rs2844479	BX511262.2	6	31572956	A	C	0.0108256	0.0021197	3.29997e-07	5.10714	C	A	0.112665	0.0151776	1.14393e-13	7.42311	3.07022e-14	4.03009e-15	0.99	sAeeGA
23414	rs3132451	AIF1,BX511262.2	6	31582025	G	C	-0.015819	0.00243251	7.89951e-11	-6.50316	C	G	-0.138077	0.0190008	3.6779e-13	-7.2669	1.71788e-18	1.95716e-19	0.99	sAeeGA
23421	rs2857597	PRRC2A,AIF1,BX511262.2	6	31585000	T	A	0.0101011	0.00221124	4.90004e-06	4.56807	A	T	0.208261	0.0180338	7.52662e-31	11.5484	8.78535e-30	2.51039e-20	0.99	sAeeGA
23589	rs1144709	MSH5,CLIC1,MSH5-SAPCD1,CR354443.3,CR759787.1	6	31709349	C	T	0.0198702	0.00248239	1.20005e-15	8.00446	T	C	-0.0912963	0.0162912	2.09411e-08	-5.60403	1.06998e-21	5.68026e-06	0.99	sAeeGA
23639	rs534892	LSM2,VARS,CR759787.1	6	31763942	G	C	0.0268798	0.00523578	2.80001e-07	5.13387	C	G	-0.406784	0.0408171	2.14684e-23	-9.96602	2.10327e-22	0.96975	0.99	sAeeGA
23717	rs370025470	AL662834.2,CR933877.1,CR354443.3,CR933877.2,CR759784.2,CR759787.1,CR759784.1,AL844853.1,AL844853.2	6	31821182	G	C	0.0563883	0.00576177	1.29987e-22	9.78663	C	G	-0.389525	0.0443326	1.54383e-18	-8.78642	4.96961e-37	2.924e-06	0.99	sAeeGA
23760	rs41267086	SLC44A4,EHMT2	6	31847636	G	A	0.0358427	0.00460674	7.19946e-15	7.78049	A	G	-0.352171	0.0302924	3.05e-31	-11.6257	9.17604e-35	0.10406	0.99	sAeeGA
23865	rs34140409	SKIV2L,NELFE,CFB,	6	31923654	C	T	0.0209753	0.00360198	5.80003e-09	5.82327	T	C	0.100404	0.01942	2.33921e-07	5.17013	5.80384e-13	8.00141e-14	0.99	sAeeGA
23879	rs592229	SKIV2L,NELFE	6	31930441	G	T	0.0203675	0.00198149	8.80035e-25	10.2789	T	G	0.0777839	0.014276	5.0768e-08	5.44858	1.1083e-29	9.51179e-31	0.99	sAeeGA
23881	rs401775	SKIV2L,NELFE	6	31931137	T	C	0.0170644	0.00259776	5.10035e-11	6.56889	C	T	-0.285236	0.0249572	2.99502e-30	-11.429	3.45244e-29	0.519023	0.99	sAeeGA
23882	rs444921	SKIV2L	6	31932177	C	T	0.0162728	0.0029359	2.99999e-08	5.5427	T	C	-0.308053	0.0284874	2.9662e-27	-10.8137	3.19559e-26	0.986762	0.99	sAeeGA
23887	rs9296004	DXO,SKIV2L,STK19	6	31933977	A	C	0.0182417	0.00363833	5.30005e-07	5.01376	C	A	0.261275	0.0220847	2.71269e-32	11.8306	3.26569e-31	1.69433e-22	0.99	sAeeGA
24050	rs28732177	FKBPL,ATF6B,MUC22,AL663093.2,AL805909.3,BX248321.1	6	32100877	C	T	0.0198345	0.00359441	3.40001e-08	5.51815	T	C	-0.443501	0.0507221	2.25476e-18	-8.74374	7.41508e-19	0.353343	0.99	sAeeGA
24051	rs3134963	FKBPL	6	32102305	T	C	0.0253856	0.00278309	7.39946e-20	9.12137	C	T	0.145944	0.0218356	2.32916e-11	6.68376	2.08896e-27	1.88622e-28	0.99	sAeeGA
24068	rs9296009	PRRT1	6	32114515	A	T	0.0109256	0.0024026	5.39995e-06	4.54741	T	A	0.164535	0.015405	1.25487e-26	10.6806	1.33157e-25	1.05997e-18	0.99	sAeeGA
24112	rs3130349	AGPAT1,PBX2,AGER,RNF5	6	32147696	G	A	-0.0158968	0.0024835	1.5e-10	-6.40097	A	G	-0.125769	0.0203018	5.83029e-10	-6.19497	2.55216e-16	3.11461e-17	0.99	sAeeGA
24131	rs169503	NOTCH4,GPSM3,PBX2	6	32157639	C	T	0.0234955	0.00356954	4.60045e-11	6.58222	T	C	-0.253194	0.0355923	1.12954e-12	-7.11373	1.73137e-19	0.00926539	0.99	sAeeGA
24177	rs16869834	NOTCH4	6	32179709	A	G	0.0485099	0.00482853	9.49948e-24	10.0465	G	A	-0.195651	0.0336104	5.84521e-09	-5.82114	1.2357e-30	4.31152e-10	0.99	sAeeGA
24212	rs3134930	NOTCH4	6	32191620	C	T	-0.0176981	0.00233612	3.59998e-14	-7.57585	T	C	-0.115302	0.0179365	1.29003e-10	-6.42834	8.73004e-21	9.30761e-22	0.99	sAeeGA
24244	rs9378123		6	32196864	A	G	0.019894	0.00299475	3.10027e-11	6.64296	G	A	0.121643	0.0218046	2.42226e-08	5.57878	4.37849e-16	5.38545e-17	0.99	sAeeGA
24255	rs6457499		6	32198948	T	C	0.0103613	0.0021848	2.1e-06	4.74245	C	T	-0.161951	0.0175511	2.77268e-20	-9.2274	2.49519e-19	0.979684	0.99	sAeeGA
24301	rs76827949		6	32207051	A	G	0.0419399	0.00549021	2.19989e-14	7.63903	G	A	-0.403618	0.0355354	6.75305e-30	-11.3582	2.12362e-33	0.104964	0.99	sAeeGA
24308	rs447459		6	32208673	G	A	0.0112108	0.00226381	7.29995e-07	4.95218	A	G	0.131162	0.0148079	8.18276e-19	8.85757	7.04464e-18	6.06589e-17	0.99	sAeeGA
24313	rs382259		6	32209027	T	C	0.0140614	0.0024164	5.89997e-09	5.81915	C	T	-0.235275	0.0195672	2.66011e-33	-12.0239	3.26964e-32	0.775598	0.99	sAeeGA
24333	rs9267951		6	32212655	C	T	0.0167121	0.00223651	7.89951e-14	7.4724	T	C	0.273803	0.0151467	4.86071e-73	18.0767	1.13573e-71	3.33607e-49	0.99	sAeeGA
24359	rs6914780		6	32216529	T	A	0.0208419	0.00399895	1.89998e-07	5.21184	A	T	-0.444475	0.0294041	1.26853e-51	-15.1161	2.16518e-50	0.0267531	0.99	sAeeGA
24367	rs6936204		6	32217092	T	C	0.0256613	0.00204966	5.79963e-36	12.5198	C	T	0.252304	0.0146606	2.24647e-66	17.2097	1.63411e-77	6.46183e-79	0.99	sAeeGA
25010	rs2073045	C6orf10	6	32339548	G	A	-0.00966201	0.00213929	6.29999e-06	-4.51646	A	G	0.22215	0.0148495	1.33814e-50	14.9601	2.24688e-49	0.00580675	0.99	sAeeGA
25014	rs111625658	C6orf10	6	32339988	C	T	0.0164555	0.00325445	4.30002e-07	5.05631	T	C	0.180884	0.0174674	3.95094e-25	10.3555	4.04449e-24	6.77655e-20	0.99	sAeeGA
25016	rs2281276	C6orf10	6	32340106	A	G	0.0203221	0.00199408	2.19989e-24	10.1912	G	A	0.333913	0.0137829	1.16413e-129	24.2266	5.43264e-128	2.91861e-88	0.99	sAeeGA
25401	rs73400896	BTNL2	6	32374437	A	G	0.0237925	0.00535542	8.9e-06	4.4427	G	A	-0.41986	0.0311012	1.56783e-41	-13.4998	2.25646e-40	0.0303692	0.99	sAeeGA
25493	rs9268530		6	32383223	T	C	-0.0152965	0.00257677	2.90001e-09	-5.93631	C	T	-0.311686	0.0181558	4.6623e-66	-17.1673	9.89589e-65	1.61342e-38	0.99	sAeeGA
25590	rs9296027		6	32393062	C	G	0.0132035	0.00298007	9.40005e-06	4.4306	G	C	-0.179651	0.0231824	9.22996e-15	-7.74946	6.93817e-14	0.677007	0.99	sAeeGA
26112	rs9469120		6	32433057	A	C	0.0672723	0.00513221	2.99985e-39	13.1079	C	A	-0.470071	0.0428027	4.65157e-28	-10.9823	6.61672e-63	3.65769e-11	0.99	sAeeGA
26155	rs9268951		6	32433907	G	A	0.0229536	0.00203464	1.59993e-29	11.2814	A	G	0.328144	0.0148474	3.08319e-108	22.1011	1.12308e-106	2.69956e-88	0.99	sAeeGA
26423	rs7768875	HLA-DRB1,BX296568.1	6	32560752	C	T	-0.0194745	0.00217077	2.90001e-19	-8.97124	T	C	-0.314872	0.0147234	1.81134e-101	-21.3858	6.08235e-100	5.05724e-69	0.99	sAeeGA
26547	rs2647079	BX296568.1	6	32566502	G	A	0.0182888	0.00241336	3.50026e-14	7.57815	A	G	-0.375702	0.0189389	1.41189e-87	-19.8376	3.99113e-86	0.0241141	0.99	sAeeGA
26570	rs10947315		6	32568937	T	C	0.0367798	0.00357403	7.8001e-25	10.2908	C	T	-0.196882	0.020106	1.21619e-22	-9.7922	1.9646e-42	3.0466e-06	0.99	sAeeGA
26688	rs116454087		6	32575602	T	G	0.0202627	0.00451872	7.29995e-06	4.48417	G	T	-0.53235	0.0279203	4.7665e-81	-19.0668	1.24015e-79	3.51059e-06	0.99	sAeeGA
26824	rs9271268		6	32580806	G	A	-0.0133525	0.00201852	3.69999e-11	-6.615	A	G	-0.170967	0.0156044	6.20012e-28	-10.9563	6.78148e-27	4.38828e-27	0.99	sAeeGA
27086	rs9271365		6	32586794	T	G	-0.0184773	0.00200673	3.29989e-20	-9.20767	G	T	0.307447	0.0140354	2.32274e-106	21.9051	8.27041e-105	0.0802443	0.99	sAeeGA
27799	rs9272328	HLA-DQA1,DQ-A1	6	32604196	T	C	0.0266082	0.0027137	1.10002e-22	9.80514	C	T	0.266434	0.0207976	1.42692e-37	12.8108	5.37803e-46	3.3876e-47	0.99	sAeeGA
27802	rs6910310	HLA-DQA1,DQ-A1	6	32604221	A	G	-0.03953	0.00282362	1.59993e-44	-13.9998	G	A	-0.108797	0.0243576	7.94529e-06	-4.46666	1.26995e-45	8.05002e-47	0.99	sAeeGA
27826	rs9273020	HLA-DQA1,DQ-A1,AL731683.1,CR753846.2,BX927168.3,BX927168.2,AL935026.1	6	32611723	G	T	-0.0093598	0.00203796	4.39997e-06	-4.59273	T	G	0.189929	0.013988	5.4063e-42	13.578	7.84815e-41	0.0386326	0.99	sAeeGA
28152	rs9274657	HLA-DQB1,AL731683.1,AL935026.1,HLA-DQA1	6	32636364	G	A	0.0123619	0.00211054	4.70002e-09	5.85722	A	G	0.280254	0.0139105	2.86286e-90	20.1469	8.37879e-89	4.33409e-46	0.99	sAeeGA
28468	rs9469220		6	32658310	G	A	0.0177834	0.00198313	2.99985e-19	8.96734	A	G	0.115515	0.0139498	1.22377e-16	8.28076	2.78822e-30	2.36213e-31	0.99	sAeeGA
29130	rs9275607		6	32683645	A	G	0.0177385	0.00301784	4.20001e-09	5.87788	G	A	0.263595	0.0186861	3.46418e-45	14.1065	5.31623e-44	7.61542e-31	0.99	sAeeGA
29632	rs6457642	HLA-DQA2,BX248406.1	6	32704362	C	T	-0.0110555	0.00236082	2.80001e-06	-4.68291	T	C	-0.188367	0.0176278	1.18631e-26	-10.6858	1.26016e-25	3.53829e-19	0.99	sAeeGA
29877	rs2621416		6	32741868	T	C	0.0160792	0.00228191	1.80011e-12	7.04638	C	T	0.170998	0.014233	2.99364e-33	12.0142	3.67549e-32	2.7256e-31	0.99	sAeeGA
30153	rs9276699		6	32756567	A	T	-0.0149824	0.0020518	2.80027e-13	-7.30208	T	A	0.137381	0.0143002	7.47309e-22	9.60693	1.29175e-27	0.0345668	0.99	sAeeGA
30523	rs62397687	TAP2	6	32802009	C	T	-0.0176579	0.00256534	5.79963e-12	-6.88326	T	C	0.096907	0.0165352	4.61073e-09	5.86065	3.69455e-18	0.00059755	0.99	sAeeGA
30530	rs241429	PSMB8,TAP2	6	32803840	A	G	0.0147586	0.0019819	9.60064e-14	7.44669	G	A	0.151542	0.0150021	5.44879e-24	10.1014	1.04237e-27	9.34736e-29	0.99	sAeeGA
30537	rs2071466	PSMB8,TAP2	6	32805307	C	T	-0.0112198	0.00217937	2.59998e-07	-5.14819	T	C	-0.153996	0.0167439	3.67536e-20	-9.19714	3.29624e-19	3.62395e-18	0.99	sAeeGA
30553	rs2071541	TAP1,PSMB8,PSMB9	6	32812858	A	G	0.0188732	0.00316577	2.5e-09	5.96165	G	A	-0.258884	0.019097	7.27277e-42	-13.5563	1.05316e-40	0.395255	0.99	sAeeGA
30624	rs4959116	PSMB9	6	32831661	C	T	0.0208904	0.00277752	5.40008e-14	7.52124	T	C	0.152563	0.0187322	3.81154e-16	8.14443	6.48252e-24	6.36423e-25	0.99	sAeeGA
30630	rs1055559	PSMB9	6	32832786	C	T	0.0178451	0.00340029	1.5e-07	5.24811	T	C	0.253091	0.028549	7.64188e-19	8.86514	6.58774e-18	6.2146e-18	0.99	sAeeGA
30771	rs68600	HLA-DMB,XXbac-BPG181M17.5	6	32903724	C	T	0.00897243	0.00200732	7.79992e-06	4.46986	T	C	0.158767	0.0144314	3.75924e-28	11.0015	4.1341e-27	5.34755e-19	0.99	sAeeGA
30782	rs1480380	HLA-DMA,HLA-DMB,XXbac-BPG181M17.5	6	32913246	C	T	-0.0286436	0.0032605	1.59993e-18	-8.78503	T	C	-0.127186	0.0278885	5.10246e-06	-4.56052	9.87219e-22	1.0257e-22	0.99	sAeeGA
30818	rs139285716	BRD2	6	32938261	T	G	0.0451321	0.00719623	3.59998e-10	6.27163	G	T	-0.378955	0.0454595	7.67892e-17	-8.3361	9.05852e-21	0.075585	0.99	sAeeGA
30906	rs71565360	HLA-DOA	6	32973303	T	C	-0.0155477	0.00332249	2.90001e-06	-4.67953	C	T	-0.201925	0.0250022	6.67729e-16	-8.07629	5.23016e-15	7.78216e-15	0.99	sAeeGA
30917	rs453779	HLA-DOA	6	32975381	A	G	0.0100352	0.00199834	5.1e-07	5.02177	G	A	0.151653	0.0146627	4.51336e-25	10.3428	4.61372e-24	9.46415e-20	0.99	sAeeGA
31426	rs3135020	HLA-DPB1,HLA-DPA1,CR759904.1,CR847849.1,CR759795.1,AL805913.1,CR847849.1,CR759795.1,AL805913.1	6	33041064	C	A	0.0159014	0.0031002	2.90001e-07	5.12915	A	C	-0.221487	0.0212773	2.24337e-25	-10.4095	2.3103e-24	0.868002	0.99	sAeeGA
31509	rs115444212	HLA-DPB1,HLA-DPA1,CR759904.1,CR847849.1,CR759795.1,AL805913.1	6	33050178	C	T	-0.0204334	0.00397667	2.80001e-07	-5.13832	T	C	-0.146971	0.0301261	1.06881e-06	-4.87853	1.08296e-10	1.64701e-11	0.99	sAeeGA
31759	rs141268310		6	33069586	C	T	0.0550208	0.0108502	4e-07	5.07095	T	C	-0.421953	0.047929	1.32343e-18	-8.80371	1.13295e-17	0.612574	0.99	sAeeGA
32212	rs421446	RING1,HSD17B8,SLC39A7	6	33174783	A	G	0.0123281	0.00222978	3.2e-08	5.52884	G	A	-0.0837573	0.0157492	1.04792e-07	-5.31819	5.93485e-13	0.0130676	0.99	sAeeGA
32257	rs420361	GGNBP1	6	33555904	T	C	-0.0100943	0.0021053	1.6e-06	-4.79471	C	T	0.0970262	0.0144432	1.84544e-11	6.71778	4.99147e-13	0.228969	0.99	sAeeGA
32341	rs141107214	ITPR3	6	33648533	C	T	0.0426657	0.00947545	6.69993e-06	4.50276	T	C	-0.412775	0.0477678	5.55904e-18	-8.64128	4.66594e-17	0.937692	0.99	sAeeGA
41014	rs11779875	FAM167A	8	11302445	T	C	-0.01481	0.00208117	1.10002e-12	-7.11619	C	T	0.0662256	0.0146126	5.8405e-06	4.53209	1.60942e-16	2.2626e-05	0.99	sAeeGA
46237	rs35403056	REEP3	10	65338410	G	A	0.0225385	0.00210142	7.70016e-27	10.7254	A	G	-0.0738831	0.0156994	2.52488e-06	-4.70611	5.77163e-31	2.07086e-13	0.99	sAeeGA
47534	rs11038895	AMBRA1	11	46447246	C	T	-0.0271622	0.00355841	2.29985e-14	-7.63324	T	C	0.0896445	0.0176547	3.82103e-07	5.07766	2.715e-19	8.68218e-06	0.99	sAeeGA
52635	rs597808	ATXN2	12	111973358	A	G	-0.00888467	0.00199338	8.30004e-06	-4.45709	G	A	-0.102795	0.0141241	3.38766e-13	-7.27799	2.39686e-12	5.39931e-13	0.99	sAeeGA
62032	rs6062343	TCEA2	20	62695931	G	A	-0.012993	0.00201162	1.09999e-10	-6.45897	A	G	0.0679195	0.0140873	1.42603e-06	4.82133	6.30934e-15	0.000420569	0.99	sAeeGA
AS
13841	rs4711092	SCGN	6	25684405	T	C	0.00883522	0.00199255	9.20005e-06	4.43413	C	T	0.200873	0.0281964	1.04785e-12	7.12407	4.26104e-12	4.74622e-13	0.99	fWtRwl
14381	rs806973		6	26148326	A	G	-0.0128356	0.0020345	2.80001e-10	-6.30897	G	A	-0.198042	0.0316972	4.15949e-10	-6.24793	3.76844e-16	3.22931e-17	0.99	fWtRwl
14429	rs4711107		6	26342749	T	C	-0.00986919	0.00218431	6.19998e-06	-4.51822	C	T	0.351265	0.0315663	9.18333e-29	11.1278	1.99167e-27	0.164496	0.99	fWtRwl
14441	rs34565965		6	26350810	T	A	-0.0127892	0.00228185	2.1e-08	-5.60475	A	T	-0.241661	0.0326947	1.45245e-13	-7.39144	6.45545e-16	5.61148e-17	0.99	fWtRwl
14833	rs77666565		6	26851415	G	A	-0.0174306	0.00304994	1.09999e-08	-5.71506	A	G	-0.294699	0.0644356	4.79535e-06	-4.57354	9.05705e-12	1.03215e-12	0.99	fWtRwl
15120	rs9379971		6	27259308	T	A	-0.0108384	0.00209599	2.30001e-07	-5.17102	A	T	-0.184885	0.0303468	1.1124e-09	-6.09241	1.48008e-12	1.59743e-13	0.99	fWtRwl
15167	rs34613987	ZNF184	6	27433029	C	T	-0.0226676	0.00301342	5.40008e-14	-7.52222	T	C	-0.313423	0.0694928	6.47814e-06	-4.51015	5.76596e-17	4.70399e-18	0.99	fWtRwl
15185	rs13201411		6	27498217	G	C	0.0111501	0.0020426	4.79999e-08	5.45878	C	G	-0.363095	0.0276491	2.1513e-39	-13.1323	7.7441e-38	0.125816	0.99	fWtRwl
15600	rs156743		6	27967089	T	C	-0.0197543	0.00280831	1.99986e-12	-7.03423	C	T	-0.318626	0.0616474	2.3595e-07	-5.16852	1.4532e-16	1.21446e-17	0.99	fWtRwl
15957	rs10946953		6	28162051	C	G	-0.0184119	0.00408684	6.59994e-06	-4.50517	G	C	0.89106	0.0333658	4.02717e-157	26.7058	1.73856e-153	1.1164e-18	0.99	fWtRwl
16110	rs7772827	ZSCAN31	6	28301143	T	C	-0.011283	0.0022007	2.90001e-07	-5.12701	C	T	-0.23076	0.0390591	3.46362e-09	-5.90797	3.68077e-12	4.08187e-13	0.99	fWtRwl
16326	rs13191038	GPX6,AL049543.1	6	28482917	T	C	-0.0233497	0.00312836	8.4004e-14	-7.46388	C	T	-0.31292	0.0695597	6.84069e-06	-4.49858	9.29432e-17	7.67721e-18	0.99	fWtRwl
16661	rs422331		6	28810817	C	T	-0.0100264	0.00202853	7.69999e-07	-4.94269	T	C	0.439513	0.0283165	2.4837e-54	15.5214	1.73659e-52	0.00183457	0.99	fWtRwl
16882	rs9257445		6	28949206	G	C	0.0106192	0.00235404	6.49995e-06	4.51105	C	G	0.53866	0.0279226	6.36649e-83	19.2912	1.47203e-80	3.49712e-39	0.99	fWtRwl
16920	rs3131082		6	28983274	G	C	-0.0231774	0.00307529	4.79954e-14	-7.53666	C	G	-0.332521	0.0687758	1.33239e-06	-4.83485	1.36153e-17	1.07024e-18	0.99	fWtRwl
17603	rs3094569		6	29483620	A	T	-0.0213088	0.00293062	3.59998e-13	-7.27109	T	A	-0.371362	0.0683791	5.60635e-08	-5.43093	8.48604e-18	6.59049e-19	0.99	fWtRwl
17669	rs362512	GABBR1,UBD	6	29530628	A	G	0.0117413	0.0019823	3.2e-09	5.92307	G	A	0.299777	0.0292901	1.3858e-24	10.2348	2.42968e-23	1.47499e-23	0.99	fWtRwl
17685	rs12174271	GABBR1	6	29536462	C	T	0.0155127	0.00282774	4.09996e-08	5.4859	T	C	0.273494	0.0341309	1.11866e-15	8.01309	1.28195e-16	1.06783e-17	0.99	fWtRwl
17718	rs1233387	GABBR1,OR2H2	6	29555864	C	T	0.0105016	0.00233796	7.10003e-06	4.49178	T	C	0.434167	0.0319945	6.02698e-42	13.5701	2.43784e-40	4.04846e-25	0.99	fWtRwl
17746	rs29232		6	29611431	C	T	0.0114688	0.00207665	3.29997e-08	5.52274	T	C	-0.292494	0.033133	1.06684e-18	-8.82788	1.17082e-19	0.565169	0.99	fWtRwl
17819	rs3129044	ZFP57	6	29654409	G	A	-0.0096172	0.00217297	9.59997e-06	-4.42583	A	G	-0.403825	0.0384436	8.25087e-26	-10.5043	1.54127e-24	9.95867e-19	0.99	fWtRwl
18792	rs2517894	HLA-G	6	29800829	A	G	0.0101136	0.00224253	6.49995e-06	4.50991	G	A	-0.237208	0.0330874	7.54745e-13	-7.16913	2.45953e-13	0.625095	0.99	fWtRwl
18840	rs407238		6	29806901	C	G	0.00974826	0.00202827	1.5e-06	4.80619	G	C	0.407257	0.028886	3.86456e-45	14.0988	1.80453e-43	1.47991e-27	0.99	fWtRwl
19834	rs2072109	TRIM31,AL671859.1,CR753815.1	6	30070275	C	G	0.0159529	0.00338836	2.5e-06	4.70815	G	C	0.924892	0.0418315	2.53513e-108	22.1099	1.62571e-105	2.46437e-48	0.99	fWtRwl
19842	rs2517664	TRIM31,AL671859.1,CR753815.1	6	30073259	C	T	-0.012868	0.00255377	4.70002e-07	-5.03882	T	C	0.596079	0.0364782	5.06874e-60	16.3407	4.52168e-58	0.000619666	0.99	fWtRwl
19846	rs2517600	TRIM31,AL671859.1,CR753815.1	6	30074163	G	A	-0.0111589	0.00229775	1.2e-06	-4.85645	A	G	-0.418561	0.0324377	4.29833e-38	-12.9035	1.45726e-36	4.12759e-25	0.99	fWtRwl
19854	rs2023472	TRIM31,AL671859.1,CR753815.1	6	30075864	A	G	0.0111178	0.0020162	3.50002e-08	5.51423	G	A	-0.199865	0.0284767	2.24182e-12	-7.01854	4.37998e-16	0.152777	0.99	fWtRwl
20129	rs2517602	BX248419.1	6	30190040	C	T	-0.0140652	0.00213097	4.10015e-11	-6.60037	T	C	-0.326752	0.0302661	3.59667e-27	-10.796	3.75678e-26	1.84887e-27	0.99	fWtRwl
20138	rs1986773	BX248419.1	6	30203567	C	T	0.00949773	0.0021435	9.40005e-06	4.43094	T	C	0.141059	0.0293247	1.5073e-06	4.81025	6.33063e-09	8.93788e-10	0.99	fWtRwl
20182	rs4449668	BX248419.1	6	30211894	G	T	0.0121394	0.00272027	8.09991e-06	4.46257	T	G	-0.300422	0.0504112	2.53105e-09	-5.95943	2.92674e-11	0.305848	0.99	fWtRwl
20420	rs3094626	BX248419.1	6	30323623	T	C	-0.0130192	0.00201927	1.09999e-10	-6.44748	C	T	-0.430089	0.0297039	1.63946e-47	-14.4792	8.50839e-46	9.68731e-36	0.99	fWtRwl
20444	rs1012411	BX248419.1	6	30332555	T	G	-0.0119991	0.00210156	1.09999e-08	-5.70962	G	T	0.255061	0.0294086	4.2092e-18	8.67301	5.39831e-20	0.41752	0.99	fWtRwl
20577	rs12203825		6	30372001	C	T	0.0132499	0.00254752	2e-07	5.2011	T	C	0.248144	0.0310453	1.31735e-15	7.99297	1.0835e-15	9.54956e-17	0.99	fWtRwl
20689	rs3094694		6	30451904	T	C	-0.0167441	0.00246064	1e-11	-6.80477	C	T	-0.248506	0.0380067	6.21584e-11	-6.53848	2.84019e-18	2.14545e-19	0.99	fWtRwl
20759	rs3132584	TUBB,MDC1	6	30688427	G	T	-0.0155213	0.00237292	6.09958e-11	-6.54101	T	G	-0.210931	0.045028	2.80731e-06	-4.68444	3.03224e-14	2.92714e-15	0.99	fWtRwl
20842	rs12526481		6	30746633	C	A	0.0106111	0.00223601	2.1e-06	4.74555	A	C	-0.225476	0.0341538	4.06256e-11	-6.60178	4.68435e-13	0.335589	0.99	fWtRwl
20912	rs3131053		6	30760389	A	C	-0.013278	0.00232323	1.09999e-08	-5.71532	C	A	-0.341954	0.0392944	3.25012e-18	-8.70236	1.29654e-18	9.60292e-20	0.99	fWtRwl
20939	rs4587208		6	30767013	A	G	0.0141421	0.00225348	3.50002e-10	6.27567	G	A	0.142585	0.0283378	4.86374e-07	5.03162	4.99659e-14	4.89132e-15	0.99	fWtRwl
21076	rs3132596		6	30783282	T	G	0.00945489	0.00200897	2.5e-06	4.70634	G	T	0.382005	0.0284659	4.63234e-41	13.4197	1.79985e-39	1.22078e-25	0.99	fWtRwl
21177	rs9501030		6	30799399	T	A	0.0125883	0.00271674	3.59998e-06	4.6336	A	T	0.338198	0.0323702	1.49899e-25	10.4478	2.76428e-24	2.50622e-19	0.99	fWtRwl
21188	rs62400982		6	30805446	G	A	0.0234641	0.00446918	1.5e-07	5.2502	A	G	-0.408892	0.0639603	1.62753e-10	-6.3929	3.71574e-14	0.1338	0.99	fWtRwl
21397	rs1264306	GTF2H4,VARS2,VARSL	6	30882203	T	C	0.0146252	0.00198622	1.80011e-13	7.36333	C	T	0.435417	0.0298463	3.31818e-48	14.5886	1.77496e-46	1.67372e-40	0.99	fWtRwl
21519	rs17196137		6	30933397	C	A	0.012068	0.00234856	2.80001e-07	5.13847	A	C	0.377256	0.0298968	1.66686e-36	12.6186	5.24919e-35	1.32255e-25	0.99	fWtRwl
21528	rs3095086		6	30936663	G	A	-0.0100629	0.00222483	6.1e-06	-4.523	A	G	0.369467	0.0306265	1.64324e-33	12.0636	4.49177e-32	0.0669835	0.99	fWtRwl
21742	rs12198448	MUC22,AL663093.2,AL805909.3,BX248321.1	6	30992346	T	C	0.0148137	0.00330191	7.19996e-06	4.4864	C	T	-0.555638	0.0398147	2.90938e-44	-13.9556	1.3058e-42	0.00569577	0.99	fWtRwl
21743	rs1632865	MUC22,AL663093.2,AL805909.3,BX248321.1	6	30992724	T	C	-0.0140745	0.00202292	3.50026e-12	-6.95752	C	T	-0.230291	0.0318353	4.6957e-13	-7.23383	4.15044e-20	2.82372e-21	0.99	fWtRwl
21746	rs1419664	MUC22,AL663093.2,AL805909.3,BX248321.1	6	30993313	C	T	-0.0243283	0.00258311	4.60045e-21	-9.41822	T	C	0.409303	0.0348905	8.83283e-32	11.7311	2.20756e-44	0.01034	0.99	fWtRwl
21753	rs12110470	MUC22,AL663093.2,AL805909.3,BX248321.1	6	30997816	G	T	0.0134339	0.00268911	5.89997e-07	4.99567	T	G	0.359142	0.0292261	1.04568e-34	12.2884	3.02461e-33	2.46623e-24	0.99	fWtRwl
21786	rs11969581	MUC22,AL663093.2,AL805909.3,BX248321.1	6	31001506	A	T	0.0157799	0.00240783	5.60015e-11	6.55358	T	A	0.423378	0.0301895	1.11148e-44	14.024	5.08434e-43	4.62005e-35	0.99	fWtRwl
21803	rs28894977	MUC22,AL663093.2,AL805909.3,BX248321.1	6	31003701	T	C	0.0191043	0.0040682	2.69998e-06	4.69601	C	T	-0.409387	0.0641517	1.75315e-10	-6.38155	1.484e-12	0.305386	0.99	fWtRwl
21808	rs2844670	MUC22,AL663093.2,AL805909.3,BX248321.1	6	31005726	G	A	0.0128156	0.00265806	1.40001e-06	4.82141	A	G	0.48368	0.0424273	4.17061e-30	11.4002	9.66791e-29	7.63064e-22	0.99	fWtRwl
21819	rs2517549		6	31008598	C	A	-0.0156555	0.0020541	2.49977e-14	-7.62159	A	C	-0.446182	0.0331522	2.74031e-41	-13.4586	1.07581e-39	1.0816e-38	0.99	fWtRwl
22019	rs3130955		6	31054511	C	A	-0.00910313	0.00204123	8.19993e-06	-4.45963	A	C	0.312986	0.0283266	2.21208e-28	11.0492	4.70738e-27	0.160511	0.99	fWtRwl
22080	rs3130969		6	31065096	C	T	-0.0100445	0.0020678	1.2e-06	-4.85758	T	C	-0.539043	0.0295528	2.48542e-74	-18.24	4.03659e-72	4.82709e-38	0.99	fWtRwl
22283	rs2233959	C6orf15,PSORS1C1,CDSN	6	31081065	T	C	-0.00913481	0.00202525	6.49995e-06	-4.51046	C	T	0.186003	0.0287278	9.50167e-11	6.47467	3.38776e-12	0.412235	0.99	fWtRwl
22311	rs3094221	C6orf15,PSORS1C1,CDSN	6	31082734	G	A	0.0189572	0.00198671	1.39991e-21	9.54201	A	G	0.627089	0.0269631	1.1995e-119	23.2573	1.20323e-116	2.4752e-83	0.99	fWtRwl
22469	rs9263717	PSORS1C1	6	31096526	A	G	0.0112189	0.00251701	8.30004e-06	4.45723	G	A	-0.473198	0.0368907	1.15718e-37	-12.827	3.84506e-36	0.0242973	0.99	fWtRwl
22477	rs3734860	PSORS1C1	6	31097484	T	A	0.0188896	0.00426943	9.69996e-06	4.42438	A	T	-0.485875	0.0618688	4.05229e-15	-7.85331	2.93899e-14	0.929349	0.99	fWtRwl
22486	rs3131007	PSORS1C1	6	31098344	A	T	-0.00939448	0.00200524	2.80001e-06	-4.68497	T	A	0.633611	0.0270104	1.09396e-121	23.458	1.189e-118	1.07998e-12	0.99	fWtRwl
22545	rs1265098	PSORS1C2,PSORS1C1,CCHCR1	6	31106177	T	C	0.0182044	0.00234378	8.00018e-15	7.76711	C	T	-0.491686	0.0311633	4.42996e-56	-15.7777	3.33862e-54	0.427841	0.99	fWtRwl
22617	rs2240064	CCHCR1,AL662833.3,CR753819.1,CR847794.2,CR759815.1,AL773544.3	6	31114573	G	A	0.0128071	0.00199321	1.29999e-10	6.42536	A	G	-0.16267	0.0281741	7.75354e-09	-5.77374	1.19119e-16	0.00493041	0.99	fWtRwl
23091	rs9263869	HCG27	6	31170014	T	C	0.0113989	0.00215139	1.2e-07	5.29839	C	T	-0.504594	0.0311131	3.75924e-59	-16.2181	3.2321e-57	0.00169098	0.99	fWtRwl
23690	rs3869125		6	31221447	A	G	0.0206625	0.00404944	3.40001e-07	5.10256	G	A	0.846656	0.0349174	7.04693e-130	24.2474	1.05495e-126	2.11402e-57	0.99	fWtRwl
23816	rs7773935		6	31228278	G	A	0.00930903	0.00198474	2.69998e-06	4.6903	A	G	-0.69578	0.0261536	6.16595e-156	-26.6036	2.54034e-152	7.06485e-18	0.99	fWtRwl
23876	rs9264419		6	31230137	G	A	-0.0158773	0.00320005	7.00003e-07	-4.96158	A	G	-0.368631	0.0696581	1.20982e-07	-5.292	7.67649e-11	9.35013e-12	0.99	fWtRwl
24029	rs9264579	HLA-C	6	31235746	G	A	-0.0152082	0.00199704	2.60016e-14	-7.61537	A	G	0.75679	0.0257227	2.95121e-190	29.4211	4.53547e-186	1.13637e-13	0.99	fWtRwl
24034	rs116432905	HLA-C	6	31236039	A	G	0.0172533	0.00382274	6.4e-06	4.51333	G	A	-0.523431	0.03858	6.24741e-42	-13.5674	2.5252e-40	0.0105714	0.99	fWtRwl
24036	rs2853951	HLA-C	6	31236115	C	T	0.0212981	0.00201716	4.60045e-26	10.5585	T	C	0.569995	0.0292326	1.12876e-84	19.4986	2.79973e-82	7.6557e-76	0.99	fWtRwl
24111	rs28722181	HLA-C	6	31243027	A	T	0.0272812	0.00263486	4.00037e-25	10.3539	T	A	-0.450031	0.0335886	6.18443e-41	-13.3983	3.46446e-55	0.00988056	0.99	fWtRwl
24128	rs2524075	HLA-C	6	31243859	C	T	-0.0156107	0.00225692	4.60045e-12	-6.91682	T	C	0.395921	0.0312665	9.50824e-37	12.6628	3.02704e-35	0.964116	0.99	fWtRwl
24261	rs9348859		6	31249977	C	T	0.0257592	0.00214831	4.00037e-33	11.9904	T	C	0.647453	0.0269741	2.60615e-127	24.0028	3.52438e-124	1.68461e-105	0.99	fWtRwl
24799	rs3873388		6	31275827	A	G	0.0124344	0.00222779	2.39999e-08	5.5815	G	A	0.776476	0.025505	1.43549e-203	30.4441	3.66307e-199	2.70886e-83	0.99	fWtRwl
25233	rs28367785		6	31303350	A	G	0.0248974	0.00200243	1.69981e-35	12.4336	G	A	0.606992	0.0283911	2.06538e-101	21.3797	1.00617e-98	1.93218e-97	0.99	fWtRwl
25257	rs28752924		6	31303922	T	C	0.0265556	0.00205701	4.00037e-38	12.9098	C	T	-0.637881	0.0270188	3.13329e-123	-23.6088	3.61453e-120	0.94275	0.99	fWtRwl
25258	rs28752924		6	31303922	T	C	0.0265556	0.00205701	4.00037e-38	12.9098	G	T	1.53371	0.0278359	0	55.0983	0	1.56088e-306	0.99	fWtRwl
25259	rs28752924		6	31303922	T	C	0.0243875	0.00276364	1.10002e-18	8.82441	C	T	-0.637881	0.0270188	3.13329e-123	-23.6088	3.61453e-120	0.000308123	0.99	fWtRwl
25260	rs28752924		6	31303922	T	C	0.0243875	0.00276364	1.10002e-18	8.82441	G	T	1.53371	0.0278359	0	55.0983	0	1.00255e-251	0.99	fWtRwl
25261	rs28752924		6	31303922	T	G	0.0265556	0.00205701	4.00037e-38	12.9098	C	T	-0.637881	0.0270188	3.13329e-123	-23.6088	3.61453e-120	0.94275	0.99	fWtRwl
25262	rs28752924		6	31303922	T	G	0.0265556	0.00205701	4.00037e-38	12.9098	G	T	1.53371	0.0278359	0	55.0983	0	1.56088e-306	0.99	fWtRwl
25263	rs28752924		6	31303922	T	G	0.0243875	0.00276364	1.10002e-18	8.82441	C	T	-0.637881	0.0270188	3.13329e-123	-23.6088	3.61453e-120	0.000308123	0.99	fWtRwl
25264	rs28752924		6	31303922	T	G	0.0243875	0.00276364	1.10002e-18	8.82441	G	T	1.53371	0.0278359	0	55.0983	0	1.00255e-251	0.99	fWtRwl
25763	rs9266074	HLA-B	6	31319733	G	A	0.0118818	0.00204152	5.89997e-09	5.82008	A	G	-0.664511	0.0267377	2.40436e-136	-24.853	4.63026e-133	1.03294e-11	0.99	fWtRwl
25787	rs28380938	HLA-B	6	31320334	C	T	0.0125642	0.00284123	9.80009e-06	4.4221	T	C	-0.482383	0.0551875	2.31473e-18	-8.7408	2.88832e-17	0.736782	0.99	fWtRwl
25803	rs2596502	HLA-B	6	31321032	A	G	0.0176637	0.0021596	2.90001e-16	8.17915	G	A	-0.423052	0.0358309	3.59501e-32	-11.8069	2.93815e-38	0.145528	0.99	fWtRwl
25807	rs2596501	HLA-B	6	31321211	C	T	0.0118173	0.00198288	2.5e-09	5.95966	T	C	-0.644447	0.027423	4.05509e-122	-23.5002	4.48193e-119	1.57437e-09	0.99	fWtRwl
25815	rs12196740	HLA-B	6	31321407	C	T	0.0378592	0.00361103	1e-25	10.4843	T	C	-0.35819	0.0494493	4.36918e-13	-7.24358	2.15787e-36	1.85525e-08	0.99	fWtRwl
25839	rs1056429	HLA-B	6	31321883	G	A	0.0210685	0.00322788	6.70039e-11	6.52704	A	G	-0.464295	0.0398494	2.26152e-31	-11.6512	3.77204e-30	0.920741	0.99	fWtRwl
25840	rs1055348	HLA-B	6	31321948	T	G	0.0191352	0.00321409	2.59998e-09	5.95354	G	T	-0.561531	0.0431139	8.89201e-39	-13.0244	3.11171e-37	0.293205	0.99	fWtRwl
25905	rs2249935	HLA-B	6	31327178	G	A	-0.0206128	0.00236467	2.90001e-18	-8.71699	A	G	-0.428387	0.0403432	2.44287e-26	-10.6186	6.24259e-35	1.99012e-36	0.99	fWtRwl
25955	rs7772305	HLA-B	6	31328886	A	G	0.0254648	0.00225818	1.69981e-29	11.2767	G	A	-0.572178	0.0300633	9.18756e-81	-19.0324	2.48426e-83	0.487274	0.99	fWtRwl
25962	rs2428493	HLA-B	6	31329135	C	A	0.0109703	0.00201901	5.49997e-08	5.4335	A	C	-0.499242	0.031341	3.96187e-57	-15.9294	3.12598e-55	0.00391117	0.99	fWtRwl
25973	rs9266301	HLA-B	6	31329506	T	C	0.0176776	0.00324737	5.19996e-08	5.44367	C	T	-0.384187	0.0439594	2.33938e-18	-8.73959	3.34579e-19	0.583149	0.99	fWtRwl
25979	rs73390248	HLA-B	6	31329834	C	T	0.0226117	0.00354468	1.79999e-10	6.37905	T	C	-0.492238	0.060677	4.96135e-16	-8.11243	3.27968e-21	0.0974597	0.99	fWtRwl
26001	rs9266329		6	31330788	G	A	0.0113442	0.00248474	5e-06	4.56555	A	G	-0.489934	0.0340595	6.45952e-47	-14.3847	3.26496e-45	0.00372343	0.99	fWtRwl
26077	rs2844575		6	31334945	T	C	0.0175643	0.00198834	1e-18	8.83365	C	T	-0.544092	0.028519	3.83089e-81	-19.0782	8.23151e-79	0.149301	0.99	fWtRwl
26161	rs9295986		6	31338528	C	T	0.0132559	0.00238839	2.90001e-08	5.55014	T	C	-0.578136	0.0307656	8.84301e-79	-18.7916	1.72481e-76	3.3558e-05	0.99	fWtRwl
26310	rs9266639		6	31347069	C	T	-0.0146962	0.00220887	2.90001e-11	-6.65327	T	C	0.900426	0.0252411	1.03753e-278	35.673	4.5139e-273	2.73604e-29	0.99	fWtRwl
26418	rs2442753		6	31351733	T	C	0.021315	0.00226847	5.70033e-21	9.3962	C	T	-0.525718	0.0325337	9.78588e-59	-16.1592	3.10135e-59	0.663114	0.99	fWtRwl
26610	rs2523457	MICA	6	31365707	G	A	-0.015213	0.0020797	2.60016e-13	-7.315	A	G	-0.483069	0.0315029	4.52272e-53	-15.3341	2.99495e-51	2.39562e-42	0.99	fWtRwl
26815	rs2596532	MICA	6	31387871	G	C	0.0151868	0.00333546	5.30005e-06	4.55314	C	G	-0.437544	0.0411721	2.22741e-26	-10.6272	4.28399e-25	0.26213	0.99	fWtRwl
26973	rs3128980		6	31402837	G	A	-0.0118751	0.00201207	3.59998e-09	-5.90193	A	G	0.709828	0.0259863	2.77971e-164	27.3155	1.57883e-160	2.69823e-15	0.99	fWtRwl
27107	rs2516464		6	31416156	A	G	-0.0135695	0.00198509	8.19974e-12	-6.83571	G	A	0.683118	0.0263795	7.43019e-148	25.8958	2.2388e-144	1.36767e-10	0.99	fWtRwl
27196	rs3094228		6	31429927	T	C	-0.0283748	0.00248417	3.19963e-30	-11.4222	C	T	-0.432492	0.0433597	1.97061e-23	-9.97452	8.51252e-47	1.56828e-48	0.99	fWtRwl
27237	rs2244546		6	31435833	C	G	0.016456	0.00370361	8.9e-06	4.44323	G	C	-0.389228	0.0430675	1.6014e-19	-9.03763	2.13485e-18	0.646068	0.99	fWtRwl
27245	rs2844508		6	31436499	G	C	0.0106113	0.0021282	6.19998e-07	4.98604	C	G	-0.644345	0.0261979	1.41579e-133	-24.5953	2.45433e-130	1.35093e-13	0.99	fWtRwl
27248	rs2244579		6	31436639	G	C	0.019975	0.00234325	1.50003e-17	8.52449	C	G	-0.452032	0.0393741	1.65425e-30	-11.4804	5.12171e-39	0.056136	0.99	fWtRwl
27262	rs9688839		6	31439659	A	G	0.0345116	0.00456957	4.30031e-14	7.55248	G	A	-0.264342	0.0560282	2.38161e-06	-4.71802	2.59063e-18	1.78514e-05	0.99	fWtRwl
27287	rs2844503		6	31442731	T	A	0.015038	0.00200301	6.00067e-14	7.5077	A	T	-0.505298	0.0270664	8.88178e-78	-18.6688	1.66224e-75	0.0166301	0.99	fWtRwl
27304	rs2523653		6	31445514	A	G	0.0112255	0.00208237	7.00003e-08	5.39073	G	A	0.514427	0.0325207	2.32167e-56	15.8184	1.77131e-54	3.01411e-34	0.99	fWtRwl
27316	rs79118723		6	31446920	C	T	0.0363089	0.00592543	8.9e-10	6.12764	T	C	-0.411575	0.0687905	2.19048e-09	-5.98302	4.27383e-16	0.0141231	0.99	fWtRwl
27405	rs3130920	MICB,CR753820.1	6	31457959	G	C	0.0249713	0.00312657	1.39991e-15	7.9868	C	G	-0.440604	0.0434215	3.41193e-24	-10.1471	1.0424e-32	0.0375514	0.99	fWtRwl
27642	rs9267444	MICB,AL662847.1,CR753864.1,BX001040.1,BX005439.2	6	31483458	G	A	-0.0147346	0.00205048	6.70039e-13	-7.18593	A	G	0.718698	0.0258745	8.3946e-170	27.7763	5.89197e-166	2.34658e-12	0.99	fWtRwl
27690	rs2734573	DDX39B,MCCD1	6	31494738	C	A	-0.0133959	0.00200401	2.29985e-11	-6.68455	A	C	0.576407	0.0266867	1.83654e-103	21.599	9.69163e-101	6.69011e-06	0.99	fWtRwl
27790	rs3130062	NFKBIL1,ATP6V1G2	6	31525912	C	T	0.0216598	0.00391077	3.09999e-08	5.5385	T	C	0.520545	0.0609824	1.38963e-17	8.53599	1.01613e-17	7.92787e-19	0.99	fWtRwl
27819	rs2229094	LTA,TNF	6	31540556	T	C	0.0202932	0.00227867	5.30029e-19	8.90572	C	T	-0.323016	0.0308235	1.07251e-25	-10.4795	5.50533e-38	0.00659099	0.99	fWtRwl
27832	rs7769073	LST1,NCR3,LTB,BX927320.1,BX248519.1	6	31554607	T	A	0.0476328	0.00557127	1.20005e-17	8.54972	A	T	-0.347557	0.0683156	3.62769e-07	-5.08752	1.19114e-22	6.4433e-07	0.99	fWtRwl
27853	rs34744948	NCR3,BX511262.2	6	31562767	G	C	0.0307693	0.00459482	2.09991e-11	6.69652	C	G	-0.345311	0.0535066	1.09207e-10	-6.45362	7.03728e-19	0.00648136	0.99	fWtRwl
27855	rs2515919	NCR3,BX511262.2	6	31564167	A	G	0.0227594	0.00205365	1.50003e-28	11.0824	G	A	0.303271	0.0277305	7.72325e-28	10.9364	7.87985e-48	1.38596e-49	0.99	fWtRwl
27872	rs2844479	BX511262.2	6	31572956	A	C	0.0108256	0.0021197	3.29997e-07	5.10714	C	A	-0.34922	0.0321556	1.78074e-27	-10.8603	3.62244e-26	0.451539	0.99	fWtRwl
27876	rs28366149	BX511262.2	6	31574900	G	A	0.0119284	0.00249504	1.7e-06	4.78085	A	G	0.519115	0.0278429	1.40055e-77	18.6444	2.60265e-75	9.312e-39	0.99	fWtRwl
27897	rs2857597	PRRC2A,AIF1,BX511262.2	6	31585000	T	A	0.0101011	0.00221124	4.90004e-06	4.56807	A	T	0.478293	0.0378667	1.42528e-36	12.631	4.5009e-35	2.02462e-23	0.99	fWtRwl
27961	rs2844463	BAG6,BX511262.2	6	31615167	G	A	0.020396	0.00310982	5.40008e-11	6.55858	A	G	-0.255554	0.0518185	8.15155e-07	-4.93171	1.65545e-15	0.000874688	0.99	fWtRwl
28058	rs15574	C6orf25,LY6G6C,LY6G6D,LY6G6E,XXbac-BPG32J3.20,MEGT1,LY6G6F,CR354443.3,CR759787.1,DASS-312M4.10	6	31686497	G	A	0.0209941	0.00251913	7.8001e-17	8.33387	A	G	0.418594	0.0276679	1.03848e-51	15.1292	6.48308e-50	3.76762e-47	0.99	fWtRwl
28234	rs553108	SLC44A4	6	31840455	A	G	0.0243279	0.00200894	9.3994e-34	12.1098	G	A	0.16233	0.0282942	9.62454e-09	5.73722	2.60321e-38	7.07391e-40	0.99	fWtRwl
28255	rs13194087	EHMT2	6	31859578	G	A	0.0275682	0.00402547	7.50067e-12	6.84844	A	G	-0.383476	0.0737204	1.9741e-07	-5.20176	6.28637e-17	0.000560004	0.99	fWtRwl
28318	rs592229	SKIV2L,NELFE	6	31930441	G	T	0.0203675	0.00198149	8.80035e-25	10.2789	T	G	0.138162	0.0287219	1.50664e-06	4.81034	1.00868e-27	4.58126e-29	0.99	fWtRwl
28320	rs401775	SKIV2L,NELFE	6	31931137	T	C	0.0170644	0.00259776	5.10035e-11	6.56889	C	T	-0.254933	0.050125	3.65797e-07	-5.08595	8.02632e-16	0.00110061	0.99	fWtRwl
28321	rs444921	SKIV2L	6	31932177	C	T	0.0162728	0.0029359	2.99999e-08	5.5427	T	C	-0.436047	0.059584	2.51304e-13	-7.31819	9.74323e-17	0.18963	0.99	fWtRwl
28323	rs9296004	DXO,SKIV2L,STK19	6	31933977	A	C	0.0182417	0.00363833	5.30005e-07	5.01376	C	A	0.514965	0.0406724	9.68947e-37	12.6613	3.08414e-35	3.32183e-25	0.99	fWtRwl
28334	rs389884	DXO,STK19,SKIV2L	6	31940897	A	G	-0.0355261	0.00294276	1.50003e-33	-12.0724	G	A	-0.358673	0.0531072	1.44079e-11	-6.75375	6.54008e-41	1.57501e-42	0.99	fWtRwl
28416	rs9267798	TNXB	6	32044834	G	C	0.0200527	0.00364551	3.79997e-08	5.50066	C	G	0.325957	0.0501756	8.23e-11	6.49632	4.05663e-14	3.94801e-15	0.99	fWtRwl
28466	rs204893	FKBPL,ATF6B	6	32094593	T	C	0.0128492	0.00199594	1.2e-10	6.43767	C	T	0.182498	0.0279689	6.79986e-11	6.52503	4.8152e-17	3.91004e-18	0.99	fWtRwl
28471	rs28732177	FKBPL,ATF6B,	6	32100877	C	T	0.0198345	0.00359441	3.40001e-08	5.51815	T	C	-0.561917	0.105104	8.97697e-08	-5.3463	3.77875e-13	0.0257577	0.99	fWtRwl
28472	rs3134963	FKBPL	6	32102305	T	C	0.0253856	0.00278309	7.39946e-20	9.12137	C	T	0.469597	0.0470933	2.02862e-23	9.97163	3.70788e-35	1.16937e-36	0.99	fWtRwl
28488	rs9296009	PRRT1	6	32114515	A	T	0.0109256	0.0024026	5.39995e-06	4.54741	T	A	-0.162147	0.0323748	5.48744e-07	-5.00843	4.67261e-10	0.121029	0.99	fWtRwl
28585	rs3131290	NOTCH4	6	32183175	G	A	-0.0116089	0.00204145	1.29999e-08	-5.6866	A	G	0.139851	0.0284209	8.62323e-07	4.92071	6.44638e-13	0.00992558	0.99	fWtRwl
28586	rs206014	NOTCH4	6	32183701	A	G	0.0182356	0.00258847	1.9002e-12	7.04493	G	A	-0.339997	0.0491837	4.75116e-12	-6.9128	4.61522e-21	0.00502804	0.99	fWtRwl
28607	rs375244	NOTCH4	6	32191457	G	A	0.0156135	0.00236557	4.10015e-11	6.60031	A	G	-0.196898	0.042892	4.42059e-06	-4.59055	5.09407e-15	0.000420827	0.99	fWtRwl
28639	rs9378123		6	32196864	A	G	0.019894	0.00299475	3.10027e-11	6.64296	G	A	0.223051	0.0423202	1.36016e-07	5.27056	1.61543e-15	1.43911e-16	0.99	fWtRwl
28677	rs113547322		6	32206619	G	T	0.0149285	0.00290372	2.69998e-07	5.14116	T	G	-0.157064	0.0323922	1.24211e-06	-4.84882	2.52826e-11	0.0323143	0.99	fWtRwl
28679	rs76827949		6	32207051	A	G	0.0419399	0.00549021	2.19989e-14	7.63903	G	A	-0.337869	0.0716911	2.44287e-06	-4.71284	1.35089e-18	1.25627e-05	0.99	fWtRwl
28685	rs424232		6	32208324	C	T	-0.0155203	0.00220104	1.80011e-12	-7.05135	T	C	-0.257071	0.037351	5.8776e-12	-6.88257	9.24682e-20	6.41529e-21	0.99	fWtRwl
28700	rs9267951		6	32212655	C	T	0.0167121	0.00223651	7.89951e-14	7.4724	T	C	0.166592	0.0308523	6.67667e-08	5.39966	2.07205e-18	1.55283e-19	0.99	fWtRwl
28727	rs6914780		6	32216529	T	A	0.0208419	0.00399895	1.89998e-07	5.21184	A	T	-0.301716	0.0575538	1.58559e-07	-5.24233	3.95122e-12	0.0439868	0.99	fWtRwl
28750	rs3115572		6	32220484	C	G	0.0198884	0.00200995	4.40048e-23	9.89497	G	C	-0.155894	0.0280214	2.64606e-08	-5.56339	3.3303e-29	3.31358e-09	0.99	fWtRwl
29664	rs67603244	BTNL2	6	32364984	A	G	0.0171946	0.00265613	9.60064e-11	6.47355	G	A	0.401058	0.0279274	9.12851e-47	14.3607	4.5812e-45	1.48143e-35	0.99	fWtRwl
29698	rs2076523	BTNL2	6	32370835	T	C	0.0134145	0.00205521	6.70039e-11	6.52707	C	T	0.416639	0.0275658	1.30227e-51	15.1143	8.09278e-50	8.51828e-38	0.99	fWtRwl
29759	rs73400896	BTNL2	6	32374437	A	G	0.0237925	0.00535542	8.9e-06	4.4427	G	A	-0.270815	0.060999	9.01011e-06	-4.43966	5.21676e-09	0.0834892	0.99	fWtRwl
29780	rs3763317	BTNL2	6	32376788	C	T	0.0210668	0.00199324	4.10015e-26	10.5691	T	C	0.464821	0.02765	2.03142e-63	16.8109	6.28451e-64	5.47411e-66	0.99	fWtRwl
29925	rs9296027		6	32393062	C	G	0.0132035	0.00298007	9.40005e-06	4.4306	G	C	0.70311	0.0365118	1.23112e-82	19.2571	2.81339e-80	1.08012e-38	0.99	fWtRwl
30339	rs9268900		6	32431995	T	A	-0.0351672	0.00476835	1.59993e-13	-7.37513	A	T	0.149036	0.0291145	3.0722e-07	5.11896	1.63822e-18	7.95808e-05	0.99	fWtRwl
30436	rs9269109		6	32443266	T	C	0.017327	0.00215653	9.3994e-16	8.03467	C	T	-0.192092	0.0292118	4.83838e-11	-6.57584	4.92041e-24	0.000132088	0.99	fWtRwl
30639	rs2760979	HLA-DRB1,BX296568.1	6	32564786	A	T	0.0138938	0.00277638	5.60003e-07	5.00429	T	A	-0.407081	0.0520489	5.236e-15	-7.82113	5.73218e-16	0.544518	0.99	fWtRwl
30653	rs9270611	HLA-DRB1,BX296568.1	6	32565075	C	T	-0.0286098	0.00229814	1.39991e-35	-12.4491	T	C	0.29819	0.0299504	2.37137e-23	9.95613	1.37512e-55	1.60391e-09	0.99	fWtRwl
30689	rs74729707	BX296568.1	6	32566501	C	T	0.0354651	0.0034995	3.90032e-24	10.1343	T	C	0.538113	0.0338321	5.81567e-57	15.9054	3.87536e-58	4.33059e-60	0.99	fWtRwl
30701	rs142264362	BX296568.1	6	32567283	G	A	0.0201611	0.00452311	8.30004e-06	4.45735	A	G	-0.341931	0.054913	4.76113e-10	-6.22678	1.1628e-11	0.372344	0.99	fWtRwl
30759	rs4367411		6	32571929	C	T	0.0176778	0.00257597	6.79986e-12	6.86258	T	C	0.441605	0.0434206	2.68844e-24	10.1704	8.01896e-26	4.01412e-27	0.99	fWtRwl
31030	rs9271325		6	32582513	C	G	-0.00899395	0.00198846	6.1e-06	-4.52307	G	C	-0.418703	0.029217	1.40475e-46	-14.3308	6.99464e-45	6.41506e-27	0.99	fWtRwl
31894	rs3104367	HLA-DQA1,DQ-A1	6	32603487	T	C	-0.00934487	0.00203827	4.49997e-06	-4.58471	C	T	0.269006	0.0280001	7.44389e-22	9.60732	1.1295e-20	0.543076	0.99	fWtRwl
31936	rs78933533	HLA-DQA1,DQ-A1	6	32604198	G	A	-0.0520071	0.00532808	1.69981e-22	-9.76095	A	G	-0.36236	0.0772571	2.72797e-06	-4.69031	2.35474e-25	1.20767e-26	0.99	fWtRwl
31938	rs6910310	HLA-DQA1,DQ-A1	6	32604221	A	G	-0.03953	0.00282362	1.59993e-44	-13.9998	G	A	-0.397676	0.0520552	2.18072e-14	-7.63951	4.4999e-54	6.00303e-56	0.99	fWtRwl
31966	rs9273032	HLA-DQA1,DQ-A1,AL731683.1,CR753846.2,BX927168.3,BX927168.2,AL935026.1	6	32611860	A	G	0.0263962	0.00281501	6.79986e-21	9.37695	G	A	0.454844	0.044935	4.40149e-24	10.1223	9.21405e-37	2.69285e-38	0.99	fWtRwl
32111	rs12055445	HLA-DQB1,AL731683.1,BX927168.3,BX927168.1,AL935026.1,HLA-DQA1	6	32626739	A	G	0.0193045	0.0019912	3.19963e-22	9.69491	G	A	0.418845	0.0275355	2.98607e-52	15.2111	2.85289e-53	3.94221e-55	0.99	fWtRwl
32171	rs9274505	HLA-DQB1,AL731683.1,AL935026.1,HLA-DQA1	6	32634126	G	A	-0.0181871	0.00260904	3.19963e-12	-6.9708	A	G	-0.379247	0.0436518	3.68808e-18	-8.688	4.50885e-23	2.60819e-24	0.99	fWtRwl
32955	rs9275607		6	32683645	A	G	0.0177385	0.00301784	4.20001e-09	5.87788	G	A	-0.221168	0.0415983	1.05636e-07	-5.31676	3.87736e-14	0.010609	0.99	fWtRwl
32984	rs9275652		6	32685822	G	C	-0.0124434	0.00239619	2.1e-07	-5.19299	C	G	-0.385154	0.0374097	7.37904e-25	-10.2956	1.31253e-23	5.44552e-21	0.99	fWtRwl
32986	rs12181270		6	32685894	G	C	0.00959229	0.00204271	2.69998e-06	4.69586	C	G	0.389516	0.0275892	2.9255e-45	14.1184	1.37303e-43	3.79277e-27	0.99	fWtRwl
33788	rs2857212		6	32740411	A	G	0.0131903	0.00205925	1.5e-10	6.40539	G	A	-0.127037	0.0282072	6.67759e-06	-4.50371	2.7876e-14	0.000675576	0.99	fWtRwl
33792	rs1480383		6	32740856	A	C	-0.0164168	0.00219953	8.4004e-14	-7.46378	C	A	0.383585	0.028809	1.89889e-40	13.3148	4.07625e-39	0.906157	0.99	fWtRwl
34394	rs62397687	TAP2	6	32802009	C	T	-0.0176579	0.00256534	5.79963e-12	-6.88326	T	C	-0.351008	0.0355262	5.07107e-23	-9.88026	2.8638e-25	1.47526e-26	0.99	fWtRwl
34399	rs241429	PSMB8,TAP2	6	32803840	A	G	0.0147586	0.0019819	9.60064e-14	7.44669	G	A	0.405749	0.0305045	2.27562e-40	13.3013	8.5641e-39	2.03838e-37	0.99	fWtRwl
34407	rs2071466	PSMB8,TAP2	6	32805307	C	T	-0.0112198	0.00217937	2.59998e-07	-5.14819	T	C	-0.359062	0.0345461	2.64911e-25	-10.3937	4.82129e-24	5.04833e-21	0.99	fWtRwl
34426	rs2395269	TAP1,PSMB9	6	32817774	T	G	0.0144706	0.00291313	6.80002e-07	4.96737	G	T	-0.160503	0.035453	5.97654e-06	-4.52721	2.14608e-10	0.032091	0.99	fWtRwl
34451	rs9276822	PSMB9	6	32829320	A	C	0.0160309	0.00318723	4.90004e-07	5.02973	C	A	0.312911	0.0518479	1.588e-09	6.03517	4.35856e-12	4.85815e-13	0.99	fWtRwl
34460	rs4959116	PSMB9	6	32831661	C	T	0.0208904	0.00277752	5.40008e-14	7.52124	T	C	0.428173	0.0347353	6.50429e-35	12.3267	9.53362e-34	3.21684e-35	0.99	fWtRwl
34571	rs154977	HLA-DMB	6	32900018	C	G	0.0130424	0.00209107	4.49997e-10	6.23719	G	C	-0.206484	0.0303107	9.60948e-12	-6.81225	4.86987e-18	0.0312478	0.99	fWtRwl
34573	rs68600	HLA-DMB,XXbac-BPG181M17.5	6	32903724	C	T	0.00897243	0.00200732	7.79992e-06	4.46986	T	C	0.298629	0.0290943	1.02164e-24	10.2642	1.8045e-23	1.96532e-18	0.99	fWtRwl
34582	rs1480380	HLA-DMA,HLA-DMB,XXbac-BPG181M17.5	6	32913246	C	T	-0.0286436	0.0032605	1.59993e-18	-8.78503	T	C	-0.339074	0.0585798	7.11246e-09	-5.78824	6.64381e-24	3.67676e-25	0.99	fWtRwl
34664	rs11757367	#N/A	6	32962882	G	A	-0.0135067	0.00265703	3.69999e-07	-5.08338	A	G	-0.349378	0.0493794	1.49039e-12	-7.07538	7.84084e-14	7.77373e-15	0.99	fWtRwl
34693	rs71565360	HLA-DOA	6	32973303	T	C	-0.0155477	0.00332249	2.90001e-06	-4.67953	C	T	-0.390862	0.0525856	1.06243e-13	-7.43287	3.05786e-13	3.1518e-14	0.99	fWtRwl
34704	rs453779	HLA-DOA	6	32975381	A	G	0.0100352	0.00199834	5.1e-07	5.02177	G	A	0.284036	0.02965	9.73868e-22	9.57963	1.46808e-20	5.06152e-19	0.99	fWtRwl
35178	rs3135020	HLA-DPB1,HLA-DPA1,CR759904.1,CR847849.1,CR759795.1,AL805913.1	6	33041064	C	A	0.0159014	0.0031002	2.90001e-07	5.12915	A	C	0.470121	0.0361799	1.32343e-38	12.994	4.59381e-37	2.15004e-26	0.99	fWtRwl
35202	rs1042131	HLA-DPB1,HLA-DPA1,CR759904.1,CR847849.1,CR759795.1,AL805913.1	6	33048602	C	A	0.00998963	0.00206482	1.29999e-06	4.83801	A	C	0.237959	0.0278765	1.38708e-17	8.53619	1.65433e-16	1.52229e-16	0.99	fWtRwl
35804	rs421446	RING1,HSD17B8,SLC39A7	6	33174783	A	G	0.0123281	0.00222978	3.2e-08	5.52884	G	A	0.309357	0.0297127	2.19483e-25	10.4116	4.01215e-24	1.91463e-22	0.99	fWtRwl
35882	rs420361	GGNBP1	6	33555904	T	C	-0.0100943	0.0021053	1.6e-06	-4.79471	C	T	0.176326	0.0292439	1.64475e-09	6.0295	2.95093e-12	0.20121	0.99	fWtRwl
57600	rs60808669	LIPC	15	58699199	T	G	-0.0337453	0.00587898	9.49992e-09	-5.73999	G	T	0.349038	0.075783	4.1097e-06	4.60576	1.50424e-12	0.00552561	0.99	fWtRwl
SLE
7009	rs10439362		2	227026736	T	C	-0.0385355	0.00213225	5.19996e-73	-18.0727	C	T	0.28393	0.06344	7.62e-06	4.47557	1.46645e-73	2.91804e-40	0.99	K4eDwP
13546	rs17598658	HIST1H2BD	6	26175866	A	C	-0.0161271	0.00327353	8.40001e-07	-4.92652	C	A	0.99091	0.14842	2.45e-11	6.67639	3.0783e-13	0.474724	0.99	K4eDwP
13712	rs13213200		6	26755915	C	T	-0.0173633	0.00298463	5.99998e-09	-5.81757	A	G	0.74973	0.13081	9.97e-09	5.73144	2.81663e-14	0.0465374	0.99	K4eDwP
13780	rs56114371	POM121L2	6	27274834	C	T	-0.0214841	0.00318649	1.59993e-11	-6.74225	T	C	1.00638	0.14922	1.54e-11	6.74427	4.44005e-19	0.0242829	0.99	K4eDwP
13927	rs17751184	HIST1H2AI,HIST1H3H,HIST1H2BL	6	27775028	C	T	-0.020364	0.00310032	5.10035e-11	-6.56835	T	C	0.98778	0.14585	1.26e-11	6.77257	1.54318e-18	0.0369052	0.99	K4eDwP
14185	rs13191786		6	28277671	T	G	-0.0226595	0.00311789	3.69999e-13	-7.26758	G	T	1.0534	0.1464	6.22e-13	7.19536	7.1662e-22	0.013596	0.99	K4eDwP
14202	rs7772827	ZSCAN31	6	28301143	T	C	-0.011283	0.0022007	2.90001e-07	-5.12701	C	T	0.38909	0.08086	1.5e-06	4.8119	6.29786e-11	0.05989	0.99	K4eDwP
14341	rs3131341		6	28778723	C	T	-0.0232462	0.00308626	5.00035e-14	-7.53216	T	C	1.09952	0.14558	4.26e-14	7.55269	1.23389e-23	0.0121826	0.99	K4eDwP
14368	rs422331		6	28810817	C	T	-0.0100264	0.00202853	7.69999e-07	-4.94269	T	C	0.2973	0.06544	5.54e-06	4.54309	4.41823e-10	0.0621825	0.99	K4eDwP
14543	rs3129682		6	29283672	C	T	-0.0228235	0.00305613	8.10028e-14	-7.46811	T	C	1.123	0.14499	9.54e-15	7.74536	8.28297e-24	0.0188406	0.99	K4eDwP
14696	rs3129044	ZFP57	6	29654409	G	A	-0.0096172	0.00217297	9.59997e-06	-4.42583	A	G	0.52602	0.07916	3.03e-11	6.64502	8.34461e-12	0.766083	0.99	K4eDwP
15265	rs3132685		6	29945949	G	A	-0.0244608	0.00295625	1.29987e-16	-8.27427	A	G	0.99595	0.12253	4.37e-16	8.12821	6.1461e-28	0.00446086	0.99	K4eDwP
15411	rs3130396	BX248419.1	6	30223490	T	C	-0.0100886	0.00200385	4.79999e-07	-5.03461	C	T	0.28409	0.06069	2.85e-06	4.681	1.6689e-10	0.0613144	0.99	K4eDwP
15507	rs1012411	BX248419.1	6	30332555	T	G	-0.0119991	0.00210156	1.09999e-08	-5.70962	G	T	0.37503	0.06601	1.34e-08	5.68141	7.08899e-14	0.0544111	0.99	K4eDwP
15518	rs3130358	BX248419.1	6	30338583	C	G	-0.00916189	0.00198966	4.09996e-06	-4.60475	G	C	0.27177	0.06056	7.19e-06	4.48762	3.40699e-09	0.109245	0.99	K4eDwP
15750	rs3131112		6	30447674	A	C	-0.0253577	0.00284007	4.30031e-19	-8.92855	C	A	1.09152	0.11869	3.69e-20	9.19639	1.7449e-33	0.00448516	0.99	K4eDwP
16146	rs3132571	DPCR1	6	30905313	A	G	-0.00949342	0.00205029	3.69999e-06	-4.63028	G	A	0.36907	0.06738	4.32e-08	5.47744	1.28062e-10	0.272833	0.99	K4eDwP
16164	rs3095086		6	30936663	G	A	-0.0100629	0.00222483	6.1e-06	-4.523	A	G	0.41093	0.07207	1.18e-08	5.70182	1.14311e-10	0.376662	0.99	K4eDwP
16191	rs3869097	MUC22,AL663093.2,AL805909.3,BX248321.1	6	30984470	C	T	0.0107358	0.00213561	5e-07	5.02704	T	C	-0.28906	0.06176	2.86e-06	-4.68038	1.74727e-10	0.062182	0.99	K4eDwP
16197	rs1419664	MUC22,AL663093.2,AL805909.3,BX248321.1	6	30993313	C	T	-0.0243283	0.00258311	4.60045e-21	-9.41822	T	C	0.70735	0.08759	6.72e-16	8.07569	7.94534e-33	0.000111914	0.99	K4eDwP
16245	rs2517549		6	31008598	C	A	-0.0156555	0.0020541	2.49977e-14	-7.62159	A	C	0.41641	0.06867	1.33e-09	6.06393	7.91772e-21	0.000732237	0.99	K4eDwP
16308	rs3130955		6	31054511	C	A	-0.00910313	0.00204123	8.19993e-06	-4.45963	A	C	0.29967	0.06348	2.35e-06	4.7207	3.66331e-09	0.176484	0.99	K4eDwP
16354	rs3130969		6	31065096	C	T	-0.0100445	0.0020678	1.2e-06	-4.85758	T	C	0.28725	0.0625	4.3e-06	4.596	6.03592e-10	0.0778948	0.99	K4eDwP
16467	rs2233959	C6orf15,PSORS1C1,CDSN	6	31081065	T	C	-0.00913481	0.00202525	6.49995e-06	-4.51046	C	T	0.34552	0.06309	4.34e-08	5.47662	2.56839e-10	0.320645	0.99	K4eDwP
16570	rs3131007	PSORS1C1	6	31098344	A	T	-0.00939448	0.00200524	2.80001e-06	-4.68497	T	A	0.30037	0.06035	6.45e-07	4.97713	4.7439e-10	0.158416	0.99	K4eDwP
16806	rs4713443	CR847794.1,CR759815.2	6	31155539	T	G	0.0211158	0.00204096	4.40048e-25	10.346	G	T	-0.26835	0.06031	8.6e-06	-4.44951	6.52687e-28	4.14806e-11	0.99	K4eDwP
17314	rs2853951	HLA-C	6	31236115	C	T	0.0212981	0.00201716	4.60045e-26	10.5585	T	C	-0.30015	0.06196	1.27e-06	-4.84425	8.98489e-30	4.94395e-11	0.99	K4eDwP
17377	rs2524075	HLA-C	6	31243859	C	T	-0.0156107	0.00225692	4.60045e-12	-6.91682	T	C	0.4763	0.07502	2.16e-10	6.34897	6.53398e-19	0.00893642	0.99	K4eDwP
17529	rs2246954		6	31265262	A	G	0.0196353	0.00198565	4.70002e-23	9.8886	G	A	-0.34174	0.06161	2.91e-08	-5.54683	1.34176e-28	1.93436e-08	0.99	K4eDwP
17707	rs28752891		6	31303308	A	G	0.0248806	0.00199609	1.20005e-35	12.4647	G	A	-0.34607	0.06125	1.6e-08	-5.65012	6.07607e-41	6.39929e-15	0.99	K4eDwP
17716	rs7452226		6	31303394	A	G	-0.01622	0.00211153	1.59993e-14	-7.68163	G	A	0.35639	0.06208	9.45e-09	5.74082	2.18097e-20	0.000316569	0.99	K4eDwP
17886	rs9265884		6	31313212	T	C	-0.0211255	0.00206141	1.20005e-24	-10.2481	C	T	0.34441	0.06801	4.11e-07	5.06411	5.71389e-29	6.15244e-10	0.99	K4eDwP
17994	rs9266074	HLA-B	6	31319733	G	A	0.0118818	0.00204152	5.89997e-09	5.82008	A	G	-0.30413	0.06048	4.93e-07	-5.0286	3.92728e-13	0.0179342	0.99	K4eDwP
18056	rs9378248	HLA-B	6	31326289	G	A	0.032708	0.00208898	2.99985e-55	15.6574	A	G	-0.27636	0.06061	5.13e-06	-4.55964	1.92284e-55	7.64266e-29	0.99	K4eDwP
18065	rs2249935	HLA-B	6	31327178	G	A	-0.0206128	0.00236467	2.90001e-18	-8.71699	A	G	0.65218	0.08465	1.32e-14	7.70443	8.4468e-29	0.000554265	0.99	K4eDwP
18105	rs2523569	HLA-B	6	31329921	T	G	-0.0105927	0.00235451	6.80002e-06	-4.4989	G	T	0.64843	0.0774	5.38e-17	8.37765	1.67607e-16	0.574166	0.99	K4eDwP
18252	rs2844535		6	31350303	T	G	-0.0103131	0.00223016	3.79997e-06	-4.62438	G	T	0.37238	0.06883	6.3e-08	5.41014	1.65319e-10	0.259621	0.99	K4eDwP
18463	rs3094603		6	31439846	G	A	0.0192729	0.00217427	7.70016e-19	8.86408	A	G	-0.28983	0.06409	6.11e-06	-4.52223	3.41405e-22	1.32505e-07	0.99	K4eDwP
18520	rs2523709		6	31450923	G	C	0.0133324	0.00219037	1.2e-09	6.08683	C	G	-0.28534	0.06411	8.55e-06	-4.45079	5.79e-13	0.0036615	0.99	K4eDwP
18613	rs2516491	AL662847.1,CR753864.1,BX001040.1,BX005439.2	6	31485101	A	C	-0.019507	0.00222048	1.59993e-18	-8.78504	C	A	0.2819	0.06344	8.84e-06	4.44357	9.81465e-22	1.53155e-07	0.99	K4eDwP
18631	rs11796	DDX39B,MCCD1	6	31501212	A	T	-0.0121099	0.00206407	4.39997e-09	-5.867	T	A	0.28485	0.06407	8.75e-06	4.44592	2.40807e-12	0.00656818	0.99	K4eDwP
18712	rs2471960	AIF1,BX511262.2	6	31580539	G	A	-0.0103277	0.00214866	1.5e-06	-4.80658	A	G	0.30218	0.06169	9.66e-07	4.89836	3.05914e-10	0.119283	0.99	K4eDwP
18736	rs3130623	PRRC2A,BX511262.2	6	31597700	C	T	-0.0152921	0.00247659	6.59994e-10	-6.17466	T	C	0.62902	0.08152	1.2e-14	7.71614	5.14737e-19	0.213864	0.99	K4eDwP
18741	rs2261033	BAG6,PRRC2A,BX511262.2	6	31603591	A	G	0.0138592	0.00199695	3.90032e-12	6.94018	G	A	-0.33493	0.06128	4.62e-08	-5.46557	2.5865e-17	0.00190138	0.99	K4eDwP
18813	rs805293	C6orf25,LY6G6C,LY6G6D,MEGT1,LY6G6F,CR354443.3,CR759787.1,DASS-312M4.10	6	31688518	T	A	0.0121078	0.00199034	1.2e-09	6.08328	A	T	-0.29611	0.06231	2.01e-06	-4.75221	1.94303e-13	0.00610032	0.99	K4eDwP
18964	rs685031	C2,AL662834.1,CR388219.1,CR759782.1	6	31881731	G	A	0.0269963	0.00203059	2.49977e-40	13.2948	A	G	-0.39809	0.0633	3.2e-10	-6.28894	2.88786e-47	2.95384e-16	0.99	K4eDwP
19027	rs397948	TNXB,CYP21A2	6	32011714	A	G	0.0182747	0.00207621	1.29987e-18	8.80195	G	A	-0.36323	0.06293	7.84e-09	-5.77197	1.15263e-24	5.21604e-06	0.99	K4eDwP
19091	rs204893	FKBPL,ATF6B	6	32094593	T	C	0.0128492	0.00199594	1.2e-10	6.43767	C	T	-0.30665	0.06034	3.72e-07	-5.08204	4.87936e-15	0.00405466	0.99	K4eDwP
19099	rs3134962		6	32107851	G	A	-0.0228944	0.00263171	3.29989e-18	-8.69944	A	G	0.9158	0.09767	6.81e-21	9.37647	6.71548e-33	0.0108545	0.99	K4eDwP
19103	rs3130277		6	32110583	G	C	-0.0106871	0.00233817	4.90004e-06	-4.57071	C	G	0.6831	0.08843	1.12e-14	7.72475	3.69796e-14	0.879222	0.99	K4eDwP
19192	rs434841	NOTCH4	6	32191041	G	A	-0.0121136	0.00216068	2.1e-08	-5.60638	A	G	0.37897	0.065	5.53e-09	5.83031	8.06099e-14	0.0792998	0.99	K4eDwP
19196	rs3134930	NOTCH4	6	32191620	C	T	-0.0176981	0.00233612	3.59998e-14	-7.57585	T	C	0.43707	0.07699	1.37e-08	5.67697	6.95402e-20	0.000394617	0.99	K4eDwP
19247	rs447459		6	32208673	G	A	0.0112108	0.00226381	7.29995e-07	4.95218	A	G	-0.30909	0.0655	2.37e-06	-4.71893	2.37352e-10	0.0751463	0.99	K4eDwP
19262	rs9267952		6	32212694	G	A	0.0206122	0.00200892	1.10002e-24	10.2603	A	G	-0.37885	0.06095	5.11e-10	-6.21575	7.0073e-32	2.3538e-08	0.99	K4eDwP
19319	rs6457513		6	32223770	T	C	-0.0115527	0.00234789	8.60003e-07	-4.92046	C	T	0.43794	0.06797	1.17e-10	6.44314	7.54766e-13	0.404399	0.99	K4eDwP
19732	rs1265764	C6orf10	6	32313659	G	A	-0.0366733	0.00469242	5.50047e-15	-7.81543	A	G	1.44988	0.18736	1.01e-14	7.73847	3.70691e-25	0.00796805	0.99	K4eDwP
19791	rs2050189	C6orf10	6	32339647	T	C	-0.0184638	0.00235792	4.90004e-15	-7.83055	C	T	0.49683	0.07622	7.12e-11	6.51837	1.51633e-22	0.000912096	0.99	K4eDwP
19795	rs2281276	C6orf10	6	32340106	A	G	0.0203221	0.00199408	2.19989e-24	10.1912	G	A	-0.40388	0.06083	3.15e-11	-6.63949	1.18762e-32	1.16974e-07	0.99	K4eDwP
20219	rs9268557		6	32389305	T	C	0.0113217	0.00197965	1.09999e-08	5.71904	C	T	-0.47812	0.0607	3.37e-15	-7.87677	8.85724e-18	0.445755	0.99	K4eDwP
20527	rs6457592		6	32425983	T	C	0.00967886	0.00198022	1e-06	4.88777	C	T	-0.28743	0.06088	2.35e-06	-4.72125	3.4068e-10	0.0849796	0.99	K4eDwP
21027	rs17191234	HLA-DRB1,BX296568.1	6	32564681	A	C	0.0173598	0.00202134	8.80035e-18	8.58826	C	A	-0.37517	0.06417	5.01e-09	-5.8465	5.41525e-24	1.4845e-05	0.99	K4eDwP
21047	rs9270611	HLA-DRB1,BX296568.1	6	32565075	C	T	-0.0286098	0.00229814	1.39991e-35	-12.4491	T	C	0.47294	0.06984	1.27e-11	6.77176	3.63276e-44	6.72244e-13	0.99	K4eDwP
21386	rs3129752		6	32582627	G	C	0.0268159	0.00201254	1.69981e-40	13.3244	C	G	-0.28983	0.06081	1.88e-06	-4.76616	8.29676e-43	2.02585e-19	0.99	K4eDwP
21889	rs13211628	HLA-DQA1,DQ-A1	6	32600548	C	G	0.0214237	0.00252229	1.99986e-17	8.49375	G	C	-0.31507	0.06643	2.11e-06	-4.74289	2.75997e-21	1.31938e-06	0.99	K4eDwP
22074	rs6932167	HLA-DQA1,DQ-A1,AL731683.1,CR753846.2,BX927168.3,BX927168.2,AL935026.1	6	32613026	G	A	-0.0435229	0.00333484	6.29941e-39	-13.051	A	G	1.0494	0.10751	1.66e-22	9.76095	3.37837e-57	9.67404e-10	0.99	K4eDwP
22101	rs727939	HLA-DQB1,AL731683.1,BX927168.3,BX927168.1,AL935026.1,HLA-DQA1	6	32623463	A	G	-0.0118435	0.00208343	1.29999e-08	-5.68462	G	A	0.30788	0.06115	4.79e-07	5.03483	9.23696e-13	0.0246889	0.99	K4eDwP
22109	rs9273363	HLA-DQB1,AL731683.1,BX927168.3,BX927168.1,AL935026.1,HLA-DQA1	6	32626272	C	A	-0.0197332	0.00216593	8.19974e-20	-9.11073	A	C	0.34717	0.06776	2.99e-07	5.12352	1.94062e-24	2.35453e-07	0.99	K4eDwP
22162	rs9274505	HLA-DQB1,AL731683.1,BX927168.3,BX927168.1,AL935026.1,HLA-DQA1	6	32634126	G	A	-0.0181871	0.00260904	3.19963e-12	-6.9708	A	G	0.7297	0.09146	1.49e-15	7.97835	2.05388e-22	0.0728935	0.99	K4eDwP
22317	rs28371251		6	32653018	T	C	0.00982846	0.00207475	2.19999e-06	4.73718	C	T	-0.37264	0.07395	4.69e-07	-5.03908	2.88758e-10	0.154827	0.99	K4eDwP
22345	rs9275217		6	32658867	A	G	0.0137956	0.00198811	3.90032e-12	6.93905	G	A	-0.33016	0.06083	5.71e-08	-5.42759	3.0672e-17	0.00178127	0.99	K4eDwP
22787	rs9275602		6	32682812	C	A	-0.0209755	0.00250184	5.10035e-17	-8.38403	A	C	0.70049	0.08758	1.26e-15	7.99829	4.31933e-28	0.00263031	0.99	K4eDwP
22788	rs3892710		6	32682862	C	T	0.0172362	0.00278606	6.1e-10	6.18659	T	C	-0.3201	0.07176	8.16e-06	-4.4607	2.91104e-13	0.00281602	0.99	K4eDwP
22815	rs9275652		6	32685822	G	C	-0.0124434	0.00239619	2.1e-07	-5.19299	C	G	0.44371	0.07678	7.52e-09	5.77898	1.4583e-12	0.154518	0.99	K4eDwP
23115	rs1383264		6	32739967	A	T	0.0151953	0.00198559	1.99986e-14	7.65279	T	A	-0.38375	0.06322	1.28e-09	-6.07007	5.93096e-21	0.000671421	0.99	K4eDwP
23117	rs1480383		6	32740856	A	C	-0.0164168	0.00219953	8.4004e-14	-7.46378	C	A	0.41003	0.0667	7.88e-10	6.14738	1.97921e-20	0.00139359	0.99	K4eDwP
23119	rs2621416		6	32741868	T	C	0.0160792	0.00228191	1.80011e-12	7.04638	C	T	-0.27766	0.06266	9.38e-06	-4.43122	8.79503e-16	0.000178143	0.99	K4eDwP
23310	rs62397687	TAP2	6	32802009	C	T	-0.0176579	0.00256534	5.79963e-12	-6.88326	T	C	0.32777	0.07277	6.66e-06	4.50419	2.10302e-15	0.000359872	0.99	K4eDwP
23311	rs241429	PSMB8,TAP2	6	32803840	A	G	0.0147586	0.0019819	9.60064e-14	7.44669	G	A	-0.43185	0.06416	1.69e-11	-6.73083	1.45472e-21	0.00409914	0.99	K4eDwP
23312	rs2071466	PSMB8,TAP2	6	32805307	C	T	-0.0112198	0.00217937	2.59998e-07	-5.14819	T	C	0.32562	0.07089	4.36e-06	4.59331	1.14956e-10	0.0437606	0.99	K4eDwP
23354	rs154977	HLA-DMB	6	32900018	C	G	0.0130424	0.00209107	4.49997e-10	6.23719	G	C	-0.47801	0.06952	6.16e-12	-6.87586	1.27076e-17	0.0810315	0.99	K4eDwP
23358	rs194675	HLA-DMB,XXbac-BPG181M17.5	6	32905746	T	A	0.00974521	0.00202654	1.5e-06	4.80879	A	T	-0.28012	0.06136	4.98e-06	-4.56519	8.74626e-10	0.0823602	0.99	K4eDwP
23359	rs1480380	HLA-DMA,HLA-DMB,XXbac-BPG181M17.5	6	32913246	C	T	-0.0286436	0.0032605	1.59993e-18	-8.78503	T	C	0.99018	0.12493	2.26e-15	7.92588	1.2462e-29	0.000688531	0.99	K4eDwP
23383	rs11757367		6	32962882	G	A	-0.0135067	0.00265703	3.69999e-07	-5.08338	A	G	0.61273	0.1014	1.51e-09	6.0427	1.13386e-12	0.234722	0.99	K4eDwP
23389	rs71565360	HLA-DOA	6	32973303	T	C	-0.0155477	0.00332249	2.90001e-06	-4.67953	C	T	0.70905	0.10898	7.69e-11	6.50624	2.79613e-12	0.554296	0.99	K4eDwP
23390	rs453779	HLA-DOA	6	32975381	A	G	0.0100352	0.00199834	5.1e-07	5.02177	G	A	-0.28111	0.06244	6.74e-06	-4.50208	3.2142e-10	0.0505382	0.99	K4eDwP
23712	rs115444212	HLA-DPB1,HLA-DPA1,CR759904.1,CR847849.1,CR759795.1,AL805913.1	6	33050178	C	T	-0.0204334	0.00397667	2.80001e-07	-5.13832	T	C	0.74959	0.13117	1.1e-08	5.71465	2.59812e-12	0.158356	0.99	K4eDwP
27996	rs2921061		8	8317615	A	T	-0.0237109	0.00199198	1.10002e-32	-11.9032	T	A	0.27497	0.06143	7.61e-06	4.47615	6.35506e-35	2.11635e-15	0.99	K4eDwP
29063	rs393155		8	9033093	G	A	-0.0216342	0.00198618	1.29987e-27	-10.8924	A	G	0.2774	0.06177	7.08e-06	4.49085	2.32836e-30	1.78562e-12	0.99	K4eDwP
29823	rs7387886		8	9676575	T	G	0.0177713	0.00213543	8.60003e-17	8.32212	G	T	-0.27862	0.06305	9.91e-06	-4.41903	5.20106e-20	1.17082e-06	0.99	K4eDwP
30625	rs35602868	RP1L1	8	10469233	A	G	0.0204176	0.00200056	1.9002e-24	10.2059	G	A	-0.27486	0.06188	8.92e-06	-4.44182	2.62034e-27	9.0897e-11	0.99	K4eDwP
31487	rs17724467	XKR6	8	10975682	C	G	0.0199258	0.00198053	8.19974e-24	10.0608	G	C	-0.27489	0.06175	8.52e-06	-4.45166	9.89004e-27	2.14832e-10	0.99	K4eDwP
32236	rs2264306	BLK	8	11388449	G	A	0.0184651	0.00211598	2.60016e-18	8.7265	A	G	-0.31521	0.0684	4.06e-06	-4.60833	7.3134e-22	3.21763e-07	0.99	K4eDwP
32454	rs2016297		8	11502091	C	G	0.0156408	0.00231916	1.50003e-11	6.74417	G	C	-0.33611	0.06796	7.58e-07	-4.9457	9.56022e-16	0.00131735	0.99	K4eDwP
32482	rs73535979		8	11521944	T	C	-0.0149901	0.00296342	4.20001e-07	-5.05838	C	T	0.40133	0.08506	2.38e-06	4.7182	1.28638e-10	0.0612044	0.99	K4eDwP
32597	rs12825	GATA4,C8orf49	8	11616547	C	G	0.0182724	0.0020326	2.49977e-19	8.98967	G	C	-0.2805	0.06196	5.99e-06	-4.52711	1.12542e-22	7.38206e-08	0.99	K4eDwP
32721	rs75793235	FDFT1	8	11675531	A	T	-0.0170515	0.00246923	5.00035e-12	-6.90559	T	A	0.336	0.06878	1.03e-06	4.88514	3.80767e-16	0.000713442	0.99	K4eDwP
32797	rs1293292	CTSB	8	11710369	G	A	0.0216987	0.00219822	5.60015e-23	9.87103	A	G	-0.32551	0.07322	8.76e-06	-4.44564	6.07305e-26	6.0542e-10	0.99	K4eDwP
33074	rs35401001		8	11865121	G	A	-0.0201088	0.00199139	5.60015e-24	-10.0979	A	G	0.28349	0.06308	6.99e-06	4.49413	5.54282e-27	2.01987e-10	0.99	K4eDwP
SS
14123	rs17598658	HIST1H2BD	6	26175866	A	C	-0.0161271	0.00327353	8.40001e-07	-4.92652	C	A	0.52491	0.0858	9.48e-10	6.11783	1.03955e-12	0.26761	0.99	1iaCI1
14296	rs13213200		6	26755915	C	T	-0.0173633	0.00298463	5.99998e-09	-5.81757	A	G	0.49038	0.07821	3.6e-10	6.27004	1.13403e-15	0.0711479	0.99	1iaCI1
14368	rs56114371	POM121L2	6	27274834	C	T	-0.0214841	0.00318649	1.59993e-11	-6.74225	T	C	0.61092	0.08759	3.07e-12	6.97477	3.42381e-20	0.0249047	0.99	1iaCI1
14540	rs17751184	HIST1H2AI,HIST1H3H,HIST1H2BL	6	27775028	C	T	-0.020364	0.00310032	5.10035e-11	-6.56835	T	C	0.58209	0.0854	9.35e-12	6.81604	3.03604e-19	0.0297018	0.99	1iaCI1
14568	rs200997	HIST1H2BN	6	27811815	G	A	-0.0107114	0.00216535	7.49998e-07	-4.94673	A	G	0.20152	0.04017	5.27e-07	5.01668	4.59225e-11	0.0895391	0.99	1iaCI1
14918	rs13191786		6	28277671	T	G	-0.0226595	0.00311789	3.69999e-13	-7.26758	G	T	0.6299	0.08567	1.95e-13	7.35263	5.62248e-23	0.0122938	0.99	1iaCI1
15078	rs2013652		6	28771198	T	C	-0.00994321	0.00202803	9.40005e-07	-4.90289	C	T	0.21071	0.03907	6.9e-08	5.39314	1.63653e-11	0.143122	0.99	1iaCI1
15085	rs3131341		6	28778723	C	T	-0.0232462	0.00308626	5.00035e-14	-7.53216	T	C	0.6414	0.08502	4.55e-14	7.54411	1.88083e-24	0.00843094	0.99	1iaCI1
15283	rs3129682		6	29283672	C	T	-0.0228235	0.00305613	8.10028e-14	-7.46811	T	C	0.64072	0.08443	3.23e-14	7.58877	2.70313e-24	0.0106063	0.99	1iaCI1
15436	rs3129044	ZFP57	6	29654409	G	A	-0.0096172	0.00217297	9.59997e-06	-4.42583	A	G	0.22204	0.04596	1.35e-06	4.83116	1.8127e-09	0.179884	0.99	1iaCI1
15891	rs3132685		6	29945949	G	A	-0.0244608	0.00295625	1.29987e-16	-8.27427	A	G	0.65626	0.07178	6.06e-20	9.14266	1.64931e-31	0.0142922	0.99	1iaCI1
15941	rs2844795	TRIM31,AL671859.1,CR753815.1	6	30073847	C	T	0.0114628	0.00198448	7.59994e-09	5.77622	T	C	-0.19647	0.03596	4.69e-08	-5.46357	3.87514e-14	0.0287238	0.99	1iaCI1
15944	rs2023472	TRIM31,AL671859.1,CR753815.1	6	30075864	A	G	0.0111178	0.0020162	3.50002e-08	5.51423	G	A	-0.2065	0.03737	3.28e-08	-5.52582	1.85636e-13	0.0539696	0.99	1iaCI1
16133	rs1012411	BX248419.1	6	30332555	T	G	-0.0119991	0.00210156	1.09999e-08	-5.70962	G	T	0.21418	0.03924	4.8e-08	5.45821	6.28926e-14	0.0329977	0.99	1iaCI1
16318	rs3131112		6	30447674	A	C	-0.0253577	0.00284007	4.30031e-19	-8.92855	C	A	0.74353	0.0694	8.84e-27	10.7137	5.92663e-39	0.0275761	0.99	1iaCI1
16416	rs12526481		6	30746633	C	A	0.0106111	0.00223601	2.1e-06	4.74555	A	C	-0.19123	0.04251	6.83e-06	-4.49847	8.46166e-10	0.0731496	0.99	1iaCI1
16687	rs1264345		6	30800068	G	A	0.0110327	0.00199967	3.40001e-08	5.51726	A	G	-0.20191	0.03623	2.5e-08	-5.57301	1.51939e-13	0.056752	0.99	1iaCI1
16746	rs1264306	GTF2H4,VARS2,VARSL	6	30882203	T	C	0.0146252	0.00198622	1.80011e-13	7.36333	C	T	-0.22647	0.03735	1.33e-09	-6.06345	1.32779e-20	0.00112927	0.99	1iaCI1
16783	rs3095086		6	30936663	G	A	-0.0100629	0.00222483	6.1e-06	-4.523	A	G	0.24655	0.04252	6.7e-09	5.79845	4.23976e-11	0.355776	0.99	1iaCI1
16810	rs3869097	MUC22,AL663093.2,AL805909.3,BX248321.1	6	30984470	C	T	0.0107358	0.00213561	5e-07	5.02704	T	C	-0.19543	0.03675	1.05e-07	-5.31782	9.76134e-12	0.107105	0.99	1iaCI1
16815	rs1632865	MUC22,AL663093.2,AL805909.3,BX248321.1	6	30992724	T	C	-0.0140745	0.00202292	3.50026e-12	-6.95752	C	T	0.23193	0.03989	6.1e-09	5.81424	1.21653e-18	0.00242456	0.99	1iaCI1
16816	rs1419664	MUC22,AL663093.2,AL805909.3,BX248321.1	6	30993313	C	T	-0.0243283	0.00258311	4.60045e-21	-9.41822	T	C	0.5367	0.05152	2.08e-25	10.4173	1.24336e-40	0.00538572	0.99	1iaCI1
16828	rs6457300	MUC22,AL663093.2,AL805909.3,BX248321.1	6	30998742	T	G	0.0185983	0.00210851	1.10002e-18	8.82059	G	T	-0.20571	0.03626	1.4e-08	-5.67319	1.91762e-25	2.28782e-06	0.99	1iaCI1
16865	rs2517544		6	31009508	C	G	-0.0170236	0.00212308	1.10002e-15	-8.01835	G	C	0.3334	0.04395	3.29e-14	7.58589	1.49187e-26	0.00240165	0.99	1iaCI1
16915	rs2517524	AL805909.1	6	31025713	C	A	0.0104681	0.00198321	1.29999e-07	5.27836	A	C	-0.19507	0.03593	5.65e-08	-5.42917	1.29107e-12	0.0763754	0.99	1iaCI1
16917	rs3094089	AL663093.1,AL805909.1,AL805909.2	6	31034595	T	C	-0.016682	0.00219206	2.70023e-14	-7.61019	C	T	0.36613	0.04409	1.01e-16	8.30415	1.59495e-26	0.0210218	0.99	1iaCI1
16931	rs3130955		6	31054511	C	A	-0.00910313	0.00204123	8.19993e-06	-4.45963	A	C	0.24603	0.03797	9.2e-11	6.47959	5.80807e-12	0.606754	0.99	1iaCI1
17095	rs2233959	C6orf15,PSORS1C1,CDSN	6	31081065	T	C	-0.00913481	0.00202525	6.49995e-06	-4.51046	C	T	0.23706	0.03766	3.08e-10	6.29474	8.11231e-12	0.512541	0.99	1iaCI1
17100	rs3130975	C6orf15,PSORS1C1,CDSN	6	31081838	C	T	-0.0147439	0.00209257	1.80011e-12	-7.04583	T	C	0.20803	0.03919	1.11e-07	5.30824	5.75588e-18	0.000745963	0.99	1iaCI1
17245	rs1265098	PSORS1C2,PSORS1C1,CCHCR1	6	31106177	T	C	0.0182044	0.00234378	8.00018e-15	7.76711	C	T	-0.17428	0.03856	6.18e-06	-4.51971	6.03875e-19	1.03951e-05	0.99	1iaCI1
17248	rs1265093	PSORS1C2,PSORS1C1,CCHCR1	6	31107187	G	A	0.0116253	0.00218177	9.90011e-08	5.32838	A	G	-0.20622	0.04052	3.6e-07	-5.08934	3.21332e-12	0.0463664	0.99	1iaCI1
17424	rs9500877	CR847794.1,CR759815.2	6	31159236	T	C	0.0130143	0.00268298	1.2e-06	4.85069	C	T	-0.18844	0.04142	5.36e-06	-4.54949	3.89934e-10	0.0633328	0.99	1iaCI1
17650	rs4997405		6	31193211	C	T	0.016905	0.00199309	2.19989e-17	8.4818	T	C	-0.35513	0.03815	1.29e-20	-9.30878	6.6265e-33	0.0109563	0.99	1iaCI1
17930	rs116432905	HLA-C	6	31236039	A	G	0.0172533	0.00382274	6.4e-06	4.51333	G	A	-0.21742	0.04578	2.04e-06	-4.74924	1.43162e-09	0.14436	0.99	1iaCI1
17933	rs2853950	HLA-C	6	31236175	C	T	0.00969235	0.00199956	1.29999e-06	4.84724	T	C	-0.18664	0.03758	6.8e-07	-4.96647	9.97424e-11	0.101553	0.99	1iaCI1
17952	rs2395471	HLA-C	6	31240692	G	A	0.0138545	0.00206296	1.9002e-11	6.71584	A	G	-0.20895	0.03645	9.9e-09	-5.73251	1.19787e-17	0.00417226	0.99	1iaCI1
17959	rs6900458	HLA-C	6	31241207	C	T	0.0237357	0.00251958	4.49987e-21	9.4205	T	C	-0.19495	0.03918	6.5e-07	-4.97575	2.56521e-26	2.02308e-08	0.99	1iaCI1
17998	rs2524075	HLA-C	6	31243859	C	T	-0.0156107	0.00225692	4.60045e-12	-6.91682	T	C	0.40236	0.04499	3.78e-19	8.94332	3.96617e-25	0.16984	0.99	1iaCI1
18353	rs28752896		6	31303428	C	T	0.0248499	0.00198339	5.19996e-36	12.529	T	C	-0.29029	0.03666	2.42e-15	-7.91844	4.12372e-50	1.15418e-11	0.99	1iaCI1
18375	rs28752924		6	31303922	T	C	0.0265556	0.00205701	4.00037e-38	12.9098	C	T	-0.2294	0.03857	2.71e-09	-5.94763	5.24403e-46	3.94666e-16	0.99	1iaCI1
18377	rs28752924		6	31303922	T	C	0.0243875	0.00276364	1.10002e-18	8.82441	C	T	-0.2294	0.03857	2.71e-09	-5.94763	4.2788e-26	4.49593e-06	0.99	1iaCI1
18379	rs28752924		6	31303922	T	G	0.0265556	0.00205701	4.00037e-38	12.9098	C	T	-0.2294	0.03857	2.71e-09	-5.94763	5.24403e-46	3.94666e-16	0.99	1iaCI1
18381	rs28752924		6	31303922	T	G	0.0243875	0.00276364	1.10002e-18	8.82441	C	T	-0.2294	0.03857	2.71e-09	-5.94763	4.2788e-26	4.49593e-06	0.99	1iaCI1
18524	rs9265884		6	31313212	T	C	-0.0211255	0.00206141	1.20005e-24	-10.2481	C	T	0.26461	0.04086	9.38e-11	6.47602	8.95546e-34	2.84183e-08	0.99	1iaCI1
18541	rs12173764		6	31314012	C	T	0.0302634	0.00226231	8.19974e-41	13.3772	T	C	-0.19971	0.03644	4.24e-08	-5.48052	3.64222e-47	1.50622e-18	0.99	1iaCI1
18638	rs36057735	HLA-B	6	31319923	C	G	-0.0115372	0.00248745	3.50002e-06	-4.63816	G	C	0.43968	0.04936	5.19e-19	8.90762	4.52614e-19	0.554828	0.99	1iaCI1
18654	rs2596501	HLA-B	6	31321211	C	T	0.0118173	0.00198288	2.5e-09	5.95966	T	C	-0.1979	0.03613	4.3e-08	-5.47744	1.00472e-14	0.0193045	0.99	1iaCI1
18689	rs74618856	HLA-B	6	31325745	T	C	0.0187204	0.00201201	1.29987e-20	9.30433	C	T	-0.29212	0.03641	1.03e-15	-8.02307	2.13555e-33	8.60324e-05	0.99	1iaCI1
18738	rs7772305	HLA-B	6	31328886	A	G	0.0254648	0.00225818	1.69981e-29	11.2767	G	A	-0.18587	0.0378	8.76e-07	-4.9172	1.5721e-34	4.0229e-13	0.99	1iaCI1
18770	rs4959062		6	31331500	C	G	0.0161165	0.00202729	1.9002e-15	7.94978	G	C	-0.22503	0.03611	4.61e-10	-6.23179	3.39197e-23	0.000234321	0.99	1iaCI1
18881	rs6909636		6	31346599	G	A	0.0142782	0.00207079	5.40008e-12	6.89505	A	G	-0.17581	0.03652	1.48e-06	-4.81407	1.57394e-16	0.000469615	0.99	1iaCI1
18886	rs9266633		6	31346929	T	G	-0.0116813	0.00198506	4e-09	-5.88461	G	T	0.21522	0.03594	2.12e-09	5.98831	2.20073e-15	0.0445269	0.99	1iaCI1
18893	rs3094600		6	31347144	G	A	-0.0147388	0.00222843	3.69999e-11	-6.61398	A	G	0.42908	0.04375	1.05e-22	9.80754	7.18294e-26	0.508824	0.99	1iaCI1
18911	rs2507976		6	31351887	C	A	-0.0104901	0.00207314	4.20001e-07	-5.06001	A	C	0.30247	0.04023	5.56e-14	7.51852	1.76372e-15	0.618833	0.99	1iaCI1
19004	rs28366133	MICA	6	31364076	C	T	0.0205408	0.00205145	1.29987e-23	10.0128	T	C	-0.1767	0.03697	1.75e-06	-4.77955	2.21906e-28	4.75357e-10	0.99	1iaCI1
19075	rs3128980		6	31402837	G	A	-0.0118751	0.00201207	3.59998e-09	-5.90193	A	G	0.22661	0.03628	4.2e-10	6.24614	6.70464e-16	0.0587164	0.99	1iaCI1
19135	rs3094228		6	31429927	T	C	-0.0283748	0.00248417	3.19963e-30	-11.4222	C	T	0.64849	0.05403	3.41e-33	12.0024	3.45249e-57	0.000213029	0.99	1iaCI1
19183	rs2523659		6	31440309	T	G	0.0195109	0.00215388	1.29987e-19	9.05849	G	T	-0.21377	0.03772	1.45e-08	-5.66729	2.02807e-26	7.96777e-07	0.99	1iaCI1
19197	rs2844503		6	31442731	T	A	0.015038	0.00200301	6.00067e-14	7.5077	A	T	-0.25104	0.03626	4.44e-12	-6.92333	5.60775e-23	0.00333209	0.99	1iaCI1
19219	rs2516512		6	31448563	C	T	0.0136367	0.00219905	5.60003e-10	6.20118	T	C	-0.19318	0.0382	4.27e-07	-5.05707	9.58032e-15	0.0056421	0.99	1iaCI1
19355	rs2516491	AL662847.1,CR753864.1,BX001040.1,BX005439.2	6	31485101	A	C	-0.019507	0.00222048	1.59993e-18	-8.78504	C	A	0.2264	0.03789	2.3e-09	5.97519	5.38601e-26	5.66622e-06	0.99	1iaCI1
19366	rs2734573	DDX39B,MCCD1	6	31494738	C	A	-0.0133959	0.00200401	2.29985e-11	-6.68455	A	C	0.19904	0.03672	5.96e-08	5.42048	5.91248e-17	0.0027032	0.99	1iaCI1
19411	rs2229094	LTA,TNF,	6	31540556	T	C	0.0202932	0.00227867	5.30029e-19	8.90572	C	T	-0.20566	0.03859	9.88e-08	-5.32936	5.2639e-25	6.40043e-07	0.99	1iaCI1
19450	rs2857702	BX511262.2	6	31577283	G	C	0.0129721	0.00245664	1.29999e-07	5.28042	C	G	-0.20057	0.0446	6.9e-06	-4.49709	3.51624e-11	0.0239577	0.99	1iaCI1
19456	rs2471960	AIF1,BX511262.2	6	31580539	G	A	-0.0103277	0.00214866	1.5e-06	-4.80658	A	G	0.19764	0.03669	7.2e-08	5.38675	3.0473e-11	0.166416	0.99	1iaCI1
19555	rs805286	LY6G6D,LY6G6F,LY6G6E,XXbac-BPG32J3.20,MEGT1,CR354443.3,CR759787.1,DASS-312M4.10	6	31679307	A	G	0.0222028	0.00231274	8.00018e-22	9.60021	G	A	-0.20942	0.03738	2.12e-08	-5.60246	1.38195e-28	5.29945e-08	0.99	1iaCI1
19670	rs660594	SLC44A4	6	31837250	G	A	0.0222033	0.00198226	4.00037e-29	11.201	A	G	-0.24168	0.03622	2.53e-11	-6.67256	4.97535e-39	3.43724e-10	0.99	1iaCI1
19693	rs2075798	SLC44A4,EHMT2	6	31846741	C	A	0.0189392	0.0040602	3.09999e-06	4.6646	A	C	-0.2309	0.04979	3.53e-06	-4.63748	8.62334e-10	0.0990814	0.99	1iaCI1
19727	rs685031	C2,AL662834.1,CR388219.1,CR759782.1	6	31881731	G	A	0.0269963	0.00203059	2.49977e-40	13.2948	A	G	-0.38793	0.03809	2.3e-24	-10.1846	1.1927e-62	3.48747e-10	0.99	1iaCI1
19795	rs397948	TNXB,CYP21A2	6	32011714	A	G	0.0182747	0.00207621	1.29987e-18	8.80195	G	A	-0.26109	0.03744	3.1e-12	-6.97356	1.91195e-28	5.46307e-05	0.99	1iaCI1
19801	rs367364	TNXB	6	32019946	C	T	-0.0234579	0.0026336	5.19996e-19	-8.90716	T	C	0.66455	0.05763	9.06e-31	11.5313	3.23583e-41	0.0783763	0.99	1iaCI1
19866	rs204893	FKBPL,ATF6B	6	32094593	T	C	0.0128492	0.00199594	1.2e-10	6.43767	C	T	-0.19521	0.03597	5.73e-08	-5.42702	3.7432e-16	0.00541077	0.99	1iaCI1
19880	rs3130277		6	32110583	G	C	-0.0106871	0.00233817	4.90004e-06	-4.57071	C	G	0.53845	0.05249	1.08e-24	10.2581	4.78167e-25	0.176907	0.99	1iaCI1
19885	rs9296009	PRRT1	6	32114515	A	T	0.0109256	0.0024026	5.39995e-06	4.54741	T	A	-0.24421	0.04116	2.97e-09	-5.93319	2.2894e-11	0.381725	0.99	1iaCI1
19953	rs3131290	NOTCH4	6	32183175	G	A	-0.0116089	0.00204145	1.29999e-08	-5.6866	A	G	0.19858	0.03689	7.34e-08	5.38303	9.85259e-14	0.0314669	0.99	1iaCI1
19980	rs434841	NOTCH4	6	32191041	G	A	-0.0121136	0.00216068	2.1e-08	-5.60638	A	G	0.3094	0.0389	1.81e-15	7.95373	4.24128e-18	0.455209	0.99	1iaCI1
19987	rs2395105	NOTCH4	6	32192978	T	A	0.0162179	0.00208239	6.79986e-15	7.78812	A	T	-0.17843	0.04015	8.83e-06	-4.44408	7.17754e-19	7.9577e-06	0.99	1iaCI1
20024	rs377763		6	32199144	C	A	-0.0135332	0.00241385	2.1e-08	-5.60648	A	C	0.46295	0.04908	4.02e-21	9.43256	2.70909e-21	0.983323	0.99	1iaCI1
20039	rs3134938		6	32206488	C	T	0.0165625	0.00246166	1.69981e-11	6.72818	T	C	-0.31218	0.04139	4.59e-14	-7.5424	2.5772e-21	0.052873	0.99	1iaCI1
20055	rs382259		6	32209027	T	C	0.0140614	0.0024164	5.89997e-09	5.81915	C	T	-0.23006	0.04851	2.11e-06	-4.74253	4.54753e-13	0.00935156	0.99	1iaCI1
20069	rs9267952		6	32212694	G	A	0.0206122	0.00200892	1.10002e-24	10.2603	A	G	-0.2568	0.03633	1.56e-12	-7.06854	1.98127e-35	1.48864e-07	0.99	1iaCI1
20144	rs6457513		6	32223770	T	C	-0.0115527	0.00234789	8.60003e-07	-4.92046	C	T	0.36027	0.04045	5.25e-19	8.90655	4.57208e-19	0.730495	0.99	1iaCI1
20595	rs1265764	C6orf10	6	32313659	G	A	-0.0366733	0.00469242	5.50047e-15	-7.81543	A	G	0.89808	0.10695	4.56e-17	8.39719	1.28552e-27	0.0147773	0.99	1iaCI1
20692	rs2073045	C6orf10	6	32339548	G	A	-0.00966201	0.00213929	6.29999e-06	-4.51646	A	G	0.17846	0.03975	7.12e-06	4.48956	3.17693e-09	0.110205	0.99	1iaCI1
20693	rs2050189	C6orf10	6	32339647	T	C	-0.0184638	0.00235792	4.90004e-15	-7.83055	C	T	0.38496	0.04543	2.37e-17	8.4737	7.24409e-28	0.0158994	0.99	1iaCI1
20694	rs6913309	C6orf10	6	32339840	T	A	0.0216038	0.00221922	2.09991e-22	9.73486	A	T	-0.29497	0.04231	3.14e-12	-6.97164	1.16974e-32	1.25187e-06	0.99	1iaCI1
20752	rs9268434	C6orf10	6	32346452	A	T	0.0189578	0.0019923	1.80011e-21	9.51553	T	A	-0.35881	0.03628	4.59e-23	-9.89002	1.31928e-39	0.00168146	0.99	1iaCI1
20956	rs67603244	BTNL2	6	32364984	A	G	0.0171946	0.00265613	9.60064e-11	6.47355	G	A	-0.20483	0.03803	7.23e-08	-5.38601	3.39629e-16	0.00459686	0.99	1iaCI1
21123	rs9268557		6	32389305	T	C	0.0113217	0.00197965	1.09999e-08	5.71904	C	T	-0.40573	0.0362	3.78e-29	-11.208	9.38065e-30	0.398254	0.99	1iaCI1
21127	rs3135363		6	32389648	A	G	-0.0113234	0.00224632	4.60002e-07	-5.04087	G	A	0.22151	0.04035	4.01e-08	5.48971	4.84744e-12	0.124998	0.99	1iaCI1
21231	rs3129888	HLA-DRA	6	32411726	G	A	0.0206623	0.00251014	1.80011e-16	8.23153	A	G	-0.2093	0.04077	2.84e-07	-5.13368	6.5188e-22	6.9911e-06	0.99	1iaCI1
21471	rs6457592		6	32425983	T	C	0.00967886	0.00198022	1e-06	4.88777	C	T	-0.16414	0.03629	6.09e-06	-4.52301	3.42205e-10	0.0570604	0.99	1iaCI1
21623	rs9268949		6	32433798	C	T	0.0228984	0.00203987	3.10027e-29	11.2254	T	C	-0.19071	0.04026	2.17e-06	-4.73696	8.4041e-34	2.79818e-13	0.99	1iaCI1
21933	rs79966773	HLA-DRB1,BX296568.1	6	32560341	T	C	-0.0219067	0.00231885	3.50026e-21	-9.44723	C	T	0.25292	0.03732	1.23e-11	6.77706	7.88125e-31	2.62595e-06	0.99	1iaCI1
22064	rs2647079	BX296568.1	6	32566502	G	A	0.0182888	0.00241336	3.50026e-14	7.57815	A	G	-0.28536	0.04659	9.04e-10	-6.12492	1.55701e-21	0.000647047	0.99	1iaCI1
22389	rs34656207		6	32582601	C	T	0.024852	0.00211648	7.70016e-32	11.7421	T	C	-0.17836	0.0361	7.76e-07	-4.94072	7.11016e-37	2.05109e-14	0.99	1iaCI1
22473	rs73730372		6	32584581	C	T	0.0393428	0.00335849	1.10002e-31	11.7144	T	C	-0.24825	0.05338	3.32e-06	-4.65062	6.18014e-36	7.61085e-15	0.99	1iaCI1
22554	rs9271365		6	32586794	T	G	-0.0184773	0.00200673	3.29989e-20	-9.20767	G	T	0.18687	0.03731	5.49e-07	5.00858	1.65092e-25	6.37785e-08	0.99	1iaCI1
22599	rs34976781		6	32587869	A	G	0.018148	0.00363012	5.80003e-07	4.99928	G	A	-0.27241	0.0572	1.91e-06	-4.76241	7.92475e-11	0.0607176	0.99	1iaCI1
22874	rs113708822		6	32594686	G	A	0.0196246	0.00311131	2.80001e-10	6.3075	A	G	-0.29039	0.04493	1.02e-10	-6.46316	1.19921e-17	0.0331406	0.99	1iaCI1
23049	rs9272271	HLA-DQA1,DQ-A1	6	32603526	A	T	-0.0268496	0.00227018	2.80027e-32	-11.8271	T	A	0.42832	0.04165	8.24e-25	10.2838	8.7565e-54	7.52247e-07	0.99	1iaCI1
23080	rs6910310	HLA-DQA1,DQ-A1	6	32604221	A	G	-0.03953	0.00282362	1.59993e-44	-13.9998	G	A	0.85501	0.06584	1.46e-38	12.9862	2.45777e-78	5.50954e-08	0.99	1iaCI1
23108	rs9272974	HLA-DQA1,DQ-A1,AL731683.1,CR753846.2,BX927168.3,BX927168.2,AL935026.1	6	32611315	C	T	-0.00937259	0.00203767	4.20001e-06	-4.59966	T	C	0.20359	0.03604	1.61e-08	5.649	4.42125e-11	0.285653	0.99	1iaCI1
23131	rs4526236	HLA-DQA1,DQ-A1,AL731683.1,CR753846.2,BX927168.3,BX927168.2,AL935026.1	6	32611694	G	A	-0.0149627	0.00207958	6.20012e-13	-7.19506	A	G	0.16314	0.03631	7.04e-06	4.49298	6.27027e-17	8.66797e-05	0.99	1iaCI1
23370	rs9273536	HLA-DQB1,AL731683.1,BX927168.3,BX927168.1,AL935026.1,HLA-DQA1	6	32628764	C	T	-0.0162435	0.00228045	1.10002e-12	-7.12294	T	C	0.54808	0.05449	8.42e-24	10.0584	1.2238e-28	0.330501	0.99	1iaCI1
23555	rs28371251		6	32653018	T	C	0.00982846	0.00207475	2.19999e-06	4.73718	C	T	-0.20755	0.04379	2.14e-06	-4.73967	4.06861e-10	0.0970361	0.99	1iaCI1
24036	rs9275602		6	32682812	C	A	-0.0209755	0.00250184	5.10035e-17	-8.38403	A	C	0.5468	0.05202	7.68e-26	10.5113	1.16656e-35	0.0665449	0.99	1iaCI1
24037	rs3892710		6	32682862	C	T	0.0172362	0.00278606	6.1e-10	6.18659	T	C	-0.21323	0.04258	5.52e-07	-5.00775	1.29354e-14	0.00542251	0.99	1iaCI1
24065	rs3998154		6	32685380	G	A	0.0123433	0.00202273	1e-09	6.1023	A	G	-0.18178	0.0361	4.77e-07	-5.03546	2.1056e-14	0.00707893	0.99	1iaCI1
24104	rs9275709		6	32688189	G	A	-0.0313824	0.00350183	3.19963e-19	-8.96171	A	G	0.34519	0.04624	8.28e-14	7.46518	2.26112e-30	8.9066e-05	0.99	1iaCI1
24493	rs2857212		6	32740411	A	G	0.0131903	0.00205925	1.5e-10	6.40539	G	A	-0.28701	0.03617	2.12e-15	-7.93503	6.28277e-21	0.146674	0.99	1iaCI1
24494	rs1480383		6	32740856	A	C	-0.0164168	0.00219953	8.4004e-14	-7.46378	C	A	0.37648	0.04049	1.42e-20	9.2981	2.84232e-28	0.0960654	0.99	1iaCI1
24694	rs62397687	TAP2	6	32802009	C	T	-0.0176579	0.00256534	5.79963e-12	-6.88326	T	C	0.30489	0.04384	3.55e-12	6.95461	1.14133e-20	0.0175021	0.99	1iaCI1
24695	rs241429	PSMB8,TAP2	6	32803840	A	G	0.0147586	0.0019819	9.60064e-14	7.44669	G	A	-0.31533	0.0384	2.17e-16	-8.21172	1.25905e-25	0.0268715	0.99	1iaCI1
24699	rs2071466	PSMB8,TAP2	6	32805307	C	T	-0.0112198	0.00217937	2.59998e-07	-5.14819	T	C	0.29291	0.04273	7.13e-12	6.8549	1.35435e-14	0.358243	0.99	1iaCI1
24752	rs154977	HLA-DMB	6	32900018	C	G	0.0130424	0.00209107	4.49997e-10	6.23719	G	C	-0.3786	0.04144	6.45e-20	-9.1361	7.63308e-23	0.495524	0.99	1iaCI1
24754	rs68600	HLA-DMB,XXbac-BPG181M17.5	6	32903724	C	T	0.00897243	0.00200732	7.79992e-06	4.46986	T	C	-0.23292	0.03693	2.86e-10	-6.30707	1.00453e-11	0.539763	0.99	1iaCI1
24759	rs1480380	HLA-DMA,HLA-DMB,XXbac-BPG181M17.5	6	32913246	C	T	-0.0286436	0.0032605	1.59993e-18	-8.78503	T	C	0.77487	0.07397	1.12e-25	10.4755	1.5016e-37	0.0276565	0.99	1iaCI1
24783	rs11757367		6	32962882	G	A	-0.0135067	0.00265703	3.69999e-07	-5.08338	A	G	0.51767	0.06076	1.59e-17	8.51991	1.64383e-17	0.998368	0.99	1iaCI1
24792	rs71565360	HLA-DOA	6	32973303	T	C	-0.0155477	0.00332249	2.90001e-06	-4.67953	C	T	0.54987	0.06444	1.43e-17	8.53305	1.45921e-17	0.718769	0.99	1iaCI1
24793	rs453779	HLA-DOA	6	32975381	A	G	0.0100352	0.00199834	5.1e-07	5.02177	G	A	-0.21605	0.0374	7.63e-09	-5.77674	1.94335e-12	0.171153	0.99	1iaCI1
25213	rs115444212	HLA-DPB1,HLA-DPA1,CR759904.1,CR847849.1,CR759795.1,AL805913.1	6	33050178	C	T	-0.0204334	0.00397667	2.80001e-07	-5.13832	T	C	0.69397	0.07884	1.34e-18	8.80226	1.22057e-18	0.919672	0.99	1iaCI1
OS
10831	rs2869679		4	88502669	T	C	0.0172057	0.00320694	8.09991e-08	5.36515	C	T	0.129173	0.0287885	7.22454e-06	4.48697	7.24231e-12	2.07312e-12	0.99	0999ey
18766	rs73730372		6	32584581	C	T	0.0393428	0.00335849	1.10002e-31	11.7144	T	C	-0.130462	0.0276644	2.40652e-06	-4.71588	7.91018e-34	6.8095e-11	0.99	0999ey
21199	rs9491689		6	127398595	C	A	0.0189253	0.00223631	2.60016e-17	8.46274	A	C	-0.0948358	0.0200108	2.14521e-06	-4.73923	2.75507e-21	9.4784e-05	0.99	0999ey
43903	rs3818717	RAI1	17	17707105	T	C	-0.0119601	0.00203044	3.89996e-09	-5.8904	C	T	0.0825443	0.0183719	7.02409e-06	4.49296	6.04085e-13	0.0464874	0.99	0999ey
44112	rs140859835		17	41821630	A	G	-0.0231895	0.00482464	1.5e-06	-4.80647	G	A	0.173923	0.0390335	8.36046e-06	4.45574	3.42019e-10	0.252398	0.99	0999ey
48402	rs56324610	PCIF1	20	44564030	G	C	0.0291524	0.00210921	1.9002e-43	13.8215	C	G	-0.0970153	0.0205327	2.30208e-06	-4.72492	1.14254e-43	2.2376e-16	0.99	0999ey
GO
30	rs34232231		1	26994762	A	G	0.0238284	0.00336841	1.50003e-12	7.07408	G	A	0.12086	0.0269918	7.54675e-06	4.47766	2.80076e-16	2.36348e-16	0.99	Uu93mp
4266	rs3739095	GTF3C2	2	27556721	G	A	-0.061838	0.00199711	1.69824e-210	-30.9637	A	G	-0.0794585	0.0172373	4.03274e-06	-4.60968	4.52745e-222	6.59968e-190	0.99	Uu93mp
4643	rs4666000	ZNF512	2	27839369	T	C	0.0743467	0.00222806	3.89942e-244	33.3684	C	T	0.118157	0.018485	1.63644e-10	6.39205	8.85954e-258	8.27689e-229	0.99	Uu93mp
8581	rs115716895	TNNC1,NISCH	3	52486902	G	A	0.0223201	0.00440604	4.09996e-07	5.0658	A	G	0.158131	0.0300448	1.41576e-07	5.26317	2.56706e-11	1.32043e-11	0.99	Uu93mp
23106	rs142779375		6	34165351	T	G	0.0387607	0.00470954	1.9002e-16	8.23025	G	T	0.230751	0.0496057	3.292e-06	4.6517	1.01991e-20	1.3989e-20	0.99	Uu93mp
36158	rs72815843	SLC16A9	10	61462114	G	A	-0.015231	0.00246322	6.29999e-10	-6.18337	A	G	-0.125878	0.02458	3.03648e-07	-5.12116	2.06103e-14	1.43265e-14	0.99	Uu93mp
39665	rs10896025	PCNXL3,SIPA1,	11	65401336	C	T	0.00956085	0.00207022	3.89996e-06	4.61828	T	C	0.0892382	0.0172287	2.22321e-07	5.17962	5.21115e-10	2.38566e-10	0.99	Uu93mp
39780	rs71455787		11	65594324	A	G	-0.0116913	0.00245439	1.89998e-06	-4.76342	G	A	-0.11424	0.0242755	2.52674e-06	-4.70598	8.73882e-10	3.92466e-10	0.99	Uu93mp
43176	rs56205943	R3HDM2,	12	57679414	G	A	-0.0278635	0.00232765	5.10035e-33	-11.9707	A	G	-0.104983	0.0204543	2.85831e-07	-5.13256	1.1098e-38	1.297e-37	0.99	Uu93mp
47729	rs62052820		16	69575238	G	A	0.0151793	0.00237613	1.7e-10	6.38824	A	G	0.0963498	0.0205324	2.6978e-06	4.69257	2.1437e-14	1.48753e-14	0.99	Uu93mp
