# Supplementary material for: Genetic Commonalities Between Metabolic Syndrome and Rheumatic Diseases Through Disease Interactome Modules
Source: J Cell Mol Med. 2025 Jan 9;29(1):e70329. doi: 10.1111/jcmm.70329 (PMC11717667; doi:10.1111/jcmm.70329)
Supplement: Supplementary file 1 — Figures S1–S10 Tables S1–S10 Data S1 [file JCMM-29-e70329-s001.zip › jcmm70329-sup-0013-TableS3.xlsx]

## Sheet: RA
chr	start	end	num_snp	k	local_rhog	var	se	z	p
1	10583	1892607	104	16	5.2483e-05	4.3527e-09	6.5975e-05	0.79549	0.42633
1	1892607	3582736	651	50	-0.00013009	4.9492e-09	7.035e-05	-1.8492	0.064425
1	3582736	4380811	468	50	0.00025104	3.4547e-09	5.8777e-05	4.271	1.9462e-05
1	4380811	5913893	1459	50	0.00015793	2.9789e-09	5.4579e-05	2.8936	0.0038087
1	5913893	7247335	652	50	3.1678e-05	4.3961e-09	6.6303e-05	0.47777	0.63281
1	7247335	9365199	984	50	0.00019808	7.4608e-09	8.6376e-05	2.2932	0.021834
1	9365199	10806984	459	49	-8.0619e-05	3.895e-09	6.241e-05	-1.2918	0.19644
1	10806984	11777841	315	48	0.00018253	1.5863e-09	3.9829e-05	4.5828	4.5882e-06
1	11777841	12779466	396	50	9.2674e-05	3.8836e-09	6.2319e-05	1.4871	0.13699
1	12779466	14891511	1026	50	3.2374e-05	2.9785e-09	5.4576e-05	0.5932	0.55305
1	14891511	16897730	958	50	-5.783e-05	3.0238e-09	5.4989e-05	-1.0517	0.29296
1	16897730	18662899	980	50	-5.5912e-05	2.6827e-09	5.1795e-05	-1.0795	0.28036
1	18662899	20469149	1050	50	-8.6414e-05	3.1482e-09	5.6109e-05	-1.5401	0.12353
1	20469149	21736588	630	50	0.00014381	2.7458e-09	5.24e-05	2.7445	0.0060612
1	21736588	23086883	807	50	0.00011305	2.8936e-09	5.3792e-05	2.1016	0.035586
1	23086883	23920590	283	28	-5.9693e-05	5.3459e-09	7.3116e-05	-0.81642	0.41426
1	23920590	25516845	790	50	-6.0869e-05	3.004e-09	5.4809e-05	-1.1106	0.26676
1	25516845	27401867	511	45	2.2034e-05	4.9974e-09	7.0692e-05	0.31169	0.75528
1	27401867	30161881	805	50	0.00019215	5.3424e-09	7.3092e-05	2.6288	0.0085675
1	30161881	32438685	1442	50	1.4799e-05	5.3227e-09	7.2957e-05	0.20285	0.83925
1	32438685	34799758	1023	50	0.00013358	7.8271e-09	8.8471e-05	1.5099	0.13107
1	34799758	37549183	772	50	7.4274e-05	2.7335e-09	5.2283e-05	1.4206	0.15542
1	37549183	38731847	497	50	0.00019159	3.5788e-09	5.9823e-05	3.2027	0.0013616
1	38731847	40200567	596	50	-0.00017721	8.1517e-09	9.0287e-05	-1.9627	0.049682
1	40200567	41975327	888	50	9.0062e-05	6.0009e-09	7.7466e-05	1.1626	0.24499
1	41975327	43758457	893	50	9.9474e-05	6.4709e-09	8.0442e-05	1.2366	0.21624
1	43758457	44969183	579	42	-0.00010607	4.5424e-09	6.7398e-05	-1.5738	0.11554
1	44969183	46899501	647	41	-1.8892e-05	2.2839e-09	4.779e-05	-0.3953	0.69262
1	46899501	48002576	328	34	5.3616e-05	6.1318e-09	7.8306e-05	0.6847	0.49353
1	48002576	48978188	468	44	6.8137e-05	2.1885e-09	4.6782e-05	1.4565	0.14525
1	48978188	49894177	273	31	3.3223e-05	4.6896e-09	6.8481e-05	0.48514	0.62758
1	49894177	51713726	330	27	4.9077e-05	7.0249e-09	8.3815e-05	0.58553	0.55819
1	51713726	54226262	790	50	0.00010666	2.8592e-09	5.3471e-05	1.9947	0.046073
1	54226262	56413117	1272	50	-2.5059e-05	3.214e-09	5.6693e-05	-0.44202	0.65847
1	56413117	57021728	484	35	-0.00013663	2.748e-09	5.2421e-05	-2.6064	0.0091497
1	57021728	58865399	1303	50	-0.00033998	5.5718e-09	7.4644e-05	-4.5546	5.2474e-06
1	58865399	59890409	712	50	-0.00012689	2.5345e-09	5.0344e-05	-2.5205	0.011717
1	59890409	61922365	1038	50	-2.2564e-05	3.3194e-09	5.7615e-05	-0.39163	0.69533
1	61922365	63455089	803	50	-1.209e-05	5.1698e-09	7.1901e-05	-0.16815	0.86647
1	63455089	65041704	1209	50	2.3522e-05	2.4272e-09	4.9267e-05	0.47745	0.63304
1	65041704	66939404	941	50	-5.3548e-05	6.7492e-09	8.2154e-05	-0.6518	0.51453
1	66939404	68477895	1101	50	-9.3244e-05	3.9586e-09	6.2918e-05	-1.482	0.13834
1	68477895	69687616	614	50	-1.3791e-05	4.5996e-09	6.782e-05	-0.20335	0.83886
1	69687616	71372470	1001	50	0.00013477	3.7381e-09	6.114e-05	2.2042	0.027509
1	71372470	71684405	165	12	2.8963e-06	2.8204e-09	5.3107e-05	0.054537	0.95651
1	71684405	74326907	1212	50	-5.5906e-05	5.4396e-09	7.3753e-05	-0.75801	0.44845
1	74326907	76728135	1147	50	-4.6216e-05	4.7256e-09	6.8743e-05	-0.67229	0.5014
1	76728135	79661198	1736	50	-8.4099e-05	7.6037e-09	8.7199e-05	-0.96444	0.33482
1	79661198	81354191	1015	50	3.3016e-06	4.7806e-09	6.9142e-05	0.047751	0.96191
1	81354191	83991748	1792	50	-0.00013742	3.774e-09	6.1433e-05	-2.2369	0.025293
1	83991748	84844495	499	39	-2.7853e-05	3.9259e-09	6.2657e-05	-0.44453	0.65666
1	84844495	86454751	1172	50	4.7325e-05	4.8418e-09	6.9583e-05	0.68013	0.49642
1	86454751	88128631	1026	50	-3.8395e-05	3.2617e-09	5.7111e-05	-0.6723	0.5014
1	88128631	90066303	907	50	2.4916e-06	3.5108e-09	5.9252e-05	0.04205	0.96646
1	90066303	91886317	892	50	-0.0001404	4.7939e-09	6.9238e-05	-2.0278	0.042584
1	91886317	93536459	815	50	-0.00010189	4.3126e-09	6.567e-05	-1.5515	0.12079
1	93536459	94506191	500	29	7.1633e-05	4.5725e-09	6.762e-05	1.0593	0.28944
1	94506191	96150893	966	50	8.7234e-06	3.1274e-09	5.5923e-05	0.15599	0.87604
1	96150893	97885249	911	50	1.9362e-05	8.4899e-09	9.2141e-05	0.21014	0.83356
1	97885249	99800604	1131	50	-0.00010834	5.3941e-09	7.3445e-05	-1.4752	0.14016
1	99800604	100826405	617	42	-0.00010068	3.9479e-09	6.2832e-05	-1.6024	0.10907
1	100826405	102041016	810	50	-2.7291e-06	2.5395e-09	5.0393e-05	-0.054155	0.95681
1	102041016	102898745	638	44	-9.2069e-05	2.8011e-09	5.2925e-05	-1.7396	0.081928
1	102898745	103914211	555	30	-7.2086e-05	2.1198e-09	4.6042e-05	-1.5657	0.11743
1	103914211	106087842	993	50	3.3717e-05	3.0164e-09	5.4922e-05	0.6139	0.53928
1	106087842	108409665	1492	50	-9.5381e-05	6.6026e-09	8.1257e-05	-1.1738	0.24046
1	108409665	110303931	918	50	2.0045e-05	6.0851e-09	7.8007e-05	0.25697	0.7972
1	110303931	111741737	859	50	-7.2047e-05	5.3679e-09	7.3266e-05	-0.98335	0.32543
1	111741737	113273306	1160	50	0.00017235	6.4476e-09	8.0297e-05	2.1464	0.031842
1	113273306	114873845	702	50	0.00018297	7.8691e-09	8.8708e-05	2.0626	0.039151
1	114873845	115880593	481	39	-2.9126e-05	4.2488e-09	6.5183e-05	-0.44684	0.65499
1	115880593	118839067	1482	50	-5.5093e-05	4.4194e-09	6.6479e-05	-0.82872	0.40726
1	118839067	144977494	1005	50	-5.727e-05	3.8819e-09	6.2305e-05	-0.91918	0.358
1	144977494	148361253	673	50	4.0237e-05	4.017e-09	6.338e-05	0.63486	0.52552
1	148361253	151538881	480	32	5.8339e-05	4.7671e-09	6.9044e-05	0.84495	0.39814
1	151538881	153180829	818	50	-0.00018685	4.2706e-09	6.535e-05	-2.8592	0.0042471
1	153180829	154770403	683	50	-0.00028227	4.16e-09	6.4498e-05	-4.3765	1.2062e-05
1	154770403	156336133	256	33	-0.0001029	3.5105e-09	5.9249e-05	-1.7367	0.082441
1	156336133	158027412	1004	50	-7.8026e-06	3.2857e-09	5.7321e-05	-0.13612	0.89172
1	158027412	159913048	1133	50	8.3012e-05	3.0277e-09	5.5024e-05	1.5086	0.13139
1	159913048	162346721	1406	50	7.9135e-05	2.0973e-09	4.5796e-05	1.728	0.083989
1	162346721	165191702	2039	50	2.3367e-05	2.6216e-09	5.1202e-05	0.45638	0.64812
1	165191702	166460517	832	50	-0.00016315	2.1938e-09	4.6838e-05	-3.4832	0.00049543
1	166460517	169086324	1661	50	-1.9242e-05	3.5343e-09	5.945e-05	-0.32366	0.7462
1	169086324	170557776	1067	50	-9.3622e-05	2.9521e-09	5.4333e-05	-1.7231	0.084867
1	170557776	173097907	1428	50	-0.00031952	4.2945e-09	6.5532e-05	-4.8757	1.084e-06
1	173097907	175089768	627	36	8.3693e-05	3.95e-09	6.2849e-05	1.3316	0.18298
1	175089768	177433381	1319	50	-8.6291e-05	5.5401e-09	7.4432e-05	-1.1593	0.24633
1	177433381	178944309	844	50	2.2764e-05	1.5134e-08	0.00012302	0.18504	0.85319
1	178954470	181144121	1335	50	8.1505e-05	1.7557e-09	4.1901e-05	1.9452	0.051757
1	181144121	182755356	995	50	-0.00021926	2.8027e-09	5.2941e-05	-4.1415	3.4503e-05
1	182755356	184595513	1176	50	0.00017108	5.0692e-09	7.1198e-05	2.4028	0.01627
1	184595513	186810023	789	50	1.5806e-05	3.9584e-09	6.2916e-05	0.25123	0.80164
1	186810023	188759945	1299	50	-2.6766e-05	2.846e-09	5.3348e-05	-0.50172	0.61586
1	188759945	189904130	586	23	5.4273e-05	2.5572e-09	5.0569e-05	1.0733	0.28316
1	189904130	191868930	1429	50	-4.5146e-05	7.3013e-09	8.5448e-05	-0.52835	0.59726
1	191868930	194107442	1207	50	3.6893e-05	3.5457e-09	5.9545e-05	0.61958	0.53554
1	194107442	196176201	1404	50	-2.7703e-05	5.0021e-09	7.0726e-05	-0.39169	0.69528
1	196176201	197311514	385	19	-6.7055e-05	3.907e-09	6.2506e-05	-1.0728	0.28337
1	197311514	199239884	788	50	-0.00020389	4.3078e-09	6.5634e-05	-3.1065	0.0018929
1	199239884	200137649	531	42	-2.6748e-05	2.8303e-09	5.32e-05	-0.50277	0.61512
1	200137649	201589975	997	50	-4.7076e-05	2.6595e-09	5.1571e-05	-0.91284	0.36133
1	201589975	203334734	875	50	-0.00023692	8.2097e-09	9.0607e-05	-2.6149	0.0089265
1	203334734	204681068	684	50	0.00011007	3.1792e-09	5.6385e-05	1.9522	0.050914
1	204681068	206073265	697	50	0.00014496	3.7702e-09	6.1402e-05	2.3608	0.018236
1	206073265	208410364	978	50	0.00018297	3.3093e-09	5.7527e-05	3.1807	0.0014694
1	208410364	210787750	1493	50	-0.00017704	6.6834e-09	8.1752e-05	-2.1656	0.030344
1	210787750	212842330	1032	50	-1.5424e-05	3.7631e-09	6.1344e-05	-0.25144	0.80148
1	212842330	214578266	925	50	-5.1966e-05	4.232e-09	6.5054e-05	-0.79882	0.42439
1	214578266	216243634	1097	50	6.8333e-05	4.2585e-09	6.5258e-05	1.0471	0.29504
1	216243634	218705513	1873	50	0.00016927	3.9553e-09	6.2892e-05	2.6914	0.0071144
1	218705513	219590571	557	47	-7.1089e-06	3.0415e-09	5.515e-05	-0.1289	0.89744
1	219590571	221858231	1355	50	-0.0001134	3.3388e-09	5.7782e-05	-1.9625	0.049701
1	221858231	222230220	290	24	-1.9046e-05	2.9592e-09	5.4398e-05	-0.35013	0.72624
1	222230220	224938520	778	50	-8.3134e-05	2.49e-09	4.99e-05	-1.666	0.095707
1	224938520	226810860	797	50	4.5542e-06	4.877e-09	6.9836e-05	0.065213	0.948
1	226810860	229156248	1306	50	-0.0001979	3.5639e-09	5.9698e-05	-3.3149	0.00091663
1	229156248	230685255	702	50	0.00017788	5.6057e-09	7.4871e-05	2.3758	0.01751
1	230685255	232090252	877	50	1.1275e-05	4.784e-09	6.9167e-05	0.16302	0.87051
1	232090252	233429284	966	50	1.6516e-06	3.6866e-09	6.0717e-05	0.027202	0.9783
1	233429284	234599434	788	50	-1.1798e-05	2.3689e-09	4.8672e-05	-0.24241	0.80846
1	234599434	235819436	564	50	0.00012132	3.6861e-09	6.0713e-05	1.9983	0.045689
1	235819436	237555628	1080	50	4.2486e-05	3.6651e-09	6.054e-05	0.70179	0.48281
1	237555628	238567807	759	50	-0.00017372	3.0168e-09	5.4925e-05	-3.1628	0.0015627
1	238567807	239925314	1007	50	5.2978e-05	2.01e-09	4.4833e-05	1.1817	0.23733
1	239925314	240564091	587	50	-3.8269e-05	4.2384e-09	6.5103e-05	-0.58783	0.55665
1	240564091	241582220	797	50	-4.4124e-05	3.293e-09	5.7385e-05	-0.76892	0.44194
1	241582220	242071602	324	40	-7.9476e-05	3.1137e-09	5.5801e-05	-1.4243	0.15436
1	242071602	244109499	981	50	-8.3034e-05	4.446e-09	6.6678e-05	-1.2453	0.21302
1	244109499	245506746	772	50	7.5342e-05	3.7062e-09	6.0879e-05	1.2376	0.21587
1	245506746	247344518	941	50	-0.00019606	2.9204e-09	5.4041e-05	-3.628	0.00028566
1	247344518	249239466	769	50	-3.1111e-05	2.3721e-09	4.8704e-05	-0.63877	0.52297
2	10133	1781022	1137	50	-0.00033479	2.1212e-08	0.00014564	-2.2987	0.02152
2	1781022	3973779	1509	50	-5.27e-06	3.851e-09	6.2056e-05	-0.084923	0.93232
2	3973779	5708337	1126	50	-0.00012064	3.9251e-09	6.2651e-05	-1.9255	0.054163
2	5708337	6836254	1044	50	-2.5154e-05	5.4225e-09	7.3638e-05	-0.34159	0.73266
2	6836254	8422147	1019	50	-8.1097e-05	3.2237e-09	5.6778e-05	-1.4283	0.1532
2	8422147	10298469	1060	50	-6.4012e-05	3.2929e-09	5.7383e-05	-1.1155	0.26463
2	10298469	12419150	1619	50	2.2417e-05	3.634e-09	6.0283e-05	0.37187	0.70999
2	12419150	14335308	1206	50	0.00014257	3.4363e-09	5.862e-05	2.4322	0.015008
2	14335308	16329735	1260	50	-7.0798e-05	3.5861e-09	5.9884e-05	-1.1823	0.2371
2	16329735	18647423	1101	50	-1.7535e-05	2.3788e-09	4.8773e-05	-0.35953	0.7192
2	18647423	19692404	585	50	4.1572e-05	1.8252e-09	4.2722e-05	0.97309	0.33051
2	19692404	21050490	950	50	5.1702e-06	2.5528e-09	5.0525e-05	0.10233	0.9185
2	21050490	23341383	1061	50	-0.00017683	5.9153e-09	7.6911e-05	-2.2991	0.021497
2	23341383	24686918	758	50	-9.5393e-05	3.4994e-09	5.9156e-05	-1.6126	0.10684
2	24686918	26894985	790	50	-0.00012339	1.3084e-08	0.00011439	-1.0787	0.2807
2	26894985	28598777	583	37	-0.00029677	5.1143e-09	7.1514e-05	-4.1498	3.328e-05
2	28598777	29217559	311	31	0.00012535	3.6297e-09	6.0247e-05	2.0806	0.037468
2	29217559	30463711	1002	50	6.4171e-05	3.384e-09	5.8172e-05	1.1031	0.26997
2	30463711	31550450	967	50	5.233e-05	2.4715e-09	4.9714e-05	1.0526	0.29252
2	31550450	33363777	696	50	-4.144e-05	3.179e-09	5.6383e-05	-0.73498	0.46235
2	33363777	35345028	1409	50	0.00016576	3.4372e-09	5.8628e-05	2.8273	0.0046943
2	35345028	36122006	573	38	-9.9797e-05	5.1341e-09	7.1653e-05	-1.3928	0.16368
2	36122006	38132712	1505	50	-4.7803e-05	6.4294e-09	8.0184e-05	-0.59616	0.55107
2	38132712	39031337	439	45	-4.9592e-06	2.5728e-09	5.0723e-05	-0.09777	0.92212
2	39031337	40281483	540	39	8.2812e-05	3.351e-09	5.7888e-05	1.4306	0.15256
2	40281483	43309590	2186	50	0.00016081	4.4788e-09	6.6924e-05	2.4029	0.016265
2	43309590	44313803	610	50	-6.7388e-05	4.0643e-09	6.3752e-05	-1.057	0.29049
2	44313803	46482634	1579	50	-1.6996e-05	3.4888e-09	5.9066e-05	-0.28774	0.77354
2	46482634	47318772	579	50	-0.00010587	4.8926e-09	6.9947e-05	-1.5136	0.13012
2	47318772	48213001	464	50	5.5693e-05	3.2765e-09	5.7241e-05	0.97295	0.33058
2	48213001	50022257	1317	50	-1.6437e-05	4.0638e-09	6.3748e-05	-0.25785	0.79653
2	50022257	50818928	715	41	1.4981e-05	8.9237e-09	9.4465e-05	0.15858	0.874
2	50818928	52491133	1451	50	-0.00015832	4.4113e-09	6.6418e-05	-2.3837	0.017137
2	52491133	53508452	996	50	-0.00019417	5.076e-09	7.1246e-05	-2.7254	0.0064228
2	53508452	54685226	805	50	-2.62e-05	5.089e-09	7.1337e-05	-0.36726	0.71342
2	54685226	56203345	924	50	-0.00011194	4.0851e-09	6.3915e-05	-1.7514	0.079876
2	56203345	57429100	869	50	0.00013947	5.8467e-09	7.6464e-05	1.8241	0.068143
2	57429100	58297315	597	37	3.306e-05	4.8408e-09	6.9576e-05	0.47517	0.63467
2	58297315	60292000	1208	50	4.7151e-05	1.6029e-08	0.00012661	0.37242	0.70958
2	60292000	62429044	803	50	-0.00023554	6.5449e-09	8.0901e-05	-2.9114	0.0035978
2	62429044	64625913	893	50	1.5713e-05	4.6355e-09	6.8085e-05	0.23079	0.81748
2	64625913	65933444	771	50	-0.00018568	6.252e-09	7.907e-05	-2.3483	0.018859
2	65933444	67226166	1057	50	7.2702e-05	4.0069e-09	6.33e-05	1.1485	0.25075
2	67226166	68010176	813	50	4.3583e-06	6.4984e-09	8.0612e-05	0.054065	0.95688
2	68010176	69139564	887	50	-1.647e-05	1.6352e-09	4.0437e-05	-0.4073	0.68379
2	69139564	70755198	829	50	4.1276e-05	5.1011e-09	7.1422e-05	0.57792	0.56332
2	70755198	73174848	1486	50	7.0985e-05	3.6521e-09	6.0433e-05	1.1746	0.24015
2	73174848	75630086	1177	50	0.00026615	2.6513e-09	5.149e-05	5.169	2.3537e-07
2	75630086	76913661	887	50	0.00015187	4.7923e-09	6.9227e-05	2.1938	0.02825
2	76913661	78079264	786	50	-8.3867e-05	3.4882e-09	5.9061e-05	-1.42	0.15561
2	78079264	80050403	1838	50	-0.00028295	3.7988e-09	6.1635e-05	-4.5908	4.4161e-06
2	80050403	81620841	969	50	0.00017702	4.4405e-09	6.6637e-05	2.6565	0.0078947
2	81620841	85140680	2005	50	-0.00016403	3.3881e-09	5.8208e-05	-2.8181	0.004831
2	85140680	88038507	974	50	1.3525e-05	3.9712e-09	6.3018e-05	0.21462	0.83006
2	88038507	89154526	385	35	4.7324e-05	2.5808e-09	5.0802e-05	0.93154	0.35157
2	95326452	98995201	588	44	-7.6809e-05	3.7416e-09	6.1169e-05	-1.2557	0.20923
2	98995201	101822329	1633	50	-0.00019734	7.5943e-09	8.7145e-05	-2.2645	0.023545
2	101822329	102688765	522	38	0.00018151	2.8157e-09	5.3064e-05	3.4206	0.00062487
2	102688765	103588215	812	44	6.8896e-05	2.8987e-09	5.384e-05	1.2796	0.20067
2	103588215	105125034	455	42	-8.9801e-05	4.6911e-09	6.8491e-05	-1.3111	0.18981
2	105125034	106210058	737	50	5.2225e-05	6.1906e-09	7.868e-05	0.66376	0.50685
2	106210058	107408267	781	50	-3.8029e-05	4.1274e-09	6.4245e-05	-0.59194	0.55389
2	107408267	108429177	721	46	-5.9143e-05	3.0928e-09	5.5613e-05	-1.0635	0.28757
2	108429177	110572432	762	50	-4.9125e-07	3.5366e-09	5.9469e-05	-0.0082606	0.99341
2	110572432	113921856	1152	50	-0.00013571	4.9618e-09	7.044e-05	-1.9266	0.054033
2	113921856	116772470	1461	50	2.7423e-05	4.9629e-09	7.0448e-05	0.38927	0.69708
2	116772470	118367466	945	48	-8.4849e-06	2.6667e-09	5.164e-05	-0.16431	0.86949
2	118367466	121303783	1802	50	-9.0522e-05	3.1345e-09	5.5987e-05	-1.6169	0.10591
2	121303783	123302906	1006	50	3.5838e-06	2.4178e-09	4.9171e-05	0.072885	0.9419
2	123302906	124732250	1105	50	0.00011237	2.5602e-09	5.0599e-05	2.2208	0.026361
2	124732250	125840921	704	50	7.5304e-06	2.4728e-09	4.9728e-05	0.15143	0.87963
2	125840921	127373764	755	44	-9.7883e-05	3.9391e-09	6.2763e-05	-1.5596	0.11886
2	127373764	128034347	540	50	-9.0838e-05	4.3285e-09	6.5792e-05	-1.3807	0.16737
2	128034347	129474441	774	50	-4.9477e-05	3.7552e-09	6.128e-05	-0.80739	0.41944
2	129474441	130067170	408	33	-7.7438e-05	2.3936e-09	4.8924e-05	-1.5828	0.11346
2	130067170	130658085	378	29	-2.0967e-05	3.7436e-09	6.1185e-05	-0.34268	0.73184
2	130658085	133042784	403	42	-8.7151e-05	2.4817e-09	4.9816e-05	-1.7494	0.080214
2	133042784	135158578	1404	50	-9.1028e-05	4.8653e-09	6.9751e-05	-1.305	0.19188
2	135158578	137042794	644	47	0.00025503	6.3615e-09	7.9759e-05	3.1975	0.0013861
2	137042794	138698117	969	50	-0.0001933	5.1966e-09	7.2087e-05	-2.6815	0.0073296
2	138698117	140100271	855	50	-5.9631e-05	2.1703e-09	4.6587e-05	-1.28	0.20054
2	140100271	141805351	1260	50	-2.6022e-05	4.168e-09	6.456e-05	-0.40306	0.6869
2	141805351	142518602	591	42	8.1061e-05	4.6134e-09	6.7922e-05	1.1934	0.2327
2	142518602	144519484	1375	50	-8.2012e-05	5.4582e-09	7.3879e-05	-1.1101	0.26696
2	144519484	146445570	716	50	-2.9554e-05	4.8862e-09	6.9902e-05	-0.42279	0.67245
2	146445570	147277162	290	21	0.00013742	2.6908e-09	5.1873e-05	2.6492	0.0080681
2	147277162	150210292	1247	50	-5.4524e-05	5.1513e-09	7.1772e-05	-0.75968	0.44745
2	150210292	151731462	919	50	-0.00027604	5.19e-09	7.2042e-05	-3.8316	0.00012731
2	151731462	152486782	545	37	3.0458e-05	2.1643e-09	4.6522e-05	0.65469	0.51267
2	152486782	154005056	735	50	8.199e-05	1.7766e-09	4.2149e-05	1.9452	0.051747
2	154005056	155391135	783	50	-4.7482e-05	3.3199e-09	5.7618e-05	-0.82408	0.40989
2	155391135	157560635	1026	50	0.00011669	4.255e-09	6.523e-05	1.7889	0.073632
2	157560635	158533218	268	29	-2.3334e-05	3.8676e-09	6.219e-05	-0.3752	0.70751
2	158533218	159577082	606	46	-5.6011e-06	3.9323e-09	6.2708e-05	-0.089321	0.92883
2	159577082	161769733	1185	50	-0.0002081	9.2468e-09	9.616e-05	-2.164	0.030461
2	161769733	163503551	635	39	-0.00016433	5.4471e-09	7.3804e-05	-2.2266	0.025977
2	163503551	164466638	452	34	-7.5825e-05	1.9723e-09	4.4411e-05	-1.7074	0.087757
2	164466638	165178840	371	26	-7.1987e-05	2.856e-09	5.3442e-05	-1.347	0.17798
2	165178840	167160270	1148	50	0.0001932	5.7244e-09	7.566e-05	2.5536	0.010662
2	167160270	167355970	158	13	3.4714e-05	2.2572e-09	4.751e-05	0.73067	0.46498
2	167355970	169968236	1333	50	0.00010088	5.1061e-09	7.1457e-05	1.4118	0.15802
2	169968236	171226245	906	50	-7.135e-05	2.6926e-09	5.1891e-05	-1.375	0.16913
2	171226245	173138905	902	50	-0.00014881	7.4112e-09	8.6089e-05	-1.7286	0.083878
2	173138905	175588929	1172	50	-5.5253e-05	7.085e-09	8.4172e-05	-0.65642	0.51155
2	175588929	177363636	837	50	-4.6145e-05	3.512e-09	5.9262e-05	-0.77865	0.43619
2	177363636	178553183	747	50	0.00010094	3.1456e-09	5.6085e-05	1.7997	0.071905
2	178553183	181312739	1876	50	-0.00013812	5.6246e-09	7.4997e-05	-1.8417	0.065523
2	181312739	182266031	650	42	-5.6651e-05	6.8267e-09	8.2624e-05	-0.68565	0.49293
2	182266031	184357608	1192	50	-1.5673e-05	4.3643e-09	6.6063e-05	-0.23725	0.81246
2	184357608	185280173	562	36	0.0001385	3.4793e-09	5.8986e-05	2.348	0.018873
2	185280173	189882065	2232	50	-1.2817e-05	4.3821e-09	6.6197e-05	-0.19361	0.84648
2	189882065	191973357	947	50	-0.00017483	4.0355e-09	6.3525e-05	-2.7522	0.0059199
2	191973357	195861164	1509	50	3.9349e-05	4.9498e-09	7.0355e-05	0.55929	0.57596
2	195861164	196447456	302	23	-2.5093e-05	2.3547e-09	4.8525e-05	-0.51711	0.60508
2	196447456	198078110	804	50	0.00019182	3.8596e-09	6.2125e-05	3.0876	0.0020176
2	198078110	199311125	541	30	-5.7691e-05	5.2442e-09	7.2417e-05	-0.79664	0.42566
2	199311125	201576284	1088	50	3.0178e-05	4.1882e-09	6.4717e-05	0.46631	0.64099
2	201576284	202818637	478	46	-4.0091e-06	2.2817e-09	4.7768e-05	-0.08393	0.93311
2	202818637	205799241	1197	50	0.00017944	7.5097e-09	8.6658e-05	2.0706	0.038396
2	205799241	206735704	583	50	-5.2745e-06	3.6696e-09	6.0577e-05	-0.08707	0.93062
2	206735704	208645399	999	50	-5.3946e-05	1.0352e-08	0.00010174	-0.53021	0.59596
2	208645399	209941529	650	48	-0.000149	5.0262e-09	7.0896e-05	-2.1016	0.035584
2	209941529	212379518	1468	50	4.5429e-05	6.2449e-09	7.9025e-05	0.57487	0.56538
2	212379518	214014282	1158	50	0.00021474	3.7098e-09	6.0908e-05	3.5257	0.00042238
2	214014282	215573795	939	50	4.4425e-06	4.6829e-09	6.8432e-05	0.064919	0.94824
2	215573795	217715661	1180	50	4.8545e-05	3.6424e-09	6.0352e-05	0.80436	0.42119
2	217715661	218395480	364	37	-2.8066e-05	1.536e-09	3.9191e-05	-0.71612	0.47392
2	218395480	220454551	693	50	5.2318e-05	4.7926e-09	6.9229e-05	0.75572	0.44982
2	220454551	222521176	1549	50	8.1752e-05	4.0321e-09	6.3499e-05	1.2875	0.19794
2	222521176	224859419	1430	50	-3.211e-05	2.5192e-09	5.0191e-05	-0.63976	0.52233
2	224859419	225840004	662	45	1.6993e-05	3.131e-09	5.5956e-05	0.30369	0.76136
2	225840004	228119842	1348	50	-0.00012454	5.4816e-09	7.4038e-05	-1.6822	0.092539
2	228119842	229370787	830	50	-0.00023414	4.6422e-09	6.8133e-05	-3.4365	0.00058923
2	229370787	231843389	1615	50	2.8631e-05	4.7259e-09	6.8745e-05	0.41648	0.67706
2	231843389	233550003	640	50	6.3119e-05	2.5378e-09	5.0377e-05	1.2529	0.21023
2	233550003	235150987	1213	50	-7.3896e-05	1.9277e-09	4.3905e-05	-1.6831	0.092359
2	235150987	236043550	592	50	-6.1025e-05	2.6918e-09	5.1882e-05	-1.1762	0.2395
2	236043550	237449032	801	50	-0.00016071	5.4811e-09	7.4035e-05	-2.1707	0.029955
2	237449032	238760981	970	50	-0.00017497	3.9284e-09	6.2677e-05	-2.7917	0.0052437
2	238760981	239952643	711	50	-0.00013686	3.1919e-09	5.6497e-05	-2.4224	0.015419
2	239952643	241560084	989	50	8.0098e-06	2.9722e-09	5.4518e-05	0.14692	0.88319
2	241560084	242149921	303	30	3.101e-05	2.733e-09	5.2278e-05	0.59317	0.55307
2	242149921	243188920	186	20	1.8799e-05	2.7258e-09	5.2209e-05	0.36008	0.71879
3	60157	1441779	1030	50	-0.00014092	3.4671e-09	5.8882e-05	-2.3933	0.016698
3	1441779	2992120	1329	50	3.7461e-05	3.3807e-09	5.8144e-05	0.64429	0.51939
3	2992120	4431647	1204	50	-0.00011065	3.1482e-09	5.6108e-05	-1.972	0.048608
3	4431647	6083183	1104	50	-6.4586e-05	4.2447e-09	6.5151e-05	-0.99132	0.32153
3	6083183	7083387	807	50	4.8324e-05	3.5726e-09	5.9771e-05	0.80849	0.41881
3	7083387	8648561	1397	50	-4.8775e-06	2.0563e-09	4.5346e-05	-0.10756	0.91434
3	8648561	9543183	613	50	3.6985e-05	5.2854e-09	7.2701e-05	0.50873	0.61094
3	9543183	11019665	687	50	-3.0924e-05	4.7877e-09	6.9193e-05	-0.44692	0.65493
3	11019665	13070799	1102	50	-8.7361e-05	7.9824e-09	8.9344e-05	-0.9778	0.32817
3	13070799	14816900	1226	50	-0.00014651	3.6363e-09	6.0302e-05	-2.4297	0.015112
3	14816900	16282442	814	50	3.3728e-05	6.3972e-09	7.9983e-05	0.4217	0.67325
3	16282442	17891118	643	50	4.358e-05	3.6348e-09	6.0289e-05	0.72285	0.46977
3	17891118	19125144	625	49	-3.0437e-05	4.965e-09	7.0462e-05	-0.43195	0.66577
3	19125144	20091348	285	27	5.1843e-05	3.1808e-09	5.6398e-05	0.91922	0.35798
3	20091348	21643707	1107	50	-0.00011799	3.865e-09	6.2169e-05	-1.8978	0.057718
3	21643707	22204244	770	50	5.6883e-05	4.9154e-09	7.011e-05	0.81134	0.41717
3	22204244	23804865	1049	50	-0.00011453	3.8685e-09	6.2198e-05	-1.8415	0.065554
3	23804865	25461558	1269	50	-0.00014031	7.1127e-09	8.4337e-05	-1.6637	0.096163
3	25461558	26877769	894	50	-7.6928e-05	3.6483e-09	6.0401e-05	-1.2736	0.20279
3	26877769	27840910	579	38	-0.00016719	3.7133e-09	6.0937e-05	-2.7436	0.0060774
3	27840910	29142260	834	50	3.0231e-05	3.4524e-09	5.8757e-05	0.51451	0.60689
3	29142260	30717955	1174	50	-0.00021882	3.9763e-09	6.3058e-05	-3.4702	0.00052016
3	30717955	32351715	1058	50	-9.4453e-05	3.1361e-09	5.6001e-05	-1.6866	0.091673
3	32351715	33255592	374	48	0.00013687	3.328e-09	5.7689e-05	2.3726	0.017665
3	33255592	35283458	1092	50	0.00019798	4.9606e-09	7.0431e-05	2.811	0.0049394
3	35283458	36486842	793	50	7.6682e-06	7.9258e-09	8.9027e-05	0.086134	0.93136
3	36486842	38356116	864	50	6.2711e-05	3.8688e-09	6.22e-05	1.0082	0.31335
3	38356116	40221298	1151	50	9.9046e-05	3.1679e-09	5.6284e-05	1.7598	0.078446
3	40221298	41064528	273	20	-1.7416e-05	2.1291e-09	4.6142e-05	-0.37744	0.70584
3	41064528	42540002	820	50	4.2557e-05	6.84e-09	8.2705e-05	0.51456	0.60686
3	42540002	45165153	1037	50	0.00010269	6.8571e-09	8.2807e-05	1.2401	0.21494
3	45165153	46657500	873	50	6.4966e-05	4.7365e-09	6.8823e-05	0.94397	0.34519
3	46657500	47727212	269	19	-3.8228e-05	3.5978e-09	5.9982e-05	-0.63732	0.52392
3	47727212	49316972	262	15	-0.00025747	7.4951e-09	8.6574e-05	-2.974	0.0029396
3	49316972	51832015	538	25	-0.00038756	1.2139e-08	0.00011018	-3.5175	0.00043564
3	51832015	54081390	910	50	0.0001695	7.2909e-09	8.5387e-05	1.9851	0.047138
3	54081390	55348860	932	50	5.2729e-05	2.2612e-09	4.7552e-05	1.1089	0.26749
3	55348860	56433907	604	50	-5.2424e-05	4.5197e-09	6.7229e-05	-0.77978	0.43552
3	56433907	58157519	698	50	-5.9925e-05	2.9784e-09	5.4574e-05	-1.098	0.27219
3	58157519	60272906	1329	50	5.8401e-05	3.2456e-09	5.697e-05	1.0251	0.30531
3	60272906	62355666	1399	50	2.974e-05	6.1042e-09	7.8129e-05	0.38066	0.70346
3	62355666	63669286	1095	50	6.8157e-05	8.2388e-09	9.0768e-05	0.7509	0.45271
3	63669286	65273538	1055	50	-6.3721e-05	4.9675e-09	7.0481e-05	-0.90409	0.36595
3	65273538	66270447	432	50	9.1491e-05	1.83e-09	4.2778e-05	2.1387	0.032458
3	66270447	68286914	1193	50	-1.4095e-05	3.1015e-09	5.5691e-05	-0.2531	0.80019
3	68286914	69276762	531	44	0.00010739	1.1398e-09	3.3762e-05	3.1809	0.0014683
3	69276762	70449028	648	50	-4.12e-05	1.9892e-09	4.4601e-05	-0.92376	0.35561
3	70449028	72529329	1049	50	9.9264e-05	6.7786e-09	8.2332e-05	1.2057	0.22795
3	72529329	74321817	1237	50	-0.00011989	2.0137e-09	4.4874e-05	-2.6716	0.0075489
3	74321817	75704949	294	31	2.4911e-05	2.438e-09	4.9376e-05	0.50452	0.6139
3	75704949	77508835	1008	50	2.9122e-05	4.5955e-09	6.779e-05	0.42959	0.66749
3	77508835	79024541	815	50	-8.5916e-05	4.2239e-09	6.4992e-05	-1.322	0.18618
3	79024541	81427310	1161	50	-9.8914e-05	4.162e-09	6.4514e-05	-1.5332	0.12522
3	81427310	82643886	544	35	-2.5136e-05	9.4716e-09	9.7322e-05	-0.25828	0.79619
3	82643886	84367479	743	44	3.4955e-05	7.2323e-09	8.5043e-05	0.41103	0.68105
3	84367479	85582231	504	31	0.00011949	6.2565e-09	7.9098e-05	1.5107	0.13086
3	85582231	87409732	1173	50	4.5097e-05	6.3355e-09	7.9596e-05	0.56658	0.571
3	87409732	88298373	479	26	-5.0721e-05	4.587e-09	6.7727e-05	-0.7489	0.45392
3	88298373	94255316	1107	50	1.8246e-05	6.9878e-09	8.3593e-05	0.21827	0.82722
3	94255316	95311971	712	24	-0.00014837	2.9718e-09	5.4514e-05	-2.7216	0.0064965
3	95311971	98215950	1330	50	5.6348e-05	2.4451e-09	4.9447e-05	1.1396	0.25447
3	98215950	99373762	747	49	7.7012e-05	3.037e-09	5.5109e-05	1.3975	0.16227
3	99373762	100592217	519	34	-9.0164e-05	2.4458e-09	4.9455e-05	-1.8231	0.068283
3	100592217	103084960	1326	50	-6.1045e-05	2.7665e-09	5.2597e-05	-1.1606	0.2458
3	103084960	104581613	947	50	-1.679e-07	2.7205e-09	5.2159e-05	-0.003219	0.99743
3	104581613	106982811	1383	50	-0.00027762	4.6198e-09	6.7969e-05	-4.0845	4.4179e-05
3	106982811	109522395	1037	50	0.00021291	6.3319e-09	7.9573e-05	2.6756	0.0074595
3	109522395	110513770	566	34	-9.178e-06	3.6554e-09	6.046e-05	-0.1518	0.87934
3	110513770	112815699	1282	50	-0.00016894	3.5943e-09	5.9952e-05	-2.8179	0.0048342
3	112815699	113947863	596	47	-2.6241e-05	2.9567e-09	5.4375e-05	-0.48259	0.62938
3	113947863	115447080	627	50	4.8906e-05	6.0299e-09	7.7653e-05	0.62981	0.52882
3	115447080	116800153	940	50	0.00016018	3.9003e-09	6.2452e-05	2.5649	0.010322
3	116800153	118530251	1130	50	-0.00024981	4.6447e-09	6.8152e-05	-3.6655	0.00024682
3	118530251	120523055	1023	50	3.2879e-05	3.9991e-09	6.3239e-05	0.51993	0.60311
3	120523055	121974097	681	42	1.6967e-05	3.1258e-09	5.5909e-05	0.30347	0.76153
3	121974097	123517768	802	50	0.00017837	6.1041e-09	7.8129e-05	2.2831	0.022427
3	123517768	124936642	986	50	-0.00019716	3.5037e-09	5.9192e-05	-3.3309	0.00086557
3	124936642	126214943	826	50	6.42e-05	3.1448e-09	5.6078e-05	1.1448	0.25228
3	126214943	128194861	1067	50	9.1376e-06	4.1241e-09	6.4219e-05	0.14229	0.88685
3	128194861	130244735	557	50	2.0036e-05	3.4933e-09	5.9104e-05	0.339	0.73461
3	130244735	131836516	1000	50	-9.1568e-05	9.4843e-09	9.7387e-05	-0.94024	0.34709
3	131836516	133252173	884	50	-7.8869e-05	4.1129e-09	6.4132e-05	-1.2298	0.21877
3	133252173	135456906	1331	50	3.6842e-05	4.0833e-09	6.3901e-05	0.57655	0.56424
3	135456906	137371083	758	43	1.4059e-05	8.5248e-09	9.233e-05	0.15226	0.87898
3	137371083	139954597	1220	50	4.8818e-05	4.2128e-09	6.4906e-05	0.75214	0.45197
3	139954597	141339097	622	50	-0.00018391	5.7759e-09	7.6e-05	-2.4199	0.015525
3	141339097	143164628	950	50	0.0001566	4.0232e-09	6.3429e-05	2.4689	0.013552
3	143164628	144410816	669	50	-0.00017103	2.135e-09	4.6206e-05	-3.7014	0.00021438
3	144410816	145664619	970	50	2.9082e-05	3.4085e-09	5.8382e-05	0.49813	0.61839
3	145664619	146726629	797	50	3.3418e-05	3.0093e-09	5.4857e-05	0.60918	0.54241
3	146726629	149043237	1222	50	-6.1654e-05	6.3491e-09	7.9681e-05	-0.77375	0.43908
3	149043237	150252004	678	50	2.357e-05	5.1033e-09	7.1437e-05	0.32994	0.74144
3	150252004	151348730	575	50	0.0001632	3.7427e-09	6.1178e-05	2.6676	0.0076389
3	151348730	153256571	1149	50	-2.6338e-05	2.9365e-09	5.4189e-05	-0.48604	0.62694
3	153256571	154714218	870	50	4.038e-05	3.7756e-09	6.1446e-05	0.65715	0.51108
3	154714218	156008700	616	50	5.6042e-05	4.1438e-09	6.4372e-05	0.87059	0.38398
3	156008700	157312028	867	50	-0.00010621	9.5792e-09	9.7873e-05	-1.0851	0.27786
3	157312028	159477890	1328	50	-5.3263e-05	4.4015e-09	6.6344e-05	-0.80283	0.42207
3	159477890	161524504	997	50	-3.0502e-05	5.6406e-09	7.5104e-05	-0.40613	0.68465
3	161524504	163253205	1295	50	0.00023597	4.6303e-09	6.8046e-05	3.4677	0.00052491
3	163253205	165055469	1112	50	0.00014527	3.8122e-09	6.1743e-05	2.3528	0.018632
3	165055469	167117429	1050	50	-4.2816e-06	3.9759e-09	6.3054e-05	-0.067904	0.94586
3	167117429	168580960	589	49	-0.00012166	2.9128e-09	5.3971e-05	-2.2541	0.024187
3	168580960	170964909	1202	50	-0.00017069	8.2804e-09	9.0996e-05	-1.8758	0.060682
3	170964909	172295731	709	50	2.1631e-05	3.1691e-09	5.6294e-05	0.38426	0.70079
3	172295731	173477285	649	50	-0.00028168	4.7954e-09	6.9249e-05	-4.0677	4.7489e-05
3	173477285	175116539	1062	50	-2.4179e-05	4.0885e-09	6.3941e-05	-0.37814	0.70533
3	175116539	176320287	737	50	-0.00018152	4.3245e-09	6.5761e-05	-2.7603	0.005774
3	176320287	178107165	982	50	-0.0001187	4.8567e-09	6.969e-05	-1.7033	0.088513
3	178107165	179374586	707	50	-0.00010333	3.6593e-09	6.0492e-05	-1.7082	0.087592
3	179374586	181511166	842	50	2.2113e-05	3.2725e-09	5.7206e-05	0.38656	0.69908
3	181511166	183769683	1030	50	-0.00014336	5.5532e-09	7.452e-05	-1.9237	0.054386
3	183769683	185068255	622	50	2.9465e-05	3.5645e-09	5.9704e-05	0.49353	0.62164
3	185068255	186890344	917	50	-0.00018276	4.8672e-09	6.9765e-05	-2.6197	0.0088007
3	186890344	188856214	1199	50	3.9167e-05	4.4993e-09	6.7076e-05	0.58392	0.55927
3	188856214	190226607	1187	50	-0.00013638	2.9334e-09	5.4161e-05	-2.5181	0.011799
3	190226607	192343814	1284	50	-0.00015205	3.4751e-09	5.895e-05	-2.5793	0.0099009
3	192343814	194059671	647	50	-2.681e-05	3.731e-09	6.1082e-05	-0.43892	0.66072
3	194059671	194786674	316	50	3.4852e-05	2.244e-09	4.7371e-05	0.73571	0.4619
3	194786674	195971408	198	34	-5.1118e-05	4.8119e-09	6.9368e-05	-0.73691	0.46117
3	195971408	197075987	265	41	-2.3598e-05	3.3107e-09	5.7539e-05	-0.41011	0.68172
3	197075987	197946622	292	32	-5.253e-06	2.2434e-09	4.7364e-05	-0.11091	0.91169
4	10240	694715	178	16	-2.2454e-05	1.9335e-09	4.3972e-05	-0.51065	0.6096
4	694715	1478711	379	30	-2.8209e-05	4.5346e-09	6.7339e-05	-0.41891	0.67528
4	1478711	2842979	402	47	7.7957e-05	6.5129e-09	8.0702e-05	0.96598	0.33406
4	2842979	3846040	412	45	-1.3683e-05	5.7912e-09	7.61e-05	-0.1798	0.85731
4	3846040	4684116	397	47	-9.7987e-05	2.4269e-09	4.9263e-05	-1.989	0.046696
4	4684116	5502388	553	50	-0.0001107	4.2987e-09	6.5564e-05	-1.6885	0.091318
4	5502388	6773043	790	50	-4.3992e-05	3.1744e-09	5.6342e-05	-0.7808	0.43492
4	6773043	7539692	499	50	-1.6469e-05	3.0517e-09	5.5242e-05	-0.29813	0.7656
4	7539692	8152235	398	50	0.00010582	2.2141e-09	4.7054e-05	2.2489	0.024518
4	8152235	9326479	390	45	-6.2021e-05	2.1731e-09	4.6616e-05	-1.3305	0.18337
4	9326479	10699152	993	48	1.8819e-05	3.1023e-09	5.5699e-05	0.33787	0.73546
4	10699152	12323034	1200	50	7.9697e-05	2.8289e-09	5.3187e-05	1.4984	0.13402
4	12323034	14272001	1482	50	-5.8778e-05	1.9786e-09	4.4482e-05	-1.3214	0.18637
4	14272001	15147446	641	50	6.6458e-05	2.3079e-09	4.8041e-05	1.3834	0.16655
4	15147446	15927009	398	37	1.2661e-05	2.1081e-09	4.5914e-05	0.27575	0.78274
4	15927009	17383322	1083	50	-2.2262e-05	4.4018e-09	6.6346e-05	-0.33554	0.73722
4	17383322	18841874	867	50	7.6875e-05	4.6685e-09	6.8327e-05	1.1251	0.26054
4	18841874	20544557	1050	50	8.4916e-05	5.7505e-09	7.5832e-05	1.1198	0.2628
4	20544557	22319347	1271	50	3.349e-05	4.005e-09	6.3285e-05	0.5292	0.59667
4	22319347	24135529	1039	50	0.00010458	3.4017e-09	5.8324e-05	1.7931	0.072964
4	24135529	25609322	900	50	6.74e-05	4.9873e-09	7.0621e-05	0.95439	0.33988
4	25609322	27343722	868	50	-4.7474e-05	7.0344e-09	8.3871e-05	-0.56603	0.57137
4	27343722	27965868	336	37	-5.1216e-05	1.8434e-09	4.2934e-05	-1.1929	0.23291
4	27965868	29762208	1087	50	-0.00011229	5.767e-09	7.5941e-05	-1.4787	0.13923
4	29762208	30454535	344	31	-0.00013512	3.7203e-09	6.0995e-05	-2.2152	0.026746
4	30454535	31782981	777	50	-0.00027748	4.1877e-09	6.4713e-05	-4.2878	1.8044e-05
4	31782981	33172766	763	50	2.1361e-05	2.2999e-09	4.7957e-05	0.44542	0.65602
4	33172766	35151415	817	42	0.00012585	5.3241e-09	7.2967e-05	1.7247	0.084576
4	35151415	36020436	683	42	1.6625e-05	3.3157e-09	5.7582e-05	0.28872	0.7728
4	36020436	37255047	989	50	-6.6809e-05	3.3666e-09	5.8022e-05	-1.1514	0.24955
4	37255047	38907022	1108	50	-0.00015644	4.0046e-09	6.3282e-05	-2.4721	0.013434
4	38907022	40202609	621	50	-0.00012465	5.0666e-09	7.118e-05	-1.7512	0.079914
4	40202609	42213058	1102	50	-0.00010412	4.503e-09	6.7104e-05	-1.5516	0.12076
4	42213058	43965045	1041	50	0.00010218	4.4536e-09	6.6735e-05	1.5311	0.12574
4	43965045	45189157	857	50	-9.8882e-05	1.1231e-08	0.00010598	-0.93305	0.35079
4	45189157	47411896	1009	50	1.7532e-05	5.4029e-09	7.3505e-05	0.23852	0.81148
4	47411896	48123600	409	31	2.8815e-05	3.1791e-09	5.6384e-05	0.51105	0.60931
4	48123600	53877433	813	47	9.326e-05	5.219e-09	7.2242e-05	1.2909	0.19672
4	53877433	55429556	927	50	5.2613e-05	2.8854e-09	5.3716e-05	0.97947	0.32735
4	55429556	56547644	683	50	6.5725e-05	5.1207e-09	7.1559e-05	0.91848	0.35837
4	56547644	58935008	1410	50	-0.00017329	4.2754e-09	6.5386e-05	-2.6503	0.008042
4	58935008	60741087	1079	50	-0.00017052	4.5324e-09	6.7323e-05	-2.5328	0.011315
4	60741087	62371763	808	50	-9.5751e-05	3.0518e-09	5.5243e-05	-1.7333	0.083047
4	62371763	64341001	840	50	-0.00014852	4.928e-09	7.0199e-05	-2.1157	0.034369
4	64341001	66600492	1113	50	5.5562e-05	3.7874e-09	6.1542e-05	0.90283	0.36662
4	66600492	68059497	894	50	-4.9535e-05	6.075e-09	7.7942e-05	-0.63553	0.52508
4	68059497	68854765	438	39	-0.00028758	4.5247e-09	6.7266e-05	-4.2752	1.9095e-05
4	68854765	71049152	1052	50	0.00014091	2.467e-09	4.9669e-05	2.8369	0.0045557
4	71049152	72140558	464	33	6.339e-05	1.9623e-09	4.4297e-05	1.431	0.15243
4	72140558	74592390	855	50	0.00013004	2.9783e-09	5.4574e-05	2.3828	0.017183
4	74592390	77130707	1173	50	-6.7974e-05	2.3152e-09	4.8117e-05	-1.4127	0.15775
4	77130707	79093979	1199	50	-6.7611e-05	5.3332e-09	7.3029e-05	-0.92581	0.35455
4	79093979	80990297	1018	50	-8.916e-06	2.4933e-09	4.9933e-05	-0.17856	0.85828
4	80990297	82125315	408	34	0.0001242	2.3691e-09	4.8673e-05	2.5517	0.010721
4	82125315	83372593	676	50	-5.0308e-05	4.142e-09	6.4359e-05	-0.78168	0.4344
4	83372593	84799656	838	50	0.00013263	2.2053e-09	4.696e-05	2.8244	0.0047373
4	84799656	86930609	1023	50	0.00014086	3.4007e-09	5.8316e-05	2.4155	0.015712
4	86930609	87534648	268	21	9.6911e-05	3.317e-09	5.7593e-05	1.6827	0.092436
4	87534648	89238028	987	50	5.5402e-05	6.5167e-09	8.0726e-05	0.68629	0.49253
4	89238028	90231564	514	48	9.8596e-05	3.9488e-09	6.284e-05	1.569	0.11665
4	90231564	91560677	615	50	6.564e-05	3.7647e-09	6.1357e-05	1.0698	0.28471
4	91560677	94233299	1117	50	7.6108e-05	3.594e-09	5.995e-05	1.2695	0.20425
4	94233299	96182188	1206	50	-0.00011605	7.7258e-09	8.7896e-05	-1.3203	0.18675
4	96182188	97540703	915	50	-5.6199e-05	3.9483e-09	6.2835e-05	-0.89439	0.37111
4	97540703	99424067	947	49	4.7895e-05	3.8087e-09	6.1714e-05	0.77607	0.43771
4	99424067	100678360	592	50	0.0001373	5.4669e-09	7.3939e-05	1.8569	0.063328
4	100678360	103221356	1416	50	0.00010225	5.6068e-09	7.4878e-05	1.3656	0.17206
4	103221356	105305294	915	50	5.8559e-06	5.2555e-09	7.2495e-05	0.080776	0.93562
4	105305294	107501305	1015	50	7.7452e-05	3.1866e-09	5.645e-05	1.372	0.17005
4	107501305	108815348	684	50	3.7798e-05	3.4978e-09	5.9143e-05	0.63909	0.52276
4	108815348	111256567	1277	50	-1.5977e-05	3.9701e-09	6.3009e-05	-0.25357	0.79983
4	111256567	113870102	1280	50	-0.00026894	3.3263e-09	5.7674e-05	-4.6631	3.1152e-06
4	113870102	115666246	1030	50	-1.8967e-05	4.9447e-09	7.0319e-05	-0.26973	0.78737
4	115666246	117276929	796	45	-3.2051e-05	2.1106e-09	4.5941e-05	-0.69766	0.48539
4	117276929	118479918	953	50	-3.3893e-05	2.0213e-09	4.4959e-05	-0.75387	0.45093
4	118479918	119933512	1027	50	8.2317e-05	2.8821e-09	5.3685e-05	1.5333	0.1252
4	119933512	120392684	291	18	-8.5801e-06	3.2969e-09	5.7419e-05	-0.14943	0.88121
4	120392684	122657987	1414	50	2.6104e-05	5.0337e-09	7.0948e-05	0.36793	0.71293
4	122657987	124286481	789	45	0.00013991	2.7165e-09	5.212e-05	2.6844	0.0072669
4	124286481	125210862	475	45	6.6112e-05	2.5542e-09	5.0539e-05	1.3081	0.19083
4	125210862	126480886	776	50	-7.8711e-07	2.6025e-09	5.1015e-05	-0.015429	0.98769
4	126480886	127275477	466	40	-3.3899e-05	2.7994e-09	5.2909e-05	-0.64071	0.52171
4	127275477	127830293	386	32	-1.3932e-05	1.4909e-09	3.8612e-05	-0.36082	0.71823
4	127830293	128996665	419	21	-8.0027e-05	2.0318e-09	4.5075e-05	-1.7754	0.075831
4	128996665	130591885	846	50	2.2386e-05	3.618e-09	6.015e-05	0.37218	0.70976
4	130591885	131283821	396	29	0.00011613	2.9488e-09	5.4303e-05	2.1386	0.032467
4	131283821	132954033	822	50	-5.7843e-05	2.3057e-09	4.8017e-05	-1.2046	0.22835
4	132954033	134628434	1009	50	3.6707e-05	3.3082e-09	5.7517e-05	0.63821	0.52334
4	134628434	136566407	820	50	3.715e-06	2.6714e-09	5.1686e-05	0.071876	0.9427
4	136566407	138541971	1136	50	-3.231e-06	3.6981e-09	6.0812e-05	-0.053131	0.95763
4	138541971	139556511	603	50	6.8725e-05	2.5651e-09	5.0647e-05	1.3569	0.1748
4	139556511	141084631	677	50	-0.00012539	6.2835e-09	7.9268e-05	-1.5819	0.11368
4	141084631	143443265	1292	50	-4.0917e-05	3.271e-09	5.7193e-05	-0.71542	0.47435
4	143443265	146178187	1001	50	-3.4231e-05	6.1081e-09	7.8154e-05	-0.43799	0.66139
4	146178187	148521873	1087	50	0.00018479	5.1884e-09	7.2031e-05	2.5654	0.010304
4	148521873	150683580	995	50	1.3257e-05	2.7179e-09	5.2134e-05	0.25429	0.79927
4	150683580	152782184	800	49	-3.968e-05	4.4269e-09	6.6535e-05	-0.59638	0.55092
4	152782184	154477641	619	50	-2.8134e-05	5.3611e-09	7.322e-05	-0.38424	0.7008
4	154477641	155056126	353	36	-1.3462e-05	1.6249e-09	4.031e-05	-0.33396	0.73841
4	155056126	157485097	1361	50	-9.2739e-06	1.9634e-09	4.431e-05	-0.20929	0.83422
4	157485097	158743718	613	49	-3.208e-05	3.9201e-09	6.2611e-05	-0.51238	0.60838
4	158743718	161058864	934	50	0.00017631	2.3157e-09	4.8122e-05	3.6639	0.00024838
4	161058864	161826435	565	44	4.2122e-05	2.1572e-09	4.6445e-05	0.90692	0.36445
4	161826435	163243679	939	50	-9.8732e-05	6.3609e-09	7.9755e-05	-1.2379	0.21574
4	163243679	164478234	603	50	-0.00011146	3.2209e-09	5.6753e-05	-1.9639	0.049543
4	164478234	165823448	806	50	-2.9366e-05	2.783e-09	5.2754e-05	-0.55666	0.57776
4	165823448	167018858	636	50	0.00014017	2.6395e-09	5.1376e-05	2.7284	0.0063648
4	167018858	167852917	372	28	0.00012747	3.8691e-09	6.2202e-05	2.0493	0.04043
4	167852917	169676825	1093	50	1.0163e-05	1.961e-09	4.4283e-05	0.2295	0.81848
4	169676825	170776510	431	38	8.0499e-05	2.5539e-09	5.0536e-05	1.5929	0.11118
4	170776510	172558635	814	50	4.421e-05	4.8907e-09	6.9933e-05	0.63217	0.52728
4	172558635	174264132	823	50	-4.4002e-05	4.2183e-09	6.4948e-05	-0.67749	0.49809
4	174264132	176570716	1040	50	-4.4633e-05	4.2048e-09	6.4844e-05	-0.68831	0.49126
4	176570716	178991910	1503	50	2.3346e-05	3.6423e-09	6.0352e-05	0.38684	0.69888
4	178991910	180122043	596	50	8.6849e-05	3.6807e-09	6.0669e-05	1.4315	0.15228
4	180122043	182066807	1413	50	-7.7932e-05	3.7698e-09	6.1399e-05	-1.2693	0.20434
4	182066807	183371275	1157	50	-8.2054e-05	4.05e-09	6.3639e-05	-1.2894	0.19727
4	183371275	184929455	884	50	1.1753e-05	1.7502e-09	4.1835e-05	0.28094	0.77875
4	184929455	186909090	1192	50	-0.0001496	2.4343e-09	4.9339e-05	-3.032	0.0024292
4	186909090	188472981	925	50	1.3253e-05	2.0197e-09	4.4941e-05	0.29489	0.76808
4	188472981	189693511	627	50	-8.5409e-06	2.4612e-09	4.9611e-05	-0.17216	0.86331
4	189693511	191043594	524	50	9.7624e-06	1.8141e-09	4.2592e-05	0.22921	0.81871
5	11940	982252	325	27	-6.5919e-05	4.1424e-09	6.4362e-05	-1.0242	0.30574
5	982252	2132442	651	50	-7.3497e-06	3.6024e-09	6.002e-05	-0.12245	0.90254
5	2132442	3361941	1357	50	-7.8183e-05	2.9011e-09	5.3862e-05	-1.4515	0.14663
5	3361941	4632110	958	50	1.6531e-05	5.0261e-09	7.0895e-05	0.23317	0.81563
5	4632110	5973233	1195	50	-3.9089e-05	2.7876e-09	5.2798e-05	-0.74035	0.45909
5	5973233	7143218	1020	50	-2.8502e-05	1.6655e-09	4.0811e-05	-0.69839	0.48493
5	7143218	8446336	996	50	0.00010335	2.7362e-09	5.2308e-05	1.9757	0.048186
5	8446336	9718832	1147	50	-0.00011703	3.536e-09	5.9464e-05	-1.968	0.049063
5	9718832	11173271	1008	50	-6.222e-05	3.682e-09	6.068e-05	-1.0254	0.30519
5	11173271	13464832	1053	50	-0.000266	2.7388e-09	5.2333e-05	-5.0828	3.7191e-07
5	13464832	14757804	952	50	3.0308e-05	4.3184e-09	6.5715e-05	0.4612	0.64465
5	14757804	16963613	1206	50	1.111e-05	1.9445e-09	4.4096e-05	0.25195	0.80108
5	16963613	18051592	489	50	3.2087e-05	3.9903e-09	6.3169e-05	0.50795	0.61149
5	18051592	19917716	1104	50	-0.00014432	4.0285e-09	6.347e-05	-2.2738	0.022978
5	19917716	22152073	933	50	-8.8108e-05	1.7815e-09	4.2208e-05	-2.0875	0.036846
5	22152073	23494324	824	50	-2.1533e-05	2.8608e-09	5.3486e-05	-0.40258	0.68725
5	23494324	26184851	1644	50	-5.5456e-05	1.8736e-09	4.3286e-05	-1.2812	0.20014
5	26184851	26857604	372	29	5.9223e-05	2.2859e-09	4.7811e-05	1.2387	0.21547
5	26857604	27984513	486	42	-0.00021949	4.5961e-09	6.7795e-05	-3.2375	0.0012057
5	27984513	29714820	760	50	3.812e-05	3.146e-09	5.6089e-05	0.67964	0.49673
5	29714820	31390249	993	50	4.5883e-05	3.9968e-09	6.322e-05	0.72577	0.46798
5	31390249	33500180	1133	50	-9.4089e-05	2.222e-09	4.7139e-05	-1.996	0.045934
5	33500180	35048970	818	50	-7.7405e-05	1.8158e-09	4.2612e-05	-1.8165	0.069295
5	35048970	36433954	816	50	0.0001618	2.4844e-09	4.9844e-05	3.2462	0.0011695
5	36433954	38802410	1335	50	1.3197e-06	3.9509e-09	6.2856e-05	0.020996	0.98325
5	38802410	40287729	973	50	1.4445e-05	2.6164e-09	5.1151e-05	0.28241	0.77763
5	40287729	41888710	1074	50	4.7203e-05	2.5966e-09	5.0957e-05	0.92634	0.35427
5	41888710	43983499	775	38	-0.0001617	5.7746e-09	7.5991e-05	-2.1279	0.033347
5	43983499	50163398	918	42	8.6771e-05	3.02e-09	5.4955e-05	1.579	0.11434
5	50163398	52134622	1206	50	1.0175e-05	3.4455e-09	5.8698e-05	0.17334	0.86239
5	52134622	53703044	1125	50	6.9219e-05	4.5153e-09	6.7196e-05	1.0301	0.30296
5	53703044	55417349	1007	50	1.702e-05	2.0528e-09	4.5308e-05	0.37566	0.70717
5	55417349	56621102	745	50	4.8644e-05	8.5903e-09	9.2684e-05	0.52483	0.5997
5	56621102	57340073	512	43	-8.1792e-05	2.2054e-09	4.6962e-05	-1.7417	0.081566
5	57340073	58524622	1030	50	1.7305e-06	2.8003e-09	5.2918e-05	0.032702	0.97391
5	58524622	60935907	1107	50	1.8355e-06	4.5095e-09	6.7153e-05	0.027334	0.97819
5	60935907	61672995	496	33	5.2312e-05	4.1443e-09	6.4376e-05	0.81259	0.41645
5	61672995	63218987	968	50	6.9041e-05	4.4474e-09	6.6689e-05	1.0353	0.30055
5	63218987	63968304	316	24	-6.7992e-05	4.1868e-09	6.4706e-05	-1.0508	0.29336
5	63968304	65911286	1065	50	-7.3267e-05	3.2124e-09	5.6678e-05	-1.2927	0.19612
5	65911286	67850860	1213	50	-7.4937e-05	4.628e-09	6.8029e-05	-1.1015	0.27066
5	67850860	71240456	764	50	3.6675e-05	3.5436e-09	5.9528e-05	0.6161	0.53783
5	71240456	73759326	1577	50	-5.678e-05	3.479e-09	5.8983e-05	-0.96265	0.33572
5	73759326	75798866	1084	50	-8.3876e-05	1.1724e-08	0.00010828	-0.77464	0.43855
5	75798866	77623332	1134	50	-8.1456e-05	6.5223e-09	8.0761e-05	-1.0086	0.31316
5	77623332	79393144	1008	50	8.0692e-05	6.5131e-09	8.0704e-05	0.99985	0.31738
5	79393144	80481471	732	50	-6.5907e-05	3.2247e-09	5.6787e-05	-1.1606	0.2458
5	80481471	82025648	723	50	4.563e-05	5.6733e-09	7.5321e-05	0.6058	0.54465
5	82025648	83972689	875	50	-1.4147e-05	3.3978e-09	5.829e-05	-0.24269	0.80824
5	83972689	85767290	1293	50	-2.7208e-05	4.6452e-09	6.8156e-05	-0.39919	0.68975
5	85767290	87389991	519	38	0.00020821	7.2469e-09	8.5129e-05	2.4458	0.014453
5	87389991	88891530	524	40	-7.8532e-05	1.3588e-08	0.00011657	-0.6737	0.5005
5	88891530	90422654	787	50	2.0218e-06	3.0538e-09	5.5261e-05	0.036587	0.97081
5	90422654	91840542	597	46	2.1862e-05	4.4696e-09	6.6855e-05	0.327	0.74367
5	91840542	93809984	739	50	8.4538e-05	6.526e-09	8.0784e-05	1.0465	0.29534
5	93809984	95963519	1144	50	-0.00022563	7.1223e-09	8.4394e-05	-2.6735	0.0075053
5	95963519	97315601	863	50	0.0001584	3.9668e-09	6.2982e-05	2.5149	0.011906
5	97315601	99260992	1047	50	-2.9158e-05	2.5349e-09	5.0348e-05	-0.57912	0.56251
5	99260992	101578769	1099	50	1.802e-06	2.0418e-09	4.5186e-05	0.039879	0.96819
5	101578769	103320005	959	50	2.4666e-06	2.3269e-09	4.8237e-05	0.051135	0.95922
5	103320005	104851483	800	50	-9.115e-05	3.6302e-09	6.0251e-05	-1.5128	0.13032
5	104851483	105893055	326	25	9.1053e-05	4.6575e-09	6.8246e-05	1.3342	0.18214
5	105893055	107264196	1024	50	0.00016483	7.1889e-09	8.4788e-05	1.944	0.051892
5	107264196	108633934	799	50	0.00020115	5.6822e-09	7.5381e-05	2.6684	0.0076205
5	108633934	110821144	1212	50	-0.00013531	3.0502e-09	5.5228e-05	-2.4501	0.014282
5	110821144	111981562	716	50	-1.3616e-05	2.823e-09	5.3132e-05	-0.25627	0.79774
5	111981562	113396285	1100	50	9.8704e-05	4.9956e-09	7.068e-05	1.3965	0.16257
5	113396285	114830370	950	50	-3.8081e-05	2.6771e-09	5.174e-05	-0.73601	0.46172
5	114830370	115831047	773	50	7.2373e-05	3.1051e-09	5.5724e-05	1.2988	0.19402
5	115831047	117346213	1177	50	-0.00011499	3.8493e-09	6.2043e-05	-1.8534	0.06382
5	117346213	118608820	604	50	-3.9646e-05	3.8233e-09	6.1833e-05	-0.64118	0.52141
5	118608820	119669042	642	47	-4.8043e-05	4.8507e-09	6.9647e-05	-0.68981	0.49031
5	119669042	120452166	498	36	-4.2826e-05	2.8717e-09	5.3588e-05	-0.79917	0.42419
5	120452166	122556905	1097	50	1.7203e-05	4.015e-09	6.3364e-05	0.27149	0.78601
5	122556905	123798100	842	50	-0.00016003	5.4229e-09	7.364e-05	-2.1731	0.029774
5	123798100	125785649	1561	50	2.0265e-05	3.9866e-09	6.3139e-05	0.32095	0.74825
5	125785649	127344604	726	50	-8.5655e-05	2.9159e-09	5.3999e-05	-1.5862	0.11269
5	127344604	129519025	1416	50	0.00016369	3.7322e-09	6.1092e-05	2.6794	0.0073765
5	129519025	132139649	972	48	9.1547e-05	6.6342e-09	8.1451e-05	1.124	0.26103
5	132139649	134777401	1343	50	-9.2041e-05	4.901e-09	7.0007e-05	-1.3147	0.1886
5	134777401	136376050	1103	50	-4.0258e-05	3.0337e-09	5.5079e-05	-0.73092	0.46483
5	136376050	139265072	1079	50	-4.0937e-05	7.0031e-09	8.3685e-05	-0.48918	0.62472
5	139265072	140645971	536	36	3.5067e-05	3.5276e-09	5.9393e-05	0.59042	0.55491
5	140645971	142981248	1235	50	-1.9921e-05	6.4117e-09	8.0073e-05	-0.24879	0.80352
5	142981248	144943354	1282	50	-5.6847e-05	4.4469e-09	6.6685e-05	-0.85248	0.39395
5	144943354	147181998	1273	50	-2.3732e-05	3.2358e-09	5.6884e-05	-0.41719	0.67654
5	147181998	148662624	1043	50	-9.151e-05	4.5589e-09	6.752e-05	-1.3553	0.17532
5	148662624	150561298	1183	50	-6.183e-06	2.5261e-09	5.026e-05	-0.12302	0.90209
5	150561298	152867774	1529	50	-3.7641e-05	6.9191e-09	8.3181e-05	-0.45252	0.65089
5	152867774	153773088	676	50	-9.6231e-05	8.1564e-09	9.0313e-05	-1.0655	0.28664
5	153773088	155373505	1075	50	-0.00010158	3.9368e-09	6.2744e-05	-1.619	0.10545
5	155373505	156628700	737	50	2.1944e-05	4.4337e-09	6.6586e-05	0.32957	0.74173
5	156628700	158825698	1618	50	-0.0001445	4.0637e-09	6.3747e-05	-2.2668	0.023403
5	158825698	159973944	621	50	-3.3328e-05	2.748e-09	5.2422e-05	-0.63578	0.52492
5	159973944	161482133	1008	50	-0.00014143	3.5311e-09	5.9423e-05	-2.3801	0.01731
5	161482133	162743908	708	50	7.8127e-06	1.6064e-09	4.008e-05	0.19493	0.84545
5	162743908	163771582	684	50	-0.00010351	2.546e-09	5.0458e-05	-2.0514	0.040225
5	163771582	165642395	1057	50	-7.8444e-05	5.1664e-09	7.1878e-05	-1.0914	0.27512
5	165642395	166847740	800	50	9.6746e-05	4.4353e-09	6.6598e-05	1.4527	0.14631
5	166847740	168525318	967	50	3.3925e-05	5.7085e-09	7.5555e-05	0.44902	0.65342
5	168525318	169505664	747	50	5.8261e-05	2.7031e-09	5.1992e-05	1.1206	0.26246
5	169505664	171074292	1052	50	-1.5449e-05	4.7395e-09	6.8844e-05	-0.2244	0.82244
5	171074292	172678327	935	50	-1.7063e-05	2.166e-09	4.654e-05	-0.36664	0.71389
5	172678327	173642871	720	50	4.3032e-05	2.6522e-09	5.15e-05	0.83558	0.40339
5	173642871	175450595	1217	50	8.2507e-05	3.2377e-09	5.6901e-05	1.45	0.14705
5	175450595	177251507	432	50	-9.2725e-05	4.342e-09	6.5894e-05	-1.4072	0.15937
5	177251507	178413464	657	50	4.8525e-05	3.1938e-09	5.6514e-05	0.85863	0.39054
5	178413464	179401244	462	50	6.6642e-05	2.597e-09	5.0961e-05	1.3077	0.19097
5	179401244	180559933	502	50	4.5829e-05	1.7068e-09	4.1313e-05	1.1093	0.2673
5	180559933	180885156	70	10	-4.0649e-05	2.1979e-09	4.6882e-05	-0.86706	0.38591
6	73924	1452362	1097	50	4.2039e-05	3.4789e-09	5.8982e-05	0.71274	0.47601
6	1452362	2458936	683	50	3.053e-05	3.5521e-09	5.9599e-05	0.51225	0.60847
6	2458936	3573593	906	50	1.9045e-05	2.7569e-09	5.2506e-05	0.36271	0.71682
6	3573593	4617817	976	50	9.8595e-06	3.1955e-09	5.6529e-05	0.17442	0.86154
6	4617817	5791472	990	50	-2.5814e-06	3.5985e-09	5.9987e-05	-0.043032	0.96568
6	5791472	6785207	887	50	6.4455e-05	2.4516e-09	4.9513e-05	1.3018	0.19299
6	6785207	7808936	739	50	-0.00012277	3.2397e-09	5.6918e-05	-2.157	0.031007
6	7808936	9020026	1054	50	5.2409e-05	3.7094e-09	6.0905e-05	0.8605	0.38951
6	9020026	10540317	1126	50	-7.3918e-05	4.7199e-09	6.8701e-05	-1.0759	0.28196
6	10540317	11790816	848	50	1.864e-05	2.3817e-09	4.8802e-05	0.38195	0.7025
6	11790816	13209388	1023	50	6.3886e-05	8.0214e-09	8.9562e-05	0.71332	0.47565
6	13209388	14802924	1129	50	-1.8136e-05	5.4857e-09	7.4066e-05	-0.24487	0.80656
6	14802924	17386405	1609	50	-0.00021939	4.4835e-09	6.6959e-05	-3.2765	0.0010511
6	17386405	19207487	1344	50	-8.769e-05	6.0687e-09	7.7902e-05	-1.1257	0.26031
6	19207487	21684065	1869	50	-5.5959e-05	4.8438e-09	6.9598e-05	-0.80404	0.42138
6	21684065	22748307	839	50	0.00018508	6.4369e-09	8.023e-05	2.3068	0.021065
6	22748307	23936619	1005	50	4.8084e-05	4.8823e-09	6.9874e-05	0.68815	0.49136
6	23936619	24852275	610	50	0.00017732	6.6463e-09	8.1525e-05	2.175	0.029632
6	24852275	25684587	841	50	0.00036948	4.3974e-09	6.6313e-05	5.5718	2.5209e-08
6	25684587	26791233	699	40	8.7597e-05	1.1559e-08	0.00010751	0.81475	0.41521
6	26791233	28017819	516	26	-9.5522e-05	5.8777e-09	7.6666e-05	-1.2459	0.21279
6	28017819	28917608	543	25	0.00011494	1.1602e-08	0.00010771	1.0671	0.28591
6	28917608	29737971	787	38	-0.00013279	8.6911e-09	9.3226e-05	-1.4244	0.15432
6	29737971	30798168	1521	50	-0.00018296	5.6906e-09	7.5436e-05	-2.4253	0.015294
6	30798168	31571218	1402	50	0.0010608	1.9251e-08	0.00013875	7.6456	2.0795e-14
6	31571218	32682664	1041	50	5.5071e-05	3.8733e-08	0.00019681	0.27982	0.77961
6	32682664	33236497	1055	50	0.00046051	2.5342e-08	0.00015919	2.8928	0.0038184
6	33236497	35455756	1132	50	-0.00013353	2.1077e-08	0.00014518	-0.91974	0.35771
6	35455756	37572596	1200	50	-0.00019308	3.8695e-09	6.2205e-05	-3.1039	0.0019099
6	37572596	39295677	1273	50	-5.1653e-05	3.5858e-09	5.9881e-05	-0.8626	0.38836
6	39295677	40345115	737	50	-5.8088e-05	4.2256e-09	6.5004e-05	-0.89361	0.37153
6	40345115	42038721	1215	50	-0.00022016	4.0436e-09	6.359e-05	-3.4621	0.00053591
6	42038721	43756169	651	50	0.00013039	3.9549e-09	6.2888e-05	2.0733	0.038145
6	43756169	45406563	1023	50	6.8095e-05	2.8629e-09	5.3506e-05	1.2727	0.20314
6	45406563	47311898	1335	50	-2.9922e-06	3.8543e-09	6.2083e-05	-0.048197	0.96156
6	47311898	48391125	782	46	-6.1096e-05	4.5935e-09	6.7775e-05	-0.90145	0.36735
6	48391125	50386145	1283	50	-1.3079e-05	6.0362e-09	7.7693e-05	-0.16835	0.86631
6	50386145	52210476	1228	50	7.6029e-05	1.4336e-08	0.00011973	0.63498	0.52544
6	52210476	53279102	732	50	-1.2452e-05	3.668e-09	6.0564e-05	-0.20561	0.8371
6	53279102	55468270	1775	50	-4.9748e-05	5.1457e-09	7.1734e-05	-0.69351	0.48799
6	55468270	56105313	599	28	-6.1561e-05	2.832e-09	5.3216e-05	-1.1568	0.24735
6	56105313	57599465	565	43	-2.5942e-06	3.9246e-09	6.2646e-05	-0.041409	0.96697
6	57599465	61880512	320	13	-8.1592e-06	1.9235e-09	4.3858e-05	-0.18604	0.85242
6	61880512	63552888	1013	30	9.5173e-06	2.7499e-09	5.244e-05	0.18149	0.85598
6	63552888	65765742	1138	50	2.9773e-05	3.0701e-09	5.5408e-05	0.53735	0.59103
6	65765742	67329215	1483	50	-6.9662e-05	3.2712e-09	5.7194e-05	-1.218	0.22323
6	67329215	68849483	1192	50	7.7671e-05	3.6181e-09	6.0151e-05	1.2913	0.19661
6	68849483	69523448	497	34	2.7769e-05	2.6815e-09	5.1783e-05	0.53625	0.59179
6	69523448	71609510	1420	50	8.302e-05	6.9955e-09	8.3639e-05	0.99259	0.32091
6	71609510	73450097	1272	50	1.1431e-05	2.9237e-09	5.4072e-05	0.21141	0.83256
6	73450097	75462003	1116	50	-6.0883e-05	2.5959e-09	5.095e-05	-1.1949	0.23211
6	75462003	77414881	954	50	0.00013523	3.7864e-09	6.1534e-05	2.1977	0.027972
6	77414881	78957728	1260	50	5.6207e-05	3.3341e-09	5.7742e-05	0.97343	0.33034
6	78957728	80691170	1163	50	-0.00010831	5.9949e-09	7.7427e-05	-1.3988	0.16186
6	80691170	81929222	992	38	3.6904e-05	3.2896e-09	5.7355e-05	0.64343	0.51994
6	81929222	83127149	772	50	3.5977e-05	1.8859e-09	4.3427e-05	0.82844	0.40742
6	83127149	85209989	1087	50	-4.4966e-05	5.7786e-09	7.6017e-05	-0.59153	0.55417
6	85209989	87069500	1266	50	-0.00015064	3.8848e-09	6.2328e-05	-2.4169	0.015654
6	87069500	88822140	1088	50	0.00010689	3.4266e-09	5.8537e-05	1.8261	0.067842
6	88822140	89973052	806	50	-5.4976e-06	4.0483e-09	6.3626e-05	-0.086404	0.93114
6	89973052	91843196	1156	50	0.00011383	2.9808e-09	5.4596e-05	2.0849	0.037075
6	91843196	93428644	1068	50	4.8759e-05	2.8891e-09	5.3751e-05	0.90713	0.36434
6	93428644	94118142	579	50	-5.5494e-06	5.469e-09	7.3953e-05	-0.075039	0.94018
6	94118142	94441175	201	11	-8.0109e-06	1.5624e-09	3.9527e-05	-0.20267	0.83939
6	94441175	97093511	1693	50	-4.1012e-05	4.556e-09	6.7498e-05	-0.60759	0.54346
6	97093511	97842284	455	33	-8.3335e-05	5.2244e-09	7.228e-05	-1.1529	0.24893
6	97842284	100630146	1590	50	-0.00029227	9.5718e-09	9.7835e-05	-2.9874	0.0028135
6	100630146	102636772	1118	50	-0.000183	5.3217e-09	7.295e-05	-2.5086	0.01212
6	102636772	103983395	828	46	0.00019297	3.3752e-09	5.8096e-05	3.3216	0.00089493
6	103983395	106056733	1260	50	6.0053e-05	4.5112e-09	6.7166e-05	0.8941	0.37127
6	106056733	107450306	1051	50	0.00010507	2.818e-09	5.3085e-05	1.9793	0.047786
6	107450306	108464380	533	50	4.6964e-06	2.4858e-09	4.9858e-05	0.094195	0.92495
6	108464380	110304247	937	50	-0.00010703	8.6601e-09	9.3059e-05	-1.1502	0.25008
6	110304247	112345014	975	50	-2.3357e-05	3.5428e-09	5.9521e-05	-0.39241	0.69476
6	112345014	114220833	1238	50	2.4173e-05	3.5795e-09	5.9829e-05	0.40403	0.68619
6	114220833	116131396	1094	50	-2.088e-05	2.263e-09	4.7571e-05	-0.43892	0.66072
6	116131396	117672972	908	50	-1.2564e-05	2.0828e-09	4.5638e-05	-0.27529	0.78309
6	117672972	118963115	737	50	-7.6434e-05	3.2954e-09	5.7406e-05	-1.3315	0.18303
6	118963115	119963278	626	44	5.9698e-05	3.6613e-09	6.0509e-05	0.98661	0.32384
6	119963278	120512128	443	25	3.5288e-05	3.9403e-09	6.2772e-05	0.56216	0.57401
6	120512128	121905676	845	47	-5.7368e-05	2.8318e-09	5.3214e-05	-1.0781	0.28101
6	121905676	123856181	1224	50	-9.962e-05	2.4987e-09	4.9987e-05	-1.9929	0.04627
6	123856181	125424383	1105	50	-0.00017413	3.4538e-09	5.8769e-05	-2.9629	0.0030472
6	125424383	127540461	751	50	-9.3391e-05	7.9358e-09	8.9083e-05	-1.0484	0.29448
6	127540461	129861031	1201	50	0.0002807	5.2047e-09	7.2143e-05	3.8909	9.987e-05
6	129861031	130935454	907	50	-4.1939e-05	2.2999e-09	4.7957e-05	-0.87452	0.38183
6	130935454	132765669	1119	50	-0.0001003	4.5937e-09	6.7777e-05	-1.4798	0.13893
6	132765669	134244243	1048	50	5.235e-05	3.7515e-09	6.1249e-05	0.8547	0.39272
6	134244243	136224177	1065	50	4.1555e-05	2.5242e-09	5.0241e-05	0.82712	0.40817
6	136224177	137614218	547	50	-2.3279e-05	2.7175e-09	5.213e-05	-0.44655	0.6552
6	137614218	138822629	769	50	-8.5385e-05	3.7221e-09	6.1009e-05	-1.3996	0.16165
6	138822629	139845436	534	50	7.0705e-05	4.4509e-09	6.6715e-05	1.0598	0.28923
6	139845436	142288479	1212	50	-0.00015776	5.6375e-09	7.5083e-05	-2.1011	0.035631
6	142288479	145319810	1686	50	-0.00019887	4.8375e-09	6.9552e-05	-2.8593	0.0042459
6	145319810	146665424	835	35	7.7885e-06	2.5805e-09	5.0799e-05	0.15332	0.87815
6	146665424	148920352	1653	50	-0.000151	3.8889e-09	6.2361e-05	-2.4214	0.015461
6	148920352	150253404	755	50	0.00010682	1.664e-09	4.0792e-05	2.6187	0.0088278
6	150253404	151912703	1364	50	8.9225e-05	2.1047e-09	4.5877e-05	1.9449	0.051792
6	151912703	153094496	898	50	-0.00013368	4.7789e-09	6.9129e-05	-1.9337	0.053151
6	153094496	154974120	1591	50	0.00014945	7.1315e-09	8.4448e-05	1.7698	0.076765
6	154974120	156763326	1065	50	-2.2327e-05	3.454e-09	5.8771e-05	-0.3799	0.70402
6	156763326	158218719	511	50	6.3892e-05	3.2475e-09	5.6987e-05	1.1212	0.26221
6	158218719	160580497	1561	50	1.2499e-05	3.6874e-09	6.0724e-05	0.20583	0.83692
6	160580497	162169564	1164	50	0.00010892	2.3921e-09	4.8909e-05	2.227	0.025947
6	162169564	162931203	560	50	0.00010982	3.3117e-09	5.7548e-05	1.9083	0.056348
6	162931203	164383521	1207	50	0.00015275	7.3604e-09	8.5793e-05	1.7804	0.075003
6	164383521	165586864	1107	50	-9.3859e-05	4.8807e-09	6.9862e-05	-1.3435	0.17911
6	165586864	167024733	1319	50	1.3096e-05	4.8664e-09	6.9759e-05	0.18772	0.85109
6	167024733	168042835	771	50	2.6945e-05	4.3404e-09	6.5882e-05	0.40899	0.68254
6	168042835	169382050	1043	50	-2.6352e-05	2.268e-09	4.7624e-05	-0.55333	0.58004
6	169382050	170330173	558	46	-0.0001124	3.1006e-09	5.5683e-05	-2.0186	0.043529
6	170330173	171051270	328	31	-0.00012974	3.4519e-09	5.8753e-05	-2.2082	0.02723
7	16161	972752	128	18	-4.7895e-05	3.3844e-09	5.8176e-05	-0.82328	0.41035
7	972752	1353067	127	18	2.8128e-05	2.5903e-09	5.0895e-05	0.55267	0.58049
7	1353067	2062398	228	27	-9.936e-05	4.5728e-09	6.7622e-05	-1.4693	0.14174
7	2062398	2772227	312	38	6.4569e-05	5.5851e-09	7.4734e-05	0.86399	0.38759
7	2772227	4573428	1535	50	-1.7554e-05	5.268e-09	7.2581e-05	-0.24186	0.80889
7	4573428	5416232	274	44	-2.5854e-06	4.3634e-09	6.6056e-05	-0.03914	0.96878
7	5416232	5854526	118	19	-3.7528e-05	7.1993e-09	8.4848e-05	-0.4423	0.65827
7	5854526	6573857	150	22	-6.9233e-05	4.1587e-09	6.4488e-05	-1.0736	0.28301
7	6573857	7808752	706	50	3.9505e-05	4.5118e-09	6.717e-05	0.58815	0.55643
7	7808752	9123423	1178	50	-7.8447e-05	3.0852e-09	5.5544e-05	-1.4123	0.15785
7	9123423	9987499	771	50	-7.9957e-05	2.2604e-09	4.7544e-05	-1.6818	0.092617
7	9987499	11299198	990	50	0.00011773	4.5716e-09	6.7614e-05	1.7412	0.081656
7	11299198	12635461	1486	50	-2.3319e-05	5.3728e-09	7.33e-05	-0.31813	0.75038
7	12635461	13884202	1092	50	-9.8094e-05	5.5569e-09	7.4545e-05	-1.3159	0.1882
7	13884202	15143657	999	50	8.1768e-05	3.1457e-09	5.6086e-05	1.4579	0.14487
7	15143657	16902069	1393	50	-4.3179e-05	3.2797e-09	5.7269e-05	-0.75397	0.45087
7	16902069	19481547	1795	50	-1.3082e-05	4.8702e-09	6.9787e-05	-0.18746	0.8513
7	19481547	20124908	282	27	-0.00010877	2.8803e-09	5.3669e-05	-2.0267	0.042692
7	20124908	22507629	1867	50	0.00013429	3.2262e-09	5.68e-05	2.3642	0.018067
7	22507629	23471442	448	43	-6.7742e-05	2.5173e-09	5.0173e-05	-1.3502	0.17696
7	23471442	25077259	1045	50	4.832e-06	4.5817e-09	6.7688e-05	0.071387	0.94309
7	25077259	25909555	684	50	-0.00011307	4.9658e-09	7.0469e-05	-1.6046	0.10859
7	25909555	28360309	1617	50	2.6356e-06	8.5333e-09	9.2376e-05	0.028532	0.97724
7	28360309	31137289	1824	50	-8.754e-05	2.534e-09	5.0338e-05	-1.739	0.082029
7	31137289	33555768	1803	50	-0.00016007	5.0024e-09	7.0727e-05	-2.2632	0.023622
7	33555768	36213538	1763	50	6.4858e-05	3.1664e-09	5.6271e-05	1.1526	0.24908
7	36213538	37555184	1031	50	-4.1751e-05	4.1058e-09	6.4077e-05	-0.65159	0.51467
7	37555184	38966703	1151	50	8.1292e-06	3.0521e-09	5.5246e-05	0.14714	0.88302
7	38966703	39862670	492	43	-1.5116e-05	6.1484e-09	7.8411e-05	-0.19278	0.84713
7	39862670	42001811	1085	50	0.00014743	3.9802e-09	6.3088e-05	2.3368	0.019449
7	42001811	43159074	790	50	7.6094e-05	1.88e-09	4.3359e-05	1.755	0.079267
7	43159074	44763828	841	50	-0.0002859	5.362e-09	7.3226e-05	-3.9044	9.4447e-05
7	44763828	45952922	583	50	7.0482e-07	5.8705e-09	7.6619e-05	0.0091991	0.99266
7	45952922	46986720	922	50	2.1523e-05	3.448e-09	5.8719e-05	0.36655	0.71396
7	46986720	49212278	1631	50	-2.1598e-05	3.0996e-09	5.5674e-05	-0.38793	0.69807
7	49212278	51675322	1744	50	-3.1104e-05	8.13e-09	9.0167e-05	-0.34497	0.73012
7	51675322	53176312	1465	50	-9.9593e-05	2.772e-09	5.265e-05	-1.8916	0.058541
7	53176312	54222976	853	50	3.8377e-05	2.6667e-09	5.164e-05	0.74316	0.45738
7	54222976	55691584	933	50	4.4621e-05	3.5861e-09	5.9884e-05	0.74511	0.4562
7	55691584	57382638	539	37	5.501e-05	2.5715e-09	5.071e-05	1.0848	0.27801
7	57382638	63307359	331	23	-7.9687e-08	1.7572e-09	4.1918e-05	-0.001901	0.99848
7	63307359	63641125	135	10	-3.1051e-05	2.8075e-09	5.2986e-05	-0.58603	0.55786
7	63641125	65689809	615	33	-0.0001411	3.6817e-09	6.0677e-05	-2.3254	0.020051
7	65689809	68234074	1406	50	-0.00022647	5.4544e-09	7.3854e-05	-3.0664	0.0021663
7	68234074	69085364	419	44	2.6617e-05	3.6427e-09	6.0355e-05	0.441	0.65921
7	69085364	71874885	1263	50	9.9876e-05	7.4775e-09	8.6473e-05	1.155	0.24809
7	71874885	73334602	198	25	-0.00020335	7.3641e-09	8.5814e-05	-2.3696	0.017807
7	73334602	76458564	472	50	-0.00028579	7.9486e-09	8.9155e-05	-3.2055	0.0013482
7	76458564	78093859	1002	50	-7.0846e-05	4.3446e-09	6.5914e-05	-1.0748	0.28245
7	78093859	79888069	1295	50	-0.00025995	4.6197e-09	6.7969e-05	-3.8245	0.00013104
7	79888069	82022686	1300	50	4.792e-05	2.6834e-09	5.1802e-05	0.92507	0.35493
7	82022686	83801203	1249	50	-5.9478e-05	3.5441e-09	5.9532e-05	-0.99909	0.31775
7	83801203	85572182	762	48	-1.2938e-05	1.2987e-09	3.6038e-05	-0.359	0.7196
7	85572182	87825004	1038	50	-8.6149e-06	3.0011e-09	5.4782e-05	-0.15726	0.87504
7	87825004	90661784	2076	50	-0.00013439	5.1921e-09	7.2056e-05	-1.8651	0.062168
7	90661784	92493752	613	50	-9.9925e-05	2.4434e-09	4.9431e-05	-2.0215	0.043227
7	92493752	93966601	677	50	-7.5328e-05	2.6361e-09	5.1343e-05	-1.4672	0.14233
7	93966601	96073508	1045	50	-3.8995e-06	5.0329e-09	7.0943e-05	-0.054966	0.95617
7	96073508	97099570	564	50	0.00010852	2.0271e-09	4.5023e-05	2.4102	0.015942
7	97099570	98715474	749	50	5.9857e-06	4.6637e-09	6.8291e-05	0.08765	0.93016
7	98715474	100196651	367	30	0.00015591	6.9892e-09	8.3601e-05	1.8649	0.062189
7	100196651	101199253	336	41	2.9431e-05	3.8376e-09	6.1949e-05	0.47508	0.63473
7	101199253	103197510	512	50	0.00011933	4.3874e-09	6.6237e-05	1.8015	0.071626
7	103197510	104159525	829	50	5.8114e-05	5.245e-09	7.2423e-05	0.80243	0.4223
7	104159525	105682905	601	50	0.00012851	4.8276e-09	6.9481e-05	1.8496	0.06437
7	105682905	107780178	1241	50	6.0721e-05	3.6239e-09	6.0199e-05	1.0087	0.31313
7	107780178	109647594	1005	50	-0.00012236	4.0949e-09	6.3991e-05	-1.9121	0.055859
7	109647594	112618684	1318	50	-3.4507e-05	3.0571e-09	5.5291e-05	-0.6241	0.53256
7	112618684	113712387	403	31	2.6419e-05	6.1193e-09	7.8226e-05	0.33773	0.73557
7	113712387	116780178	1367	50	-0.00026415	8.4178e-09	9.1749e-05	-2.8791	0.0039879
7	116780178	118351581	789	45	5.6204e-05	4.2492e-09	6.5186e-05	0.86222	0.38857
7	118351581	121045273	999	50	-4.0242e-05	3.3459e-09	5.7843e-05	-0.69571	0.48661
7	121045273	121933630	418	32	-2.9237e-05	3.5023e-09	5.9181e-05	-0.49403	0.62128
7	121933630	124156805	1460	50	6.2507e-06	5.7757e-09	7.5998e-05	0.082248	0.93445
7	124167552	126519170	1607	50	-9.271e-05	1.9544e-09	4.4209e-05	-2.0971	0.035986
7	126519170	126869221	314	21	-6.0732e-05	2.6895e-09	5.186e-05	-1.1711	0.24157
7	126869221	128778386	921	50	0.00011476	5.5488e-09	7.449e-05	1.5407	0.1234
7	128778386	130422414	659	50	1.986e-05	3.3109e-09	5.754e-05	0.34516	0.72998
7	130422414	132805848	1502	50	0.0001791	4.6368e-09	6.8094e-05	2.6302	0.0085326
7	132805848	134307596	936	47	-6.7658e-05	4.2605e-09	6.5273e-05	-1.0365	0.29995
7	134307596	135591083	829	50	-5.3446e-05	2.8766e-09	5.3634e-05	-0.9965	0.31901
7	135591083	136876562	698	50	-7.9822e-05	2.9527e-09	5.4338e-05	-1.469	0.14184
7	136876562	138744679	951	50	0.00010308	6.052e-09	7.7795e-05	1.3251	0.18515
7	138744679	139933177	440	50	-0.00011115	3.9707e-09	6.3013e-05	-1.764	0.077735
7	139933177	140235210	153	26	0.00010083	2.4439e-09	4.9436e-05	2.0396	0.041394
7	140235210	141226557	450	38	-4.6952e-06	2.5554e-09	5.0551e-05	-0.092879	0.926
7	141226557	142656310	586	47	-6.381e-05	2.7793e-09	5.2719e-05	-1.2104	0.22613
7	142656310	144968289	960	50	-0.00011122	2.1336e-09	4.6191e-05	-2.4078	0.016051
7	144968289	146427960	976	50	0.00010924	2.428e-09	4.9275e-05	2.2169	0.026627
7	146427960	147815318	1172	50	-1.303e-05	3.9176e-09	6.2591e-05	-0.20818	0.83509
7	147815318	149840658	923	50	-1.9071e-06	5.2543e-09	7.2486e-05	-0.026309	0.97901
7	149840658	150711505	497	44	6.93e-05	5.9134e-09	7.6899e-05	0.90119	0.36749
7	150711505	152249806	571	50	0.00014059	4.4941e-09	6.7038e-05	2.0971	0.035984
7	152249806	153674019	834	50	-2.4502e-05	2.8916e-09	5.3774e-05	-0.45566	0.64864
7	153674019	154964730	830	50	-9.2682e-05	3.1931e-09	5.6508e-05	-1.6402	0.10097
7	154964730	156065250	707	50	-4.1911e-05	2.5452e-09	5.045e-05	-0.83073	0.40612
7	156065250	157634597	833	50	-0.0001397	3.3729e-09	5.8077e-05	-2.4055	0.01615
7	157634597	159128575	662	50	3.2275e-05	6.668e-09	8.1658e-05	0.39524	0.69266
8	10422	1044217	578	50	0.00013426	1.7557e-09	4.1901e-05	3.2041	0.0013547
8	1044217	1163245	113	14	-1.6734e-05	1.9742e-09	4.4433e-05	-0.37663	0.70645
8	1163245	2042942	621	50	-1.1405e-05	2.4723e-09	4.9723e-05	-0.22938	0.81858
8	2042942	2573279	495	50	-1.7204e-05	2.9734e-09	5.4529e-05	-0.31551	0.75238
8	2573279	3392926	973	50	6.4356e-06	3.3501e-09	5.788e-05	0.11119	0.91147
8	3392926	3783017	778	50	-7.8656e-05	3.9542e-09	6.2882e-05	-1.2508	0.21099
8	3783017	4480476	1139	50	0.00021159	3.7478e-09	6.1219e-05	3.4563	0.0005476
8	4480476	5146927	824	50	-2.4067e-05	3.8478e-09	6.2031e-05	-0.38798	0.69803
8	5146927	6142797	1494	50	-5.9649e-06	2.5366e-09	5.0364e-05	-0.11844	0.90572
8	6142797	7153079	780	50	-4.3934e-05	2.9188e-09	5.4026e-05	-0.81319	0.41611
8	7153079	9154694	790	50	-0.00012685	2.2008e-09	4.6912e-05	-2.704	0.0068509
8	9154694	9640787	386	30	-8.4464e-05	3.9401e-09	6.277e-05	-1.3456	0.17843
8	9640787	10463197	731	50	2.8173e-05	3.851e-09	6.2057e-05	0.45399	0.64984
8	10463197	11278998	498	42	-1.6002e-06	3.9581e-09	6.2913e-05	-0.025434	0.97971
8	11278998	13491775	1065	50	-9.8821e-05	3.3168e-09	5.7592e-05	-1.7159	0.086185
8	13491775	13944992	620	44	-7.7754e-05	2.711e-09	5.2068e-05	-1.4933	0.13535
8	13944992	15991660	2043	50	-0.00021203	7.99e-09	8.9387e-05	-2.3721	0.017687
8	15991660	17387876	843	50	4.639e-05	5.1595e-09	7.1829e-05	0.64584	0.51838
8	17387876	17836399	468	40	8.3587e-05	3.1973e-09	5.6545e-05	1.4782	0.13934
8	17836399	19492840	1485	50	0.00012256	3.9752e-09	6.3049e-05	1.9439	0.051907
8	19492840	20060856	526	50	0.00024744	2.2527e-08	0.00015009	1.6486	0.099224
8	20060856	21661737	1336	50	-1.2148e-05	4.4476e-09	6.669e-05	-0.18215	0.85546
8	21661737	22897057	633	50	2.0903e-05	3.6227e-09	6.0188e-05	0.3473	0.72837
8	22897057	24674718	1129	50	0.0001585	5.3118e-09	7.2882e-05	2.1747	0.029653
8	24674718	25483454	488	39	3.7922e-06	2.4437e-09	4.9434e-05	0.076712	0.93885
8	25483454	26682525	1030	50	-7.408e-05	6.7107e-09	8.1919e-05	-0.90431	0.36583
8	26682525	28162392	1357	50	1.6857e-05	5.8683e-09	7.6605e-05	0.22005	0.82583
8	28162392	29327896	500	46	6.573e-05	3.6503e-09	6.0417e-05	1.0879	0.27663
8	29327896	31133729	929	50	7.8338e-05	6.316e-09	7.9473e-05	0.98572	0.32427
8	31133729	31548360	244	25	-4.0015e-05	4.5923e-09	6.7766e-05	-0.59049	0.55486
8	31548360	32977218	864	50	0.00021226	6.2678e-09	7.9169e-05	2.681	0.0073392
8	32977218	35317232	1124	50	8.2348e-05	5.2546e-09	7.2489e-05	1.136	0.25595
8	35317232	37379389	716	50	-9.9361e-05	3.7077e-09	6.0891e-05	-1.6318	0.10272
8	37379389	38938806	442	50	-6.0809e-05	2.6386e-09	5.1368e-05	-1.1838	0.23649
8	38938806	40703337	1003	50	-1.7587e-05	3.3305e-09	5.771e-05	-0.30475	0.76055
8	40703337	41721454	669	50	1.0321e-05	3.631e-09	6.0258e-05	0.17127	0.86401
8	41721454	42773823	291	28	-3.7557e-05	4.8516e-09	6.9653e-05	-0.53921	0.58974
8	42773823	46841315	105	9	-2.4498e-05	3.7839e-09	6.1513e-05	-0.39826	0.69044
8	46841315	50082470	729	46	-4.2843e-05	3.5075e-09	5.9224e-05	-0.72341	0.46943
8	50082470	53302930	2120	50	9.0996e-05	3.0045e-09	5.4813e-05	1.6601	0.09689
8	53302930	54418044	761	48	9.6705e-05	3.2378e-09	5.6901e-05	1.6995	0.08922
8	54418044	55945581	852	50	-3.56e-06	3.341e-09	5.7801e-05	-0.06159	0.95089
8	55945581	56956383	695	50	5.2968e-05	3.049e-09	5.5218e-05	0.95924	0.33744
8	56956383	59068651	1459	50	1.6225e-05	2.6213e-09	5.1199e-05	0.3169	0.75132
8	59068651	59728100	569	39	6.8704e-05	3.0462e-09	5.5192e-05	1.2448	0.2132
8	59728100	62329099	1485	50	-6.4694e-05	8.3548e-09	9.1404e-05	-0.70777	0.47909
8	62329099	63349306	698	42	4.7121e-05	2.657e-09	5.1546e-05	0.91416	0.36063
8	63349306	65232872	1144	50	8.8044e-05	4.8437e-09	6.9597e-05	1.2651	0.20585
8	65232872	66489090	561	50	-0.00018479	5.296e-09	7.2773e-05	-2.5392	0.01111
8	66489090	69863057	1567	50	-7.3283e-05	5.6204e-09	7.4969e-05	-0.97751	0.32832
8	69863057	70867979	804	50	4.2002e-06	3.1791e-09	5.6384e-05	0.074493	0.94062
8	70867979	72289454	675	50	-2.7301e-05	3.0098e-09	5.4862e-05	-0.49764	0.61874
8	72289454	73817199	1185	50	-0.00029713	8.2531e-09	9.0847e-05	-3.2706	0.001073
8	73817199	75445064	1026	50	-4.0716e-05	3.5485e-09	5.9569e-05	-0.6835	0.49429
8	75445064	76456542	645	50	4.5312e-05	4.0475e-09	6.362e-05	0.71223	0.47632
8	76456542	79132861	1716	50	-0.00022435	1e-08	0.0001	-2.2435	0.024867
8	79132861	81956395	1329	50	-9.9089e-05	5.557e-09	7.4545e-05	-1.3292	0.18377
8	81956395	82693739	337	35	-6.5099e-05	2.4781e-09	4.9781e-05	-1.3077	0.19097
8	82693739	84225589	1073	50	-8.2922e-05	2.9349e-09	5.4175e-05	-1.5306	0.12586
8	84225589	85955619	901	50	-7.3633e-05	3.0612e-09	5.5328e-05	-1.3308	0.18324
8	85955619	87411709	472	32	-5.2312e-05	3.4363e-09	5.862e-05	-0.8924	0.37218
8	87411709	89085481	1024	50	-7.2864e-05	4.5045e-09	6.7116e-05	-1.0856	0.27764
8	89085481	90638162	910	50	2.2222e-05	3.8074e-09	6.1704e-05	0.36014	0.71874
8	90638162	93554386	1171	50	-0.00016345	5.5532e-09	7.452e-05	-2.1934	0.028282
8	93554386	95005527	690	50	3.5092e-05	3.1581e-09	5.6197e-05	0.62445	0.53233
8	95005527	96534806	986	50	2.1443e-05	5.2125e-09	7.2198e-05	0.297	0.76647
8	96534806	99401581	1684	50	-0.00011237	4.4387e-09	6.6624e-05	-1.6866	0.091672
8	99401581	101620958	750	44	6.6521e-05	2.9975e-09	5.4749e-05	1.215	0.22436
8	101620958	104123306	1703	50	-0.00026268	6.6553e-09	8.158e-05	-3.2199	0.0012822
8	104123306	104988752	624	29	-0.00010548	3.4648e-09	5.8862e-05	-1.7919	0.073145
8	104988752	107410754	1597	50	-8.2839e-05	5.7432e-09	7.5784e-05	-1.0931	0.27435
8	107410754	108648177	972	50	2.3739e-05	2.6964e-09	5.1927e-05	0.45717	0.64755
8	108648177	109248173	441	28	-3.9453e-05	2.6141e-09	5.1128e-05	-0.77164	0.44033
8	109248173	110484314	890	40	1.8218e-05	3.7279e-09	6.1057e-05	0.29838	0.76541
8	110484314	111850847	660	46	0.00011035	3.0464e-09	5.5195e-05	1.9992	0.045586
8	111850847	113064320	590	22	-2.0866e-05	3.8131e-09	6.175e-05	-0.33791	0.73543
8	113064320	116096495	1655	50	6.4787e-05	3.9831e-09	6.3112e-05	1.0265	0.30464
8	116096495	119685457	2250	50	8.4208e-05	7.9034e-09	8.8901e-05	0.94721	0.34353
8	119685457	121201700	1153	50	-0.00014496	3.0623e-09	5.5338e-05	-2.6196	0.0088039
8	121201700	124861459	2173	50	4.3615e-05	2.517e-09	5.0169e-05	0.86935	0.38466
8	124861459	125683719	501	43	5.6898e-05	1.7461e-09	4.1787e-05	1.3616	0.17331
8	125683719	126410917	438	47	6.4293e-07	2.8841e-09	5.3704e-05	0.011972	0.99045
8	126410917	128659111	1480	50	0.00018163	5.7312e-09	7.5705e-05	2.3991	0.016434
8	128659111	130381139	1227	50	-9.4689e-05	3.4275e-09	5.8545e-05	-1.6174	0.1058
8	130381139	131639625	864	50	4.6416e-05	2.6154e-09	5.1141e-05	0.90761	0.36408
8	131639625	133351144	1426	50	-7.9454e-05	3.6072e-09	6.006e-05	-1.3229	0.18586
8	133351144	134570001	1160	50	-4.853e-05	2.7314e-09	5.2263e-05	-0.92857	0.35311
8	134570001	136035605	1381	50	9.2088e-05	3.9787e-09	6.3077e-05	1.4599	0.14431
8	136035605	137524151	1097	50	2.0279e-05	4.5805e-09	6.7679e-05	0.29964	0.76445
8	137524151	139254830	1555	50	-2.9474e-05	4.7443e-09	6.8879e-05	-0.4279	0.66872
8	139254830	140725643	1223	50	2.1276e-05	2.8756e-09	5.3625e-05	0.39675	0.69155
8	140725643	143044914	1244	50	-1.2779e-06	4.3254e-09	6.5768e-05	-0.01943	0.9845
8	143044914	144236881	626	50	5.7506e-05	6.1532e-09	7.8442e-05	0.7331	0.4635
8	144236881	146303867	495	49	-0.00013253	5.9121e-09	7.689e-05	-1.7236	0.084776
9	10023	1079707	805	50	-1.7605e-05	1.7408e-09	4.1723e-05	-0.42195	0.67306
9	1079707	1916877	1027	50	-1.9694e-05	2.5308e-09	5.0307e-05	-0.39148	0.69544
9	1916877	3190064	1093	50	2.3173e-05	4.5512e-09	6.7462e-05	0.3435	0.73122
9	3190064	4495328	1210	50	4.4449e-05	3.7216e-09	6.1005e-05	0.72861	0.46624
9	4495328	4884926	363	43	0.00027982	2.6574e-09	5.155e-05	5.4282	5.6924e-08
9	4884926	6557589	943	50	3.1569e-05	2.8478e-09	5.3365e-05	0.59158	0.55413
9	6557589	7154923	450	43	7.9146e-05	3.177e-09	5.6365e-05	1.4042	0.16027
9	7154923	8456299	1550	50	-7.6973e-05	2.7645e-09	5.2578e-05	-1.464	0.1432
9	8456299	9166403	682	50	-7.186e-06	3.9561e-09	6.2898e-05	-0.11425	0.90904
9	9166403	10879253	1646	50	5.1936e-05	2.8847e-09	5.3709e-05	0.96698	0.33355
9	10879253	12276489	1071	50	-5.2277e-05	3.2714e-09	5.7196e-05	-0.91398	0.36073
9	12276489	14836363	1802	50	-9.5419e-05	4.2264e-09	6.5011e-05	-1.4677	0.14218
9	14836363	16659655	1427	50	-0.00012554	7.4723e-09	8.6442e-05	-1.4523	0.14642
9	16659655	18661051	1648	50	-5.0268e-05	3.6089e-09	6.0074e-05	-0.83678	0.40272
9	18661051	20463534	1195	50	7.9748e-05	2.2481e-09	4.7415e-05	1.6819	0.092581
9	20463534	22206559	1277	50	-9.7899e-05	4.0742e-09	6.383e-05	-1.5338	0.12509
9	22206559	24158518	1138	50	0.00013169	5.6255e-09	7.5003e-05	1.7558	0.079129
9	24158518	25330810	609	50	-5.9669e-05	2.8238e-09	5.3139e-05	-1.1229	0.26148
9	25330810	26111757	481	50	3.0293e-05	2.8743e-09	5.3612e-05	0.56505	0.57204
9	26111757	28224283	1531	50	5.9951e-05	3.0401e-09	5.5137e-05	1.0873	0.2769
9	28224283	28811584	511	46	-0.00012824	1.0764e-08	0.00010375	-1.2361	0.21642
9	28811584	30387392	1390	50	7.5068e-05	8.2677e-09	9.0927e-05	0.82559	0.40904
9	30387392	31310383	728	33	-0.00010725	4.8263e-09	6.9472e-05	-1.5438	0.12263
9	31310383	32019368	610	31	2.1914e-05	3.0373e-09	5.5112e-05	0.39762	0.69091
9	32019368	33578334	1158	50	-7.4428e-05	3.4957e-09	5.9124e-05	-1.2588	0.20809
9	33578334	34642243	505	33	-0.00026378	4.7674e-09	6.9046e-05	-3.8204	0.00013325
9	34642243	36743283	928	50	-0.00023493	3.3977e-09	5.829e-05	-4.0305	5.5669e-05
9	36743283	38641599	1212	50	0.00010733	4.0757e-09	6.3841e-05	1.6812	0.092733
9	38641599	65472190	152	23	-4.8589e-05	1.9588e-09	4.4259e-05	-1.0978	0.27228
9	65472190	72512711	891	50	-1.7708e-05	2.9655e-09	5.4456e-05	-0.32519	0.74504
9	72512711	72753755	195	15	3.5376e-05	3.0042e-09	5.4811e-05	0.64543	0.51865
9	72753755	74253040	1113	50	7.5135e-05	3.9343e-09	6.2724e-05	1.1979	0.23097
9	74253040	76203946	1090	50	-5.473e-05	2.4927e-09	4.9927e-05	-1.0962	0.27299
9	76203946	76973081	485	29	-8.7049e-05	2.5806e-09	5.0799e-05	-1.7136	0.086603
9	76973081	78900183	1474	50	-0.00010437	2.9665e-09	5.4465e-05	-1.9163	0.055331
9	78900183	79471208	417	50	4.9635e-05	2.4553e-09	4.9551e-05	1.0017	0.31648
9	79471208	81079055	1036	50	-3.188e-05	2.7477e-09	5.2419e-05	-0.60819	0.54306
9	81079055	82590928	1186	50	6.1211e-05	6.6989e-09	8.1847e-05	0.74787	0.45454
9	82590928	84211233	1510	50	-0.00016317	6.626e-09	8.14e-05	-2.0046	0.045009
9	84211233	85440801	534	50	8.7513e-05	3.1236e-09	5.5889e-05	1.5658	0.11739
9	85440801	86938196	1091	50	-0.00028324	3.7615e-09	6.1331e-05	-4.6182	3.8709e-06
9	86938196	88109333	758	50	-0.0001403	5.083e-09	7.1295e-05	-1.9679	0.049078
9	88109333	88590417	129	14	1.1737e-05	2.0044e-09	4.477e-05	0.26217	0.79319
9	88590417	90136246	973	50	-4.799e-05	3.7595e-09	6.1314e-05	-0.78269	0.43381
9	90136246	92528698	1303	50	-0.00024822	4.8788e-09	6.9849e-05	-3.5537	0.0003799
9	92528698	94167203	1100	50	5.9528e-05	2.9211e-09	5.4048e-05	1.1014	0.27072
9	94167203	96671698	1421	50	4.7888e-05	4.3579e-09	6.6014e-05	0.72542	0.46819
9	96671698	98922040	1124	50	9.8437e-05	5.008e-09	7.0768e-05	1.391	0.16423
9	98922040	101592859	1387	50	-0.00011162	4.2729e-09	6.5367e-05	-1.7076	0.087702
9	101592859	104624437	1810	50	-0.00015888	5.8172e-09	7.627e-05	-2.0831	0.037239
9	104624437	105967976	1154	50	5.6882e-06	3.6834e-09	6.0691e-05	0.093724	0.92533
9	105967976	107581749	1353	50	7.0264e-05	2.5417e-09	5.0415e-05	1.3937	0.1634
9	107581749	109298754	988	50	4.5823e-05	5.5074e-09	7.4212e-05	0.61747	0.53693
9	109298754	110695062	967	50	4.3343e-05	3.9579e-09	6.2912e-05	0.68894	0.49086
9	110695062	112778024	1982	50	-4.1602e-05	4.8813e-09	6.9866e-05	-0.59546	0.55154
9	112778024	114831082	1459	50	2.9976e-05	2.9932e-09	5.471e-05	0.54791	0.58375
9	114831082	115693145	648	38	-3.4328e-05	2.0584e-09	4.5369e-05	-0.75662	0.44927
9	115693145	117019801	1017	50	-2.9308e-05	3.7356e-09	6.112e-05	-0.47951	0.63157
9	117019801	117921960	803	50	1.8186e-05	3.6391e-09	6.0325e-05	0.30146	0.76306
9	117921960	121321537	2583	50	-4.1492e-05	4.4124e-09	6.6426e-05	-0.62464	0.53221
9	121321537	122260297	693	50	-0.00013344	4.8013e-09	6.9291e-05	-1.9258	0.054125
9	122260297	124871322	1423	50	-4.3781e-05	5.7777e-09	7.6011e-05	-0.57599	0.56463
9	124871322	126971887	887	50	9.9425e-06	4.6621e-09	6.828e-05	0.14561	0.88423
9	126971887	129059665	879	50	-0.00017324	4.0609e-09	6.3725e-05	-2.7185	0.0065571
9	129059665	130055510	540	45	1.8825e-05	5.5133e-09	7.4252e-05	0.25353	0.79986
9	130055510	132165470	773	50	0.00010446	5.6189e-09	7.4959e-05	1.3936	0.16343
9	132165470	133223217	506	50	0.00013573	3.2546e-09	5.7049e-05	2.3791	0.017354
9	133223217	134127888	456	50	-2.0046e-05	5.3003e-09	7.2803e-05	-0.27534	0.78305
9	134127888	135298842	604	50	-3.3513e-05	3.4082e-09	5.838e-05	-0.57406	0.56593
9	135298842	137041122	1025	50	3.19e-05	2.4507e-09	4.9504e-05	0.64439	0.51932
9	137041122	137589364	331	46	-3.7121e-05	1.8431e-09	4.2931e-05	-0.86467	0.38722
9	137589364	138938978	938	50	-1.1985e-05	3.3883e-09	5.8209e-05	-0.2059	0.83687
9	138938978	139500342	199	27	8.8972e-05	2.3221e-09	4.8188e-05	1.8464	0.064841
9	139500342	141144796	315	40	-9.9762e-05	2.1637e-09	4.6516e-05	-2.1447	0.031978
10	60523	751339	207	19	9.4922e-05	2.8194e-09	5.3098e-05	1.7877	0.073829
10	751339	1523544	529	50	6.5209e-05	3.1845e-09	5.6431e-05	1.1556	0.24786
10	1523544	2254500	817	50	7.231e-06	3.5765e-09	5.9804e-05	0.12091	0.90376
10	2254500	3352699	1068	50	-0.00010838	2.9727e-09	5.4522e-05	-1.9879	0.046828
10	3352699	4572274	971	50	0.00013916	4.5425e-09	6.7398e-05	2.0647	0.038952
10	4572274	5983762	1099	50	-9.4904e-05	3.703e-09	6.0852e-05	-1.5596	0.11886
10	5983762	7171484	1049	50	-0.00014418	3.4916e-09	5.9089e-05	-2.4401	0.014685
10	7171484	8774665	1381	50	-9.7158e-05	3.2246e-09	5.6785e-05	-1.711	0.087086
10	8774665	10249396	1047	50	7.5267e-05	2.6051e-09	5.104e-05	1.4747	0.1403
10	10249396	12586797	1621	50	-0.00013315	3.9588e-09	6.2919e-05	-2.1161	0.034333
10	12586797	13321600	669	50	-9.6393e-06	2.5653e-09	5.0649e-05	-0.19032	0.84906
10	13321600	15026068	1409	50	5.2428e-05	1.9589e-09	4.426e-05	1.1845	0.2362
10	15026068	16551767	961	50	-6.2501e-05	4.4778e-09	6.6916e-05	-0.93402	0.35029
10	16551767	18537267	1341	50	-0.00016123	4.3835e-09	6.6208e-05	-2.4352	0.014884
10	18537267	19716878	1141	50	-1.6912e-05	2.5259e-09	5.0258e-05	-0.33651	0.73649
10	19716878	22772283	1760	50	-0.00017892	9.7521e-09	9.8753e-05	-1.8118	0.070019
10	22772283	23175132	240	19	-9.1655e-05	2.1956e-09	4.6857e-05	-1.9561	0.050458
10	23175132	25578596	1342	50	0.00015917	2.688e-09	5.1846e-05	3.0701	0.0021401
10	25578596	26888684	1048	50	-4.8627e-05	1.9099e-09	4.3702e-05	-1.1127	0.26584
10	26888684	29323236	1589	50	-8.3065e-05	2.2572e-09	4.751e-05	-1.7484	0.080396
10	29323236	29783692	471	50	-0.00012044	2.6023e-09	5.1013e-05	-2.3611	0.018223
10	29783692	30458838	617	50	3.5153e-05	1.8678e-09	4.3218e-05	0.8134	0.41599
10	30458838	31907519	874	50	-1.5622e-05	2.6958e-09	5.1921e-05	-0.30089	0.7635
10	31907519	33707968	1085	50	3.341e-05	3.9647e-09	6.2966e-05	0.5306	0.5957
10	33707968	35109355	906	50	-1.3597e-05	7.6399e-09	8.7406e-05	-0.15556	0.87638
10	35109355	36572508	845	50	-0.00011016	4.0157e-09	6.337e-05	-1.7383	0.082159
10	36572508	37790029	605	49	-4.7628e-05	2.5266e-09	5.0265e-05	-0.94754	0.34336
10	37790029	42372579	530	18	-3.8736e-05	2.3208e-09	4.8175e-05	-0.80408	0.42135
10	42372579	43894771	610	44	8.1332e-05	2.3983e-09	4.8973e-05	1.6608	0.096761
10	43894771	44730075	570	43	0.00012938	2.5718e-09	5.0713e-05	2.5512	0.010734
10	44730075	48760450	1229	50	-3.8894e-05	2.6436e-09	5.1416e-05	-0.75647	0.44937
10	48760450	50840915	1012	50	4.4876e-05	3.0768e-09	5.5469e-05	0.80904	0.41849
10	50840915	53616629	1212	50	6.9741e-05	5.273e-09	7.2616e-05	0.96041	0.33685
10	53616629	55103572	1298	50	-8.7098e-05	3.9825e-09	6.3107e-05	-1.3802	0.16754
10	55103572	57031140	1335	50	-1.8121e-05	3.6576e-09	6.0478e-05	-0.29962	0.76446
10	57031140	57662146	399	22	-1.5556e-05	2.4436e-09	4.9433e-05	-0.31468	0.753
10	57662146	58959528	1111	38	3.4882e-05	1.636e-09	4.0447e-05	0.86239	0.38847
10	58959528	60289987	1051	50	-3.9656e-05	3.1011e-09	5.5688e-05	-0.71212	0.47639
10	60289987	61891409	1064	50	0.00015749	3.6497e-09	6.0413e-05	2.6069	0.0091361
10	61891409	62659679	613	41	-9.5912e-06	2.4521e-09	4.9518e-05	-0.19369	0.84642
10	62659679	63341695	299	25	4.5274e-05	2.985e-09	5.4635e-05	0.82867	0.40729
10	63341695	65794114	1599	50	0.00021283	9.485e-09	9.7391e-05	2.1853	0.028867
10	65794114	67549615	1175	50	-9.4679e-06	5.6337e-09	7.5058e-05	-0.12614	0.89962
10	67549615	69900148	1723	50	2.3864e-05	4.0867e-09	6.3927e-05	0.3733	0.70892
10	69900148	70195991	180	13	-2.267e-05	3.6606e-09	6.0503e-05	-0.37469	0.70789
10	70195991	72220850	1340	50	-5.3921e-05	3.2073e-09	5.6633e-05	-0.95212	0.34104
10	72220850	73508512	1164	50	-6.4539e-05	3.7109e-09	6.0917e-05	-1.0595	0.28939
10	73508512	75422550	410	36	1.4513e-05	2.3431e-09	4.8406e-05	0.29982	0.76432
10	75422550	78706814	1095	50	0.0001044	8.0772e-09	8.9873e-05	1.1616	0.24539
10	78706814	80876749	1638	50	4.8693e-05	4.8995e-09	6.9997e-05	0.69564	0.48665
10	80876749	82414679	831	50	5.4712e-05	7.5163e-09	8.6697e-05	0.63108	0.52799
10	82414679	84383745	1287	50	-0.00010896	4.9111e-09	7.0079e-05	-1.5549	0.11998
10	84383745	85458703	1022	50	-3.2976e-06	2.4149e-09	4.9141e-05	-0.067104	0.9465
10	85458703	87937577	1982	50	-0.00013474	3.5457e-09	5.9546e-05	-2.2627	0.023653
10	87937577	89127064	360	37	7.6891e-05	7.3712e-09	8.5856e-05	0.89558	0.37048
10	89127064	91013381	1238	50	3.8505e-05	5.0604e-09	7.1137e-05	0.54128	0.58831
10	91013381	92006581	656	47	4.9868e-05	2.2981e-09	4.7938e-05	1.0403	0.29822
10	92006581	93335047	777	50	3.9859e-05	2.391e-09	4.8897e-05	0.81515	0.41499
10	93335047	95396368	765	50	4.9085e-05	7.2004e-09	8.4855e-05	0.57846	0.56296
10	95396368	96221243	419	36	1.5408e-05	4.0446e-09	6.3597e-05	0.24228	0.80856
10	96221243	97822357	873	50	-7.6122e-05	5.4776e-09	7.4011e-05	-1.0285	0.3037
10	97822357	100241302	1325	50	-0.00013748	5.3484e-09	7.3133e-05	-1.8799	0.060119
10	100241302	100668400	327	18	-8.5136e-05	1.5072e-09	3.8823e-05	-2.1929	0.028312
10	100668400	102949239	1150	50	0.00015258	2.8293e-09	5.3191e-05	2.8684	0.0041249
10	102949239	104380410	480	34	-8.9281e-05	3.9768e-09	6.3062e-05	-1.4158	0.15685
10	104380410	106695048	1309	50	-7.7929e-05	5.2062e-09	7.2154e-05	-1.08	0.28013
10	106695048	108726686	1431	50	-0.00011444	6.7938e-09	8.2424e-05	-1.3884	0.16501
10	108726686	110317705	1066	50	-7.8027e-05	2.3967e-09	4.8956e-05	-1.5938	0.11098
10	110317705	112561493	1468	50	-3.5401e-05	3.0052e-09	5.482e-05	-0.64576	0.51843
10	112561493	115328432	1603	50	-0.00026927	6.2721e-09	7.9197e-05	-3.4	0.0006738
10	115328432	116421406	800	50	-0.00019942	4.8195e-09	6.9422e-05	-2.8725	0.0040724
10	116421406	119523934	1639	50	-0.00016095	5.1172e-09	7.1535e-05	-2.25	0.024452
10	119523934	120591353	656	50	-1.6012e-05	4.1506e-09	6.4425e-05	-0.24854	0.80371
10	120591353	122407323	1138	50	-0.000132	3.8595e-09	6.2125e-05	-2.1248	0.033602
10	122407323	123231465	638	50	-5.9693e-05	2.6174e-09	5.1161e-05	-1.1668	0.2433
10	123231465	123900545	448	49	-6.7192e-05	2.1041e-09	4.587e-05	-1.4648	0.14297
10	123900545	125869346	1285	50	9.4041e-05	3.2563e-09	5.7064e-05	1.648	0.099356
10	125869346	128001098	1657	50	-1.8017e-05	4.7176e-09	6.8685e-05	-0.26231	0.79308
10	128001098	129154362	811	50	-3.6652e-05	4.0534e-09	6.3666e-05	-0.57569	0.56482
10	129154362	130844284	1454	50	-2.383e-05	2.3869e-09	4.8855e-05	-0.48777	0.62572
10	130844284	131741327	719	50	-6.6523e-05	4.0467e-09	6.3613e-05	-1.0457	0.29568
10	131741327	132580245	759	50	9.4945e-05	3.4866e-09	5.9047e-05	1.608	0.10785
10	132580245	134336329	1479	50	-8.8076e-06	5.3868e-09	7.3395e-05	-0.12	0.90448
10	134336329	134494673	57	6	6.4438e-05	4.7552e-09	6.8958e-05	0.93446	0.35007
10	134494673	135523865	411	48	-7.5043e-05	3.555e-09	5.9624e-05	-1.2586	0.20817
11	70855	1213590	335	45	-0.0001827	5.8876e-09	7.673e-05	-2.381	0.017265
11	1213590	3665481	1198	50	7.8252e-05	3.9013e-09	6.246e-05	1.2528	0.21027
11	3665481	4746709	759	50	6.7342e-05	1.8981e-09	4.3567e-05	1.5457	0.12217
11	4746709	6322869	1678	50	7.6392e-05	2.2203e-09	4.712e-05	1.6212	0.10497
11	6322869	7436701	915	50	-0.0001676	2.4699e-09	4.9698e-05	-3.3723	0.00074544
11	7436701	8333274	752	50	-0.00020185	4.481e-09	6.694e-05	-3.0154	0.0025667
11	8333274	9087317	442	35	-0.00010012	6.2628e-09	7.9138e-05	-1.2651	0.20582
11	9087317	10952027	1011	50	-0.0001002	3.8062e-09	6.1694e-05	-1.6241	0.10436
11	10952027	12564229	1617	50	-1.5511e-05	4.1833e-09	6.4679e-05	-0.23981	0.81048
11	12564229	13373124	658	50	2.0463e-05	4.511e-09	6.7164e-05	0.30467	0.76062
11	13373124	15742552	1500	50	2.7857e-05	4.2802e-09	6.5423e-05	0.4258	0.67025
11	15742552	17578402	947	50	-1.916e-05	1.9622e-09	4.4297e-05	-0.43255	0.66534
11	17578402	19569535	1313	50	7.2932e-05	4.3645e-09	6.6064e-05	1.104	0.26961
11	19569535	21017138	1171	50	-6.7537e-05	3.341e-09	5.7802e-05	-1.1684	0.24263
11	21017138	22374142	1052	50	-0.00024803	3.6561e-09	6.0466e-05	-4.102	4.0963e-05
11	22374142	24088517	1212	50	-2.0732e-05	2.5348e-09	5.0347e-05	-0.41179	0.68049
11	24088517	26045753	1486	50	-0.00015092	3.0112e-09	5.4874e-05	-2.7502	0.0059557
11	26045753	27020461	768	50	0.0002009	3.6223e-09	6.0185e-05	3.338	0.00084382
11	27020461	28481593	689	50	-0.00014992	1.3747e-08	0.00011725	-1.2786	0.20102
11	28481593	30141357	865	50	-9.5094e-05	8.2656e-09	9.0915e-05	-1.046	0.29558
11	30141357	32276901	1174	50	7.625e-05	9.3275e-09	9.6579e-05	0.78951	0.42981
11	32276901	33958739	822	50	0.00025197	2.7973e-09	5.289e-05	4.7641	1.897e-06
11	33958739	35502605	1241	50	-0.00011637	3.8564e-09	6.21e-05	-1.874	0.060932
11	35502605	37116815	1181	50	-1.0736e-05	2.118e-09	4.6021e-05	-0.23328	0.81554
11	37116815	39382003	1247	50	0.00013283	3.385e-09	5.8181e-05	2.2831	0.022424
11	39382003	42310003	2099	50	4.0807e-06	3.0993e-09	5.5671e-05	0.0733	0.94157
11	42310003	44693799	1698	50	-6.3048e-05	7.6826e-09	8.765e-05	-0.71931	0.47195
11	44693799	47006137	1014	50	-2.0633e-05	6.7226e-09	8.1992e-05	-0.25164	0.80132
11	47006137	49866050	927	31	0.00010981	1.2849e-08	0.00011335	0.96873	0.33268
11	49866050	54695473	402	10	9.6603e-05	5.4723e-09	7.3975e-05	1.3059	0.19159
11	55082657	58457495	2514	50	1.5536e-05	6.0171e-09	7.757e-05	0.20029	0.84126
11	58457495	58780549	164	10	-1.6794e-05	2.5053e-09	5.0053e-05	-0.33553	0.73723
11	58780549	62223771	1388	50	0.00018533	7.0284e-09	8.3836e-05	2.2107	0.027058
11	62223771	63804569	387	39	-5.7656e-05	2.757e-09	5.2507e-05	-1.0981	0.27218
11	63804569	65898631	630	50	5.5904e-05	1.4544e-08	0.0001206	0.46356	0.64296
11	65898631	68005825	450	43	4.7502e-05	8.7423e-09	9.35e-05	0.50804	0.61143
11	68005825	69516130	711	50	-5.1944e-05	4.625e-09	6.8007e-05	-0.76379	0.44499
11	69516130	70926292	755	50	-0.00012224	5.1566e-09	7.1809e-05	-1.7022	0.088711
11	70926292	72286017	553	45	-7.7271e-05	3.6705e-09	6.0585e-05	-1.2754	0.20216
11	72286017	74412351	912	50	-3.3384e-05	3.0032e-09	5.4801e-05	-0.60918	0.54241
11	74412351	76797209	1185	50	-5.5443e-05	4.7196e-09	6.8699e-05	-0.80704	0.41964
11	76797209	78355058	727	42	-0.00016699	3.0109e-09	5.4872e-05	-3.0433	0.0023396
11	78355058	80722373	1736	50	6.23e-08	3.6132e-09	6.011e-05	0.0010364	0.99917
11	80722373	81266712	479	47	0.0001242	1.9966e-09	4.4683e-05	2.7795	0.0054438
11	81266712	84381272	2233	50	3.0278e-05	2.939e-09	5.4213e-05	0.55851	0.5765
11	84381272	86619301	1329	50	0.00016663	7.6827e-09	8.7651e-05	1.9011	0.057287
11	86619301	87430235	646	45	-0.00014672	3.7829e-09	6.1505e-05	-2.3855	0.017054
11	87430235	89208936	1053	50	-7.7697e-05	5.2108e-09	7.2186e-05	-1.0763	0.28177
11	89208936	90966490	833	45	6.7924e-05	3.8614e-09	6.214e-05	1.0931	0.27436
11	90966490	92077144	769	50	9.8743e-05	2.6731e-09	5.1702e-05	1.9099	0.056152
11	92077144	93276157	736	50	5.2714e-05	5.75e-09	7.5829e-05	0.69518	0.48694
11	93276157	94242260	521	34	2.6736e-05	3.8832e-09	6.2316e-05	0.42904	0.66789
11	94242260	95726041	978	50	-0.00012851	6.8863e-09	8.2984e-05	-1.5486	0.12147
11	95726041	97057058	741	50	5.119e-06	2.7805e-09	5.273e-05	0.097079	0.92266
11	97057058	98705065	1186	50	7.6455e-05	3.5401e-09	5.9498e-05	1.285	0.19879
11	98705065	100417169	1446	50	9.5566e-05	2.9808e-09	5.4597e-05	1.7504	0.080052
11	100417169	101331121	742	50	-2.4219e-05	2.4611e-09	4.9609e-05	-0.4882	0.62541
11	101331121	103959636	2112	50	-4.4176e-05	4.2534e-09	6.5218e-05	-0.67735	0.49818
11	103959636	104873284	629	31	1.634e-05	2.0322e-09	4.508e-05	0.36247	0.717
11	104873284	106520894	1026	50	4.3152e-05	2.4476e-09	4.9473e-05	0.87222	0.38309
11	106520894	107844200	919	50	-7.4736e-05	6.462e-09	8.0386e-05	-0.9297	0.35252
11	107844200	108437037	206	12	-2.619e-05	2.5192e-09	5.0192e-05	-0.5218	0.60181
11	108437037	109866116	664	45	-2.7544e-05	3.9066e-09	6.2503e-05	-0.44069	0.65944
11	109866116	111114397	927	50	-0.00021732	7.486e-09	8.6522e-05	-2.5118	0.012013
11	111114397	112459488	606	43	-1.8429e-05	4.8262e-09	6.9471e-05	-0.26527	0.7908
11	112459488	114257728	1194	50	-0.0003493	6.6597e-09	8.1607e-05	-4.2803	1.8661e-05
11	114257728	114830666	455	32	-4.9222e-05	2.5338e-09	5.0337e-05	-0.97786	0.32815
11	114830666	116383348	1020	50	6.5849e-06	5.5342e-09	7.4392e-05	0.088516	0.92947
11	116383348	117747110	896	50	0.00051984	1.5938e-08	0.00012625	4.1176	3.8284e-05
11	117747110	119215476	668	50	2.9753e-05	6.8081e-09	8.2511e-05	0.36059	0.7184
11	119215476	120766806	885	50	-0.00019475	8.6548e-09	9.3031e-05	-2.0934	0.036317
11	120766806	121175943	377	27	3.7209e-05	3.0897e-09	5.5585e-05	0.66941	0.50324
11	121175943	122591910	803	50	-0.00025882	5.8417e-09	7.6431e-05	-3.3864	0.00070825
11	122591910	123500117	575	50	0.00019221	4.1909e-09	6.4737e-05	2.9691	0.0029865
11	123500117	124495528	944	50	-7.12e-06	1.5633e-09	3.9539e-05	-0.18007	0.85709
11	124495528	126311320	1204	50	0.00018033	3.8769e-09	6.2264e-05	2.8962	0.0037777
11	126311320	127316679	907	50	3.8195e-05	4.6014e-09	6.7834e-05	0.56307	0.57338
11	127316679	128188537	523	45	7.6284e-05	2.9505e-09	5.4318e-05	1.4044	0.1602
11	128188537	130342575	1278	50	9.1016e-05	4.6526e-09	6.821e-05	1.3343	0.18209
11	130342575	131074612	627	50	5.1275e-05	4.2759e-09	6.5391e-05	0.78413	0.43297
11	131074612	133000046	1613	50	-2.7656e-05	6.6176e-09	8.1349e-05	-0.33997	0.73388
11	133000046	134205993	746	50	4.4692e-05	5.6493e-09	7.5162e-05	0.59462	0.5521
11	134205993	134946452	706	50	-6.745e-05	6.1681e-09	7.8537e-05	-0.85882	0.39044
12	61107	1080331	434	50	0.00011345	7.3432e-09	8.5692e-05	1.3239	0.18553
12	1080331	2544786	732	50	-0.00010429	5.4817e-09	7.4039e-05	-1.4085	0.15897
12	2544786	3677037	778	50	-7.0869e-05	5.2576e-09	7.2509e-05	-0.97738	0.32838
12	3677037	4417679	486	50	5.7248e-05	1.4925e-09	3.8633e-05	1.4818	0.13838
12	4417679	5321472	759	50	-0.00010037	3.09e-09	5.5588e-05	-1.8056	0.070979
12	5321472	6419753	830	50	0.0001084	3.33e-09	5.7707e-05	1.8785	0.060314
12	6419753	8377536	217	28	0.00016103	2.9455e-09	5.4272e-05	2.9671	0.0030063
12	9031395	10481534	281	31	-0.00018204	1.9976e-09	4.4694e-05	-4.0729	4.6425e-05
12	10481534	11754846	633	49	1.2669e-05	1.631e-09	4.0385e-05	0.3137	0.75375
12	11754846	12733528	606	50	-1.1727e-05	2.4116e-09	4.9108e-05	-0.23879	0.81126
12	12733528	15241484	1658	50	-0.00020385	5.2224e-09	7.2266e-05	-2.8209	0.0047894
12	15241484	16310460	431	42	5.8793e-05	1.8163e-09	4.2618e-05	1.3795	0.16773
12	16310460	18087873	1123	50	7.9864e-05	7.6892e-09	8.7688e-05	0.91078	0.36241
12	18087873	20863943	1890	50	7.4898e-05	3.643e-09	6.0357e-05	1.2409	0.21464
12	20863943	23820634	1885	50	6.718e-05	5.3173e-09	7.292e-05	0.92128	0.3569
12	23820634	25371083	1110	50	-2.6924e-05	3.7514e-09	6.1248e-05	-0.43959	0.66024
12	25371083	27799773	1759	50	0.00026132	4.7944e-09	6.9242e-05	3.774	0.00016066
12	27799773	29651255	1383	50	-0.00015912	3.3266e-09	5.7677e-05	-2.7588	0.0058008
12	29651255	30512406	1020	50	-4.4236e-05	2.0755e-09	4.5557e-05	-0.97099	0.33155
12	30512406	32165592	1113	50	-2.1961e-06	1.9877e-09	4.4584e-05	-0.049259	0.96071
12	32165592	33076989	721	50	4.9755e-05	3.0874e-09	5.5564e-05	0.89545	0.37054
12	33076989	37856717	624	29	-0.0001225	5.076e-09	7.1246e-05	-1.7193	0.085551
12	37856717	39227169	274	13	6.4008e-06	2.0819e-09	4.5627e-05	0.14028	0.88844
12	39227169	40816185	1110	50	-8.3636e-05	3.3615e-09	5.7978e-05	-1.4426	0.14915
12	40816185	41658586	760	46	-2.8194e-07	3.7521e-09	6.1254e-05	-0.0046028	0.99633
12	41658586	43984474	1774	50	-0.00010506	6.4194e-09	8.0121e-05	-1.3113	0.18977
12	43984474	46024229	873	50	2.0978e-05	2.5819e-09	5.0812e-05	0.41285	0.67971
12	46024229	47714793	837	50	5.5759e-05	4.1825e-09	6.4672e-05	0.86218	0.38859
12	47714793	49001866	790	50	6.5531e-05	2.1634e-09	4.6512e-05	1.4089	0.15886
12	49001866	51776494	795	50	-0.00014978	8.0196e-09	8.9552e-05	-1.6725	0.094426
12	51776494	53039004	965	50	9.3432e-05	2.4712e-09	4.9711e-05	1.8795	0.060174
12	53039004	54778823	767	50	-0.00019501	6.6752e-09	8.1702e-05	-2.3868	0.016996
12	54778823	55665837	427	38	6.237e-05	2.4088e-09	4.9079e-05	1.2708	0.2038
12	55665837	57548860	584	50	-0.00012707	5.8395e-09	7.6417e-05	-1.6629	0.096338
12	57548860	59308666	757	50	-7.1382e-05	5.5719e-09	7.4645e-05	-0.95629	0.33893
12	59308666	61123729	1004	50	0.00013134	3.4155e-09	5.8442e-05	2.2473	0.024622
12	61123729	64032461	2180	50	-5.8712e-05	3.8645e-09	6.2165e-05	-0.94445	0.34494
12	64032461	65559695	628	50	3.9398e-05	2.2619e-09	4.756e-05	0.82839	0.40745
12	65559695	67181144	812	50	-1.8686e-05	2.3019e-09	4.7978e-05	-0.38948	0.69692
12	67181144	67909729	646	50	-9.4042e-05	3.3008e-09	5.7452e-05	-1.6369	0.10166
12	67909729	69826542	1201	50	-0.00011078	3.8822e-09	6.2307e-05	-1.7779	0.075417
12	69826542	70957987	961	50	-0.00011083	3.0242e-09	5.4993e-05	-2.0153	0.043877
12	70957987	72645075	982	50	-5.2518e-05	2.3446e-09	4.8421e-05	-1.0846	0.27809
12	72645075	73818454	599	38	0.00011428	2.8385e-09	5.3278e-05	2.145	0.031955
12	73818454	76511314	1566	50	-4.3669e-05	4.9998e-09	7.0709e-05	-0.61758	0.53685
12	76511314	78570570	1502	50	0.00012112	3.2239e-09	5.678e-05	2.1332	0.032908
12	78570570	80448150	815	50	0.00011758	2.526e-09	5.0259e-05	2.3396	0.019306
12	80448150	81467767	678	44	-0.00010672	3.2112e-09	5.6668e-05	-1.8832	0.059677
12	81467767	83502666	1157	50	-0.00014473	3.4759e-09	5.8956e-05	-2.4548	0.014097
12	83502666	84303844	546	34	-6.6989e-05	3.9999e-09	6.3245e-05	-1.0592	0.28951
12	84303844	85990426	949	47	5.7763e-06	2.4052e-09	4.9043e-05	0.11778	0.90624
12	85990426	89682122	1668	50	-5.9178e-05	2.0392e-09	4.5157e-05	-1.3105	0.19003
12	89682122	92066155	1393	50	-0.00011264	9.1846e-09	9.5836e-05	-1.1753	0.23987
12	92066155	94514567	1517	50	1.8773e-05	2.402e-09	4.9011e-05	0.38304	0.70169
12	94514567	96020785	1053	50	-3.3859e-05	2.1805e-09	4.6696e-05	-0.72511	0.46839
12	96020785	97108839	716	50	0.00013331	3.2876e-09	5.7337e-05	2.3251	0.020069
12	97108839	99305987	1573	50	-6.4098e-05	4.5449e-09	6.7416e-05	-0.95079	0.34171
12	99305987	101447641	1152	50	-1.9373e-05	3.3335e-09	5.7736e-05	-0.33554	0.73722
12	101447641	101862690	195	16	-7.627e-05	1.613e-09	4.0162e-05	-1.899	0.057561
12	101862690	102964986	528	50	0.00016247	2.0615e-09	4.5404e-05	3.5782	0.0003459
12	102964986	104848696	1263	50	-9.6594e-05	5.4798e-09	7.4026e-05	-1.3049	0.19193
12	104848696	106436213	1323	50	1.4683e-05	5.9569e-09	7.7181e-05	0.19024	0.84912
12	106436213	106958748	333	33	-0.00012923	2.3635e-09	4.8616e-05	-2.6583	0.0078542
12	106958748	109025901	1232	50	-0.00013642	6.8841e-09	8.297e-05	-1.6442	0.10013
12	109025901	110336719	607	50	-5.5267e-05	4.5967e-09	6.7799e-05	-0.81516	0.41498
12	110336719	113263518	481	40	0.00021072	7.2176e-09	8.4957e-05	2.4803	0.013126
12	113263518	113986709	303	30	-3.4393e-05	2.0249e-09	4.4999e-05	-0.76429	0.44469
12	113986709	115036602	835	50	5.0476e-06	5.0568e-09	7.1111e-05	0.070982	0.94341
12	115036602	115503216	314	38	-4.9892e-05	2.1836e-09	4.6729e-05	-1.0677	0.28566
12	115503216	117087471	1099	50	1.2806e-05	5.4589e-09	7.3884e-05	0.17333	0.86239
12	117087471	118135375	669	50	2.8657e-05	2.9675e-09	5.4475e-05	0.52605	0.59885
12	118135375	119754110	959	50	-0.0001234	3.1234e-09	5.5888e-05	-2.2079	0.027249
12	119754110	122007651	933	50	-3.1083e-05	5.6581e-09	7.522e-05	-0.41323	0.67944
12	122007651	124977980	898	50	-0.00029307	1.0052e-08	0.00010026	-2.923	0.0034663
12	124977980	126445505	942	50	7.2569e-05	3.6596e-09	6.0495e-05	1.1996	0.2303
12	126445505	127875098	1098	50	-7.5e-05	3.0921e-09	5.5607e-05	-1.3488	0.17741
12	127875098	129237297	1153	50	-0.00010895	2.8436e-09	5.3325e-05	-2.0431	0.041039
12	129237297	130377921	1038	50	6.3358e-05	2.6731e-09	5.1702e-05	1.2254	0.22041
12	130377921	131786751	1160	50	5.0592e-05	2.4644e-09	4.9642e-05	1.0191	0.30814
12	131786751	132807034	522	50	9.8353e-05	4.7378e-09	6.8832e-05	1.4289	0.15304
12	132807034	133841511	289	29	1.4337e-05	4.801e-09	6.9289e-05	0.20691	0.83608
13	19020013	20686720	661	50	-2.7499e-05	2.9747e-09	5.4541e-05	-0.50419	0.61413
13	20686720	22242174	824	50	-1.752e-05	2.9708e-09	5.4505e-05	-0.32144	0.74788
13	22242174	23594702	1009	50	1.671e-05	2.298e-09	4.7937e-05	0.34858	0.7274
13	23594702	24531937	891	50	-9.9813e-05	2.1974e-09	4.6877e-05	-2.1293	0.033233
13	24531937	25784362	1018	50	6.797e-05	1.9747e-09	4.4437e-05	1.5296	0.12613
13	25784362	27284362	926	50	1.9298e-05	3.3985e-09	5.8297e-05	0.33103	0.74062
13	27284362	29257551	1380	50	-3.5174e-05	5.3059e-09	7.2842e-05	-0.48288	0.62918
13	29257551	30483267	864	50	0.0001438	2.8734e-09	5.3604e-05	2.6825	0.0073065
13	30483267	32301815	1197	50	-0.00021497	2.8157e-09	5.3064e-05	-4.0511	5.0969e-05
13	32301815	33776903	1045	50	0.00021929	3.2905e-09	5.7362e-05	3.823	0.00013186
13	33776903	35026464	733	50	-0.00017344	2.8532e-09	5.3415e-05	-3.247	0.0011663
13	35026464	36046367	431	40	-3.7834e-05	2.4489e-09	4.9487e-05	-0.76453	0.44455
13	36046367	37498185	1085	50	-9.4787e-05	3.0391e-09	5.5128e-05	-1.7194	0.085539
13	37498185	38878163	1083	50	-1.8336e-05	3.7475e-09	6.1217e-05	-0.29953	0.76453
13	38878163	41069263	1564	50	8.5778e-05	3.0294e-09	5.504e-05	1.5585	0.11912
13	41069263	43101027	1052	50	4.6951e-05	4.365e-09	6.6068e-05	0.71065	0.4773
13	43101027	44901409	1326	50	2.8908e-05	3.4489e-09	5.8727e-05	0.49225	0.62255
13	44901409	46495214	825	50	-8.6572e-05	3.4909e-09	5.9084e-05	-1.4652	0.14286
13	46495214	47431079	617	50	3.0635e-05	2.7469e-09	5.2411e-05	0.58452	0.55887
13	47431079	49383962	1303	50	-0.00012774	2.9897e-09	5.4678e-05	-2.3362	0.019479
13	49383962	51591091	1181	50	-2.4249e-05	3.0646e-09	5.5358e-05	-0.43803	0.66137
13	51591091	53339622	613	50	5.42e-05	3.6359e-09	6.0298e-05	0.89886	0.36873
13	53339622	54682864	1041	50	-8.9982e-05	1.034e-08	0.00010169	-0.8849	0.37621
13	54682864	55817131	720	48	-1.6899e-05	4.6046e-09	6.7857e-05	-0.24904	0.80333
13	55817131	57554217	862	34	-5.8832e-05	2.8888e-09	5.3748e-05	-1.0946	0.27369
13	57554217	58410626	437	26	-0.00020291	5.9474e-09	7.7119e-05	-2.6311	0.0085101
13	58410626	59302271	615	30	-1.5124e-05	6.6166e-09	8.1342e-05	-0.18593	0.8525
13	59302271	60854778	986	50	-7.4273e-05	4.3571e-09	6.6008e-05	-1.1252	0.2605
13	60854778	61591949	616	43	4.4577e-05	2.9306e-09	5.4135e-05	0.82344	0.41026
13	61591949	63971559	1416	50	-6.3921e-05	2.8118e-09	5.3026e-05	-1.2054	0.22803
13	63971559	65200602	902	42	-4.2954e-05	3.8354e-09	6.1931e-05	-0.69359	0.48794
13	65200602	67844453	1442	50	-0.00018252	8.3295e-09	9.1266e-05	-1.9999	0.045514
13	67844453	70724516	2338	50	-0.00016207	4.0501e-09	6.3641e-05	-2.5467	0.010874
13	70724516	71526791	645	50	-2.2234e-05	2.4678e-09	4.9677e-05	-0.44758	0.65446
13	71526791	73934089	1462	50	6.5607e-05	4.0791e-09	6.3868e-05	1.0272	0.30431
13	73934089	75670143	1285	50	-1.2875e-05	2.6362e-09	5.1344e-05	-0.25075	0.80201
13	75670143	77410555	1451	50	-4.1546e-05	2.5383e-09	5.0382e-05	-0.82463	0.40958
13	77410555	78808813	759	50	5.6224e-05	3.0784e-09	5.5483e-05	1.0134	0.31089
13	78808813	80585676	1074	50	-0.00015919	7.1882e-09	8.4783e-05	-1.8776	0.060442
13	80585676	82581814	1433	50	-5.9711e-05	2.2273e-09	4.7194e-05	-1.2652	0.20579
13	82581814	84133144	974	47	-1.4723e-05	1.1891e-09	3.4484e-05	-0.42697	0.6694
13	84133144	85610916	890	50	-0.00013986	3.6747e-09	6.0619e-05	-2.3072	0.021042
13	85610916	88559882	1773	50	2.8085e-06	5.0728e-09	7.1224e-05	0.039432	0.96855
13	88559882	90521311	1127	50	-0.00019818	3.933e-09	6.2714e-05	-3.1602	0.0015768
13	90521311	93129691	1745	50	7.6685e-05	3.7152e-09	6.0952e-05	1.2581	0.20835
13	93129691	93586455	243	20	-5.7682e-07	2.2164e-09	4.7079e-05	-0.012252	0.99022
13	93586455	96087558	1813	50	-0.00016547	5.9687e-09	7.7257e-05	-2.1418	0.032208
13	96087558	97519210	719	47	3.8864e-05	3.1785e-09	5.6378e-05	0.68934	0.49061
13	97519210	98938919	666	50	-6.3208e-06	4.4472e-09	6.6687e-05	-0.094783	0.92449
13	98938919	100574095	1242	50	-8.742e-05	4.1711e-09	6.4584e-05	-1.3536	0.17587
13	100574095	102300523	1229	50	-5.4784e-07	3.7648e-09	6.1358e-05	-0.0089286	0.99288
13	102300523	104066710	1555	50	4.7958e-05	2.5419e-09	5.0418e-05	0.95122	0.34149
13	104066710	104844114	636	50	1.0183e-05	3.5655e-09	5.9712e-05	0.17053	0.86459
13	104844114	106247554	1163	50	4.3855e-05	2.7573e-09	5.251e-05	0.83518	0.40362
13	106247554	106750000	524	50	-0.00011562	2.2259e-09	4.7179e-05	-2.4507	0.014259
13	106750000	108189877	1084	50	-0.00013971	4.4726e-09	6.6877e-05	-2.0891	0.036698
13	108189877	109121210	742	50	5.062e-06	2.98e-09	5.4589e-05	0.092729	0.92612
13	109121210	109815112	624	50	-0.00013043	3.5497e-09	5.958e-05	-2.1891	0.028586
13	109815112	111232073	1179	50	-7.839e-05	4.5562e-09	6.75e-05	-1.1613	0.24551
13	111232073	112247592	654	50	0.00019702	6.4252e-09	8.0157e-05	2.4579	0.013973
13	112247592	113572488	730	50	-0.00010558	3.1553e-09	5.6172e-05	-1.8795	0.060176
13	113572488	115109853	504	50	-5.5088e-05	2.8693e-09	5.3565e-05	-1.0284	0.30375
14	19002084	21589402	833	50	7.8512e-05	1.3183e-09	3.6308e-05	2.1624	0.030588
14	21589402	23018665	1234	50	-6.6032e-05	3.2877e-09	5.7338e-05	-1.1516	0.24948
14	23018665	24905123	1013	50	-0.00013538	4.4381e-09	6.6619e-05	-2.0322	0.042135
14	24905123	26135686	1107	50	1.1463e-05	5.3763e-09	7.3323e-05	0.15633	0.87577
14	26135686	28466533	1411	50	-4.4432e-05	3.0638e-09	5.5352e-05	-0.80273	0.42213
14	28466533	29972145	760	50	-8.8979e-05	6.511e-09	8.0691e-05	-1.1027	0.27015
14	29972145	32383265	1040	50	-0.00030974	5.6046e-09	7.4864e-05	-4.1373	3.5142e-05
14	32383265	34846251	1760	50	-2.5727e-05	5.7206e-09	7.5635e-05	-0.34014	0.73375
14	34846251	35859593	415	35	3.1681e-05	2.9584e-09	5.4391e-05	0.58246	0.56026
14	35859593	38667725	1352	50	7.9067e-05	2.9964e-09	5.474e-05	1.4444	0.14862
14	38667725	40341990	991	50	1.3222e-05	3.3251e-09	5.7663e-05	0.22929	0.81864
14	40341990	41615502	1006	45	-8.0072e-05	4.4588e-09	6.6774e-05	-1.1991	0.23047
14	41615502	43137389	780	44	-8.087e-05	4.9409e-09	7.0292e-05	-1.1505	0.24994
14	43137389	44543227	835	50	-6.2605e-05	2.6366e-09	5.1348e-05	-1.2192	0.22276
14	44543227	46081896	715	50	4.1384e-05	2.228e-09	4.7202e-05	0.87673	0.38063
14	46081896	46749130	377	19	7.4893e-06	1.7471e-09	4.1799e-05	0.17918	0.8578
14	46749130	48573586	1169	50	0.0001113	3.3397e-09	5.779e-05	1.9259	0.054116
14	48573586	49005471	271	17	2.1215e-05	2.2545e-09	4.7481e-05	0.44682	0.65501
14	49005471	50507760	692	50	-6.9888e-05	3.4741e-09	5.8941e-05	-1.1857	0.23573
14	50507760	51493572	647	50	3.9627e-05	3.1685e-09	5.6289e-05	0.70399	0.48144
14	51493572	53474383	1359	50	0.00010445	4.8577e-09	6.9697e-05	1.4986	0.13398
14	53474383	53997831	373	25	2.8201e-05	3.4502e-09	5.8738e-05	0.48011	0.63115
14	53997831	55233681	647	50	-6.8013e-05	3.7595e-09	6.1315e-05	-1.1092	0.26732
14	55233681	56216880	510	31	-0.0001818	3.2495e-09	5.7004e-05	-3.1893	0.0014262
14	56216880	57481262	1107	50	0.00015742	4.4744e-09	6.6891e-05	2.3534	0.018604
14	57481262	59448336	1166	50	-6.3469e-05	3.3097e-09	5.753e-05	-1.1032	0.26992
14	59448336	61680424	1287	50	4.5666e-05	3.5438e-09	5.953e-05	0.76711	0.44301
14	61680424	63790015	1456	50	6.715e-06	5.0415e-09	7.1003e-05	0.094573	0.92465
14	63790015	65220298	583	41	1.4867e-05	3.9268e-09	6.2665e-05	0.23724	0.81247
14	65220298	66399555	607	50	8.0023e-05	2.505e-09	5.0049e-05	1.5989	0.10985
14	66399555	67992317	505	37	-0.00016696	3.2901e-09	5.736e-05	-2.9108	0.0036046
14	67992317	71131957	1765	50	-0.00028768	3.2291e-09	5.6825e-05	-5.0625	4.1379e-07
14	71131957	72889615	1293	50	-7.5073e-05	5.3796e-09	7.3345e-05	-1.0235	0.30605
14	72889615	76444767	1699	50	-0.00019886	7.6598e-09	8.752e-05	-2.2721	0.023079
14	76444767	77229472	563	50	0.00014133	3.4657e-09	5.887e-05	2.4006	0.016366
14	77229472	78561945	953	50	3.4026e-05	3.4423e-09	5.8671e-05	0.57994	0.56196
14	78561945	80186579	1125	50	6.3722e-05	1.0585e-08	0.00010288	0.61936	0.53568
14	80186579	81579714	1062	50	1.499e-05	2.3829e-09	4.8815e-05	0.30707	0.75879
14	81579714	83138097	886	50	-0.00014838	3.982e-09	6.3103e-05	-2.3514	0.018705
14	83138097	84241633	768	50	0.00010411	1.3713e-09	3.7031e-05	2.8115	0.0049317
14	84241633	85746319	1007	50	-6.2848e-05	4.1632e-09	6.4523e-05	-0.97403	0.33004
14	85746319	86647002	565	43	-5.2394e-05	3.1748e-09	5.6346e-05	-0.92987	0.35244
14	86647002	87635341	593	48	0.00010372	2.9137e-09	5.3979e-05	1.9214	0.054681
14	87635341	89497643	1107	50	-0.00012604	5.7772e-09	7.6008e-05	-1.6582	0.097279
14	89497643	91296860	1043	50	-5.39e-05	3.128e-09	5.5929e-05	-0.96372	0.33518
14	91296860	93132299	1079	50	-3.7448e-05	2.9104e-09	5.3948e-05	-0.69415	0.48759
14	93132299	94325285	638	50	-8.1671e-05	7.6193e-09	8.7289e-05	-0.93564	0.34946
14	94325285	95750867	1236	50	1.2182e-05	2.3256e-09	4.8225e-05	0.25261	0.80057
14	95750867	96262415	524	50	4.6368e-05	1.7662e-09	4.2027e-05	1.1033	0.2699
14	96262415	98341162	1249	50	4.9396e-05	2.9647e-09	5.4449e-05	0.9072	0.3643
14	98341162	99138532	720	50	6.0795e-05	4.3272e-09	6.5782e-05	0.9242	0.35538
14	99138532	101534307	1233	50	2.5699e-05	5.0995e-09	7.1411e-05	0.35988	0.71894
14	101534307	103012102	647	50	1.6034e-05	5.0713e-09	7.1213e-05	0.22516	0.82185
14	103012102	105001723	807	50	-0.00024712	5.836e-09	7.6394e-05	-3.2348	0.0012173
14	105001723	106340358	180	26	-8.1958e-05	4.1016e-09	6.4044e-05	-1.2797	0.20065
14	106340358	107289454	199	15	3.1678e-05	1.832e-09	4.2802e-05	0.74011	0.45923
15	21131604	24195127	483	50	8.0435e-06	3.2633e-09	5.7126e-05	0.1408	0.88802
15	24195127	25108590	527	36	6.2726e-05	2.1302e-09	4.6154e-05	1.3591	0.17413
15	25108590	27298112	1393	50	6.8591e-05	3.1891e-09	5.6472e-05	1.2146	0.22453
15	27298112	29338502	616	50	-0.00019819	3.8408e-09	6.1974e-05	-3.198	0.0013838
15	29338502	30165568	500	50	-0.00011303	5.1869e-09	7.202e-05	-1.5694	0.11656
15	30165568	31591821	415	50	9.2472e-05	2.7723e-09	5.2653e-05	1.7563	0.079044
15	31591821	32441811	406	41	-5.5617e-05	2.631e-09	5.1293e-05	-1.0843	0.27823
15	32441811	34015425	1046	50	-5.4609e-05	2.0214e-09	4.496e-05	-1.2146	0.22451
15	34015425	35083251	611	50	-8.5318e-05	2.5605e-09	5.0602e-05	-1.6861	0.091783
15	35083251	37456502	1519	50	-0.00010115	5.1571e-09	7.1813e-05	-1.4085	0.15897
15	37456502	38530777	628	50	-7.6643e-05	5.0183e-09	7.084e-05	-1.0819	0.27929
15	38530777	40384132	1319	50	-7.5504e-05	3.986e-09	6.3135e-05	-1.1959	0.23172
15	40384132	41177514	329	29	-0.00016886	3.2249e-09	5.6788e-05	-2.9734	0.0029448
15	41177514	42776399	641	50	-0.00013053	5.9876e-09	7.738e-05	-1.6869	0.091629
15	42776399	44198049	397	19	3.2578e-05	2.2859e-09	4.7811e-05	0.68139	0.49562
15	44198049	46618787	708	50	-0.00022543	3.7098e-09	6.0908e-05	-3.7011	0.0002147
15	46618787	48136048	1043	50	2.8388e-05	5.7205e-09	7.5634e-05	0.37533	0.70741
15	48136048	50008043	753	47	-6.4374e-05	3.4495e-09	5.8733e-05	-1.0961	0.27306
15	50008043	51677560	920	50	-3.0801e-05	2.5168e-09	5.0168e-05	-0.61396	0.53924
15	51677560	53069096	555	37	-4.0204e-05	6.2663e-09	7.916e-05	-0.50789	0.61153
15	53069096	54508528	1196	50	8.0049e-05	4.7934e-09	6.9234e-05	1.1562	0.24759
15	54508528	55136269	508	38	-4.4022e-06	1.7228e-09	4.1506e-05	-0.10606	0.91553
15	55136269	56901773	925	50	-0.00014907	5.3026e-09	7.2819e-05	-2.0471	0.040646
15	56901773	58441366	1092	50	0.00010431	4.1707e-09	6.4581e-05	1.6152	0.10628
15	58441366	59694116	747	50	-0.00017365	1.3752e-08	0.00011727	-1.4808	0.13865
15	59694116	61265836	1024	50	6.6755e-05	5.0953e-09	7.1382e-05	0.93519	0.34969
15	61265836	63215222	1447	50	-7.0667e-05	2.9719e-09	5.4515e-05	-1.2963	0.19488
15	63215222	65104668	553	49	-9.1511e-05	5.2047e-09	7.2144e-05	-1.2684	0.20464
15	65104668	67094767	715	50	-4.5348e-05	2.3885e-09	4.8872e-05	-0.92789	0.35347
15	67094767	69017999	1071	50	-7.1688e-05	8.9537e-09	9.4624e-05	-0.75761	0.44868
15	69017999	70133341	454	47	-0.00018629	4.5265e-09	6.7279e-05	-2.7688	0.0056257
15	70133341	71922649	1068	50	-5.6758e-05	3.523e-09	5.9355e-05	-0.95625	0.33895
15	71922649	73628714	614	38	-7.0985e-05	5.1647e-09	7.1866e-05	-0.98774	0.32328
15	73628714	76398624	737	50	-0.00020112	8.0212e-09	8.9561e-05	-2.2456	0.02473
15	76398624	78516053	900	50	-4.2216e-05	5.7222e-09	7.5645e-05	-0.55807	0.57679
15	78516053	80860978	1569	50	-9.7491e-05	6.6543e-09	8.1574e-05	-1.1951	0.23204
15	80860978	84260468	1178	50	-0.00011451	5.2104e-09	7.2183e-05	-1.5864	0.11265
15	84260468	86652905	1318	50	6.1406e-05	6.4167e-09	8.0104e-05	0.76658	0.44333
15	86652905	88369943	1308	50	4.6858e-05	4.357e-09	6.6008e-05	0.70989	0.47777
15	88369943	90475551	1078	50	3.8408e-05	4.9492e-09	7.035e-05	0.54595	0.5851
15	90475551	92164392	806	50	4.9783e-05	4.2346e-09	6.5074e-05	0.76502	0.44426
15	92164392	93780902	1087	50	6.009e-05	4.1337e-09	6.4294e-05	0.93461	0.34999
15	93780902	94924330	913	50	2.0319e-05	2.6572e-09	5.1548e-05	0.39418	0.69345
15	94924330	96141596	977	50	2.846e-05	4.5336e-09	6.7332e-05	0.42268	0.67253
15	96141596	98030910	1122	50	2.8381e-05	2.628e-09	5.1264e-05	0.55363	0.57983
15	98030910	99244059	920	50	1.3801e-05	3.5671e-09	5.9725e-05	0.23108	0.81726
15	99244059	100636847	897	50	0.00012388	4.2047e-09	6.4844e-05	1.9105	0.056073
15	100636847	101552694	585	50	5.3218e-05	3.6652e-09	6.0541e-05	0.87904	0.37938
15	101552694	102520966	536	50	-2.7587e-05	2.5055e-09	5.0055e-05	-0.55114	0.58154
16	60054	1207206	370	50	-0.00017001	5.5177e-09	7.4281e-05	-2.2887	0.022097
16	1207206	2764829	504	50	-9.0687e-05	7.7231e-09	8.7881e-05	-1.0319	0.30211
16	2764829	4001196	405	50	-9.8933e-07	4.9605e-09	7.0431e-05	-0.014047	0.98879
16	4001196	5118345	500	50	-3.1611e-05	1.0849e-08	0.00010416	-0.30349	0.76152
16	5118345	5891580	519	50	-2.0963e-05	2.7974e-09	5.289e-05	-0.39636	0.69184
16	5891580	6893551	996	50	5.6198e-05	6.7738e-09	8.2303e-05	0.68281	0.49472
16	6893551	7529121	777	50	-3.9826e-05	3.7446e-09	6.1193e-05	-0.65082	0.51516
16	7529121	8338519	853	50	-0.00023831	5.2856e-09	7.2702e-05	-3.2779	0.0010457
16	8338519	9799419	1156	50	-0.00023444	7.1705e-09	8.4679e-05	-2.7686	0.0056301
16	9799419	10426032	598	48	0.00017156	3.0767e-09	5.5468e-05	3.093	0.0019815
16	10426032	11520161	616	50	2.7032e-05	2.8342e-09	5.3237e-05	0.50777	0.61161
16	11520161	12613098	598	50	8.4491e-05	3.2273e-09	5.6809e-05	1.4873	0.13694
16	12613098	13154437	494	45	0.00010691	3.9804e-09	6.3091e-05	1.6945	0.090165
16	13154437	14464002	950	50	-4.7678e-05	4.8068e-09	6.9331e-05	-0.68768	0.49165
16	14464002	16154060	371	43	-0.00014791	4.8949e-09	6.9963e-05	-2.1141	0.034507
16	16154060	17644749	514	50	-0.00011621	3.0976e-09	5.5656e-05	-2.088	0.036797
16	17644749	18643607	319	32	-8.5145e-05	1.7113e-09	4.1368e-05	-2.0582	0.039568
16	18643607	20150571	616	50	-0.0002511	5.7716e-09	7.5971e-05	-3.3053	0.00094889
16	20150571	22448904	523	50	-8.8708e-05	4.8314e-09	6.9508e-05	-1.2762	0.20188
16	22448904	24136875	820	50	-6.1735e-05	2.5009e-09	5.0009e-05	-1.2345	0.21702
16	24136875	25986862	1160	50	-6.0091e-05	8.7936e-09	9.3774e-05	-0.64081	0.52165
16	25986862	27445755	1010	50	2.2815e-05	2.6888e-09	5.1854e-05	0.44	0.65994
16	27445755	29036613	458	46	-0.00070893	1.5509e-08	0.00012454	-5.6926	1.2512e-08
16	29036613	31382943	321	37	-0.00046429	1.6759e-08	0.00012946	-3.5864	0.00033524
16	31382943	46399473	188	20	-5.6585e-05	3.2161e-09	5.671e-05	-0.99779	0.31838
16	46399473	49007926	424	35	-0.00014104	3.0933e-09	5.5618e-05	-2.5359	0.011217
16	49007926	52035823	1710	50	-0.00012611	4.5832e-09	6.7699e-05	-1.8627	0.062501
16	52035823	53382572	806	50	6.0394e-05	5.7738e-09	7.5985e-05	0.79482	0.42672
16	53382572	55903774	1819	50	-0.00032291	1.6211e-08	0.00012732	-2.5362	0.011208
16	55903774	57664330	967	50	-0.00034415	1.2204e-08	0.00011047	-3.1152	0.0018379
16	57664330	59045405	754	50	-0.00010291	3.7252e-09	6.1034e-05	-1.6862	0.091762
16	59045405	60745694	945	50	-0.00013435	3.5051e-09	5.9204e-05	-2.2693	0.023251
16	60745694	62229849	707	50	-2.8571e-05	2.27e-09	4.7644e-05	-0.59967	0.54872
16	62229849	63691589	831	50	-9.0562e-05	2.058e-09	4.5365e-05	-1.9963	0.045904
16	63691589	65938566	1457	50	-8.3387e-05	5.5026e-09	7.4179e-05	-1.1241	0.26096
16	65938566	68841363	1106	50	-0.00018041	6.8699e-09	8.2885e-05	-2.1767	0.029504
16	68841363	71054028	520	45	-8.6887e-05	1.1257e-08	0.0001061	-0.81894	0.41282
16	71054028	72935150	576	43	-0.00010713	4.828e-09	6.9484e-05	-1.5417	0.12314
16	72935150	74971503	1042	50	-2.3318e-05	5.6013e-09	7.4842e-05	-0.31156	0.75537
16	74971503	75977954	364	32	-0.00010647	2.8179e-09	5.3084e-05	-2.0058	0.044881
16	75977954	77523678	1162	50	-3.0807e-05	6.2648e-09	7.9151e-05	-0.38923	0.69711
16	77523678	78456292	953	50	-5.3011e-05	3.4875e-09	5.9055e-05	-0.89765	0.36937
16	78456292	79134815	820	50	1.3081e-05	3.2582e-09	5.708e-05	0.22918	0.81873
16	79134815	80297374	1082	50	-7.3225e-05	2.0672e-09	4.5466e-05	-1.6105	0.10728
16	80297374	81772536	1200	50	-0.00010309	7.3314e-09	8.5623e-05	-1.204	0.2286
16	81772536	82747728	825	50	0.00018517	3.8578e-09	6.2111e-05	2.9813	0.0028699
16	82747728	83477208	887	50	-2.6221e-05	3.9256e-09	6.2655e-05	-0.4185	0.67558
16	83477208	84445883	1131	50	1.2658e-05	2.6718e-09	5.1689e-05	0.24489	0.80654
16	84445883	85148685	628	50	6.9815e-05	2.9112e-09	5.3956e-05	1.2939	0.19569
16	85148685	86156599	637	50	0.00010832	3.7256e-09	6.1037e-05	1.7746	0.075957
16	86156599	86815411	710	50	2.6741e-05	1.002e-09	3.1655e-05	0.84475	0.39825
16	86815411	87647349	510	50	-9.9618e-05	2.8882e-09	5.3742e-05	-1.8536	0.06379
16	87647349	89041165	505	50	-5.7974e-05	5.4023e-09	7.35e-05	-0.78876	0.43025
16	89041165	90292812	352	34	5.1752e-05	5.6986e-09	7.5489e-05	0.68556	0.49299
17	56	1172399	368	50	-9.5215e-05	1.8803e-09	4.3362e-05	-2.1958	0.028106
17	1172399	1928731	364	50	-0.00016889	5.2989e-09	7.2794e-05	-2.3201	0.020335
17	1928731	3702312	874	50	0.00013738	4.6375e-09	6.8099e-05	2.0173	0.043661
17	3702312	4696261	487	50	-6.405e-05	4.0143e-09	6.3359e-05	-1.0109	0.31206
17	4696261	5741334	496	48	-0.00023706	4.1234e-09	6.4213e-05	-3.6918	0.00022267
17	5741334	7317398	877	50	0.000176	5.0748e-09	7.1237e-05	2.4706	0.01349
17	7317398	8306425	297	44	-4.8749e-05	4.203e-09	6.483e-05	-0.75194	0.45209
17	8306425	9965921	947	50	6.2398e-05	3.794e-09	6.1596e-05	1.013	0.31105
17	9965921	11102815	682	50	-0.00015756	3.4744e-09	5.8944e-05	-2.673	0.007518
17	11102815	12534769	876	50	3.6163e-05	2.2561e-09	4.7498e-05	0.76136	0.44644
17	12534769	13180372	470	50	-0.0001921	2.4253e-09	4.9248e-05	-3.9007	9.593e-05
17	13180372	13894637	619	50	0.00017887	2.1994e-09	4.6898e-05	3.8141	0.00013668
17	13894637	15019097	1084	50	2.9434e-05	1.3586e-09	3.6859e-05	0.79855	0.42455
17	15019097	16412342	418	47	8.186e-05	2.8692e-09	5.3565e-05	1.5282	0.12646
17	16412342	18856320	714	50	-0.00013967	4.2883e-09	6.5485e-05	-2.1328	0.032939
17	18856320	21290357	468	50	-3.0175e-05	5.8843e-09	7.6709e-05	-0.39337	0.69404
17	21290357	27334244	851	50	1.6264e-05	3.6407e-09	6.0338e-05	0.26954	0.78751
17	27334244	29786491	599	40	-6.12e-06	7.883e-09	8.8786e-05	-0.068929	0.94505
17	29786491	31538425	793	50	-9.3209e-05	4.7969e-09	6.926e-05	-1.3458	0.17837
17	31538425	32912798	1339	50	-4.897e-05	2.4375e-09	4.9371e-05	-0.99188	0.32126
17	32912798	34469036	820	50	-2.4946e-05	2.1825e-09	4.6717e-05	-0.53398	0.59335
17	34469036	36809344	663	50	8.5749e-05	8.5684e-09	9.2566e-05	0.92635	0.35426
17	36809344	38877404	642	50	9.3741e-05	2.0953e-09	4.5774e-05	2.0479	0.040571
17	38877404	39899810	528	39	7.7083e-05	3.4852e-09	5.9036e-05	1.3057	0.19166
17	39899810	41772087	496	40	-0.0002705	6.9275e-09	8.3232e-05	-3.25	0.001154
17	41772087	43056905	439	38	-8.6762e-05	4.8252e-09	6.9464e-05	-1.249	0.21166
17	43056905	45876022	1020	50	-0.00056485	7.4018e-09	8.6033e-05	-6.5655	5.1872e-11
17	45876022	47517400	750	50	-0.00024956	1.2344e-08	0.00011111	-2.2462	0.024692
17	47517400	49898957	1039	50	0.00011371	3.8048e-09	6.1683e-05	1.8435	0.065256
17	49898957	50719055	524	32	-4.5964e-05	3.3781e-09	5.8121e-05	-0.79084	0.42904
17	50719055	51826118	758	46	4.0505e-05	2.5201e-09	5.02e-05	0.80686	0.41975
17	51826118	53599432	1056	50	-0.0002396	6.0017e-09	7.7471e-05	-3.0928	0.0019828
17	53599432	55357541	952	50	-0.00011197	4.8899e-09	6.9928e-05	-1.6013	0.10932
17	55357541	57487512	947	50	-0.00020816	7.6193e-09	8.7288e-05	-2.3847	0.017091
17	57487512	59312755	363	26	3.1747e-05	1.4472e-09	3.8042e-05	0.83453	0.40398
17	59312755	61545589	612	50	-3.6904e-05	4.644e-09	6.8147e-05	-0.54153	0.58814
17	61545589	63148128	474	41	-6.3204e-05	2.0442e-09	4.5212e-05	-1.3979	0.16213
17	63148128	64800430	901	50	-1.4996e-05	2.449e-09	4.9488e-05	-0.30303	0.76187
17	64800430	67858770	1417	50	-0.00024713	3.7358e-09	6.1121e-05	-4.0433	5.2701e-05
17	67858770	69387817	1209	50	-2.1558e-05	3.2009e-09	5.6576e-05	-0.38105	0.70317
17	69387817	72672203	2098	50	8.7012e-06	3.4944e-09	5.9113e-05	0.1472	0.88298
17	72672203	74375560	580	50	-7.9318e-05	5.1097e-09	7.1482e-05	-1.1096	0.26716
17	74375560	76263413	964	50	-1.7971e-05	5.1726e-09	7.1921e-05	-0.24987	0.80269
17	76263413	77298636	578	50	5.904e-05	4.5977e-09	6.7806e-05	0.87071	0.38391
17	77298636	78837588	865	50	0.00015288	6.015e-09	7.7556e-05	1.9712	0.048704
17	78837588	80034408	338	48	-0.00022947	3.304e-09	5.7481e-05	-3.9921	6.548e-05
17	80034408	81194908	390	41	-9.3673e-05	2.9454e-09	5.4271e-05	-1.726	0.084346
18	10644	912486	548	50	4.4986e-05	3.3761e-09	5.8104e-05	0.77423	0.4388
18	912486	1942911	719	50	-4.2089e-05	5.2903e-09	7.2734e-05	-0.57867	0.56281
18	1942911	3891658	1191	50	-2.0201e-05	4.1494e-09	6.4416e-05	-0.3136	0.75383
18	3891658	5834180	1268	50	-2.8579e-05	1.6441e-09	4.0548e-05	-0.70482	0.48092
18	5834180	7090485	848	50	-0.00011876	3.9157e-09	6.2575e-05	-1.8979	0.057705
18	7090485	8498931	778	50	0.00012522	3.2188e-09	5.6735e-05	2.2071	0.027304
18	8498931	11075913	1932	50	3.6779e-05	3.8051e-09	6.1686e-05	0.59624	0.55102
18	11075913	11905440	405	50	5.19e-05	2.0096e-09	4.4828e-05	1.1578	0.24696
18	11905440	14440799	1149	50	0.00012364	2.6176e-09	5.1162e-05	2.4166	0.015665
18	14440799	19485844	280	20	-9.1891e-05	2.5123e-09	5.0123e-05	-1.8333	0.066756
18	19485844	20649472	590	41	-1.3531e-05	3.4728e-09	5.8931e-05	-0.2296	0.8184
18	20649472	22996651	1206	50	-0.00038999	1.2202e-08	0.00011046	-3.5306	0.00041467
18	22996651	24026191	586	44	4.237e-05	3.647e-09	6.039e-05	0.7016	0.48293
18	24026191	25927682	1311	50	3.5488e-05	2.8008e-09	5.2922e-05	0.67058	0.50249
18	25927682	26875587	595	35	3.6029e-05	3.3357e-09	5.7755e-05	0.62382	0.53275
18	26875587	27866478	627	36	4.2532e-05	5.105e-09	7.1449e-05	0.59527	0.55166
18	27866478	30264066	1544	50	7.0106e-05	2.9121e-09	5.3963e-05	1.2991	0.1939
18	30264066	31780067	712	46	-2.0304e-05	4.5073e-09	6.7136e-05	-0.30242	0.76233
18	31780067	33861964	1164	50	0.00011563	2.0931e-09	4.5751e-05	2.5274	0.01149
18	33861964	35075250	719	50	-4.1018e-05	2.725e-09	5.2201e-05	-0.78578	0.432
18	35075250	36365490	968	50	5.3468e-05	5.3926e-09	7.3434e-05	0.72811	0.46655
18	36365490	37684367	776	45	0.00010365	4.6145e-09	6.793e-05	1.5258	0.12707
18	37684367	39892648	1337	50	-0.00011737	4.4266e-09	6.6532e-05	-1.7642	0.077703
18	39892648	42922106	1802	50	0.00017022	6.4784e-09	8.0488e-05	2.1149	0.03444
18	42922106	44299246	976	50	-1.1256e-06	5.1561e-09	7.1806e-05	-0.015675	0.98749
18	44299246	45939732	967	50	-0.00014053	4.6838e-09	6.8438e-05	-2.0534	0.04003
18	45939732	47730584	1157	50	7.8275e-05	6.2944e-09	7.9337e-05	0.98661	0.32383
18	47730584	51062185	2149	50	-0.00012696	3.7109e-09	6.0917e-05	-2.0841	0.037151
18	51062185	51554175	439	20	0.00012012	3.8394e-09	6.1963e-05	1.9385	0.052557
18	51554175	55213838	1961	50	-9.7252e-05	5.7533e-09	7.5851e-05	-1.2821	0.19979
18	55213838	56530220	945	50	-7.4561e-05	2.8707e-09	5.3579e-05	-1.3916	0.16404
18	56530220	57630483	844	50	-5.2894e-05	3.4524e-09	5.8757e-05	-0.90021	0.36801
18	57630483	59020751	918	50	-0.00023631	3.2286e-08	0.00017968	-1.3152	0.18846
18	59020751	60277715	977	50	0.00010409	2.3674e-09	4.8656e-05	2.1393	0.032413
18	60277715	61820252	975	50	-5.3703e-05	2.2302e-09	4.7225e-05	-1.1372	0.25546
18	61820252	63463402	1174	50	-7.8385e-05	4.947e-09	7.0335e-05	-1.1144	0.26509
18	63463402	64252801	684	33	-5.3548e-05	2.5083e-09	5.0083e-05	-1.0692	0.28498
18	64252801	66125817	1518	50	7.896e-05	2.7997e-09	5.2912e-05	1.4923	0.13563
18	66125817	67175820	597	50	-2.6382e-05	2.7086e-09	5.2044e-05	-0.50691	0.61222
18	67175820	68621179	810	50	3.9347e-05	2.5864e-09	5.0857e-05	0.77368	0.43912
18	68621179	69621618	803	50	-4.5024e-05	2.7713e-09	5.2643e-05	-0.85527	0.3924
18	69621618	71038474	1037	50	-1.396e-05	4.533e-09	6.7327e-05	-0.20734	0.83575
18	71038474	71971462	807	50	-7.2214e-05	4.2454e-09	6.5157e-05	-1.1083	0.26773
18	71971462	73526987	1150	50	-8.9048e-05	5.4635e-09	7.3915e-05	-1.2047	0.22831
18	73526987	74813815	977	50	-7.1251e-05	3.5701e-09	5.9751e-05	-1.1925	0.23308
18	74813815	75976317	1018	50	-9.1351e-05	2.951e-09	5.4323e-05	-1.6816	0.092643
18	75976317	77149991	814	50	6.0216e-05	1.9844e-09	4.4547e-05	1.3517	0.17646
18	77149991	78017158	455	46	-4.7193e-05	3.2917e-09	5.7373e-05	-0.82256	0.41076
19	80840	610729	100	23	2.1274e-05	2.896e-09	5.3814e-05	0.39532	0.69261
19	610729	2098396	366	50	-5.0201e-05	1.0497e-08	0.00010245	-0.48999	0.62414
19	2098396	3019660	292	50	-6.9186e-05	3.817e-09	6.1782e-05	-1.1198	0.26278
19	3019660	4348967	389	50	-9.6426e-05	6.9124e-09	8.3141e-05	-1.1598	0.24614
19	4348967	5811852	519	50	8.4192e-05	3.1743e-09	5.6341e-05	1.4943	0.13509
19	5811852	6684885	282	44	-2.0214e-05	2.0646e-09	4.5438e-05	-0.44488	0.65641
19	6684885	8347513	738	50	-0.0001903	4.4314e-09	6.6569e-05	-2.8588	0.004253
19	8347513	9238393	353	45	1.2311e-05	2.9878e-09	5.466e-05	0.22523	0.8218
19	9238393	11284028	695	50	3.1692e-05	4.7334e-09	6.88e-05	0.46064	0.64505
19	11284028	13471127	571	50	2.3561e-05	4.7258e-09	6.8744e-05	0.34273	0.7318
19	13471127	14486347	281	42	7.1174e-05	2.5408e-09	5.0407e-05	1.412	0.15795
19	14486347	15648610	458	50	0.00015626	3.5119e-09	5.9261e-05	2.6368	0.0083686
19	15648610	16374416	502	46	0.00011807	2.2379e-09	4.7307e-05	2.4958	0.012567
19	16374416	18409862	673	50	0.00034989	6.0209e-09	7.7594e-05	4.5093	6.5048e-06
19	18409862	19877471	446	50	-5.8171e-05	9.8787e-09	9.9392e-05	-0.58527	0.55836
19	19877471	20905757	260	29	-4.4367e-05	2.6031e-09	5.1021e-05	-0.86959	0.38452
19	20905757	22732896	769	50	1.4674e-05	3.0298e-09	5.5044e-05	0.26659	0.78978
19	22732896	23467746	294	18	-1.1656e-05	1.4614e-09	3.8228e-05	-0.30492	0.76043
19	23467746	28557893	656	37	-4.8371e-05	1.5745e-09	3.968e-05	-1.219	0.22283
19	28557893	29790947	1064	50	2.5277e-05	2.8913e-09	5.377e-05	0.47009	0.63829
19	29790947	30727954	612	50	-4.1071e-05	7.998e-09	8.9432e-05	-0.45925	0.64606
19	30727954	32746520	1059	50	-5.808e-05	4.6953e-09	6.8523e-05	-0.84761	0.39666
19	32746520	34262952	798	50	4.5949e-06	7.0593e-09	8.402e-05	0.054689	0.95639
19	34262952	36469295	865	50	-0.00014421	2.4365e-09	4.9361e-05	-2.9215	0.0034834
19	36469295	37527033	390	24	4.8653e-05	3.562e-09	5.9682e-05	0.81521	0.41495
19	37527033	40170619	864	50	-1.051e-05	4.4173e-09	6.6463e-05	-0.15814	0.87435
19	40170619	40984601	297	28	6.2768e-05	3.1957e-09	5.6531e-05	1.1103	0.26685
19	40984601	42131573	407	50	2.6189e-05	2.8022e-09	5.2936e-05	0.49473	0.62079
19	42131573	43862455	358	33	0.00011677	2.735e-09	5.2297e-05	2.2329	0.025556
19	43862455	44744108	420	44	-2.8785e-05	3.1489e-09	5.6115e-05	-0.51297	0.60798
19	44744108	46102697	528	50	-4.3413e-05	3.8126e-09	6.1747e-05	-0.70309	0.482
19	46102697	47150082	412	50	-3.0287e-06	5.3889e-09	7.3409e-05	-0.041257	0.96709
19	47150082	49282227	770	50	7.5513e-05	4.0771e-09	6.3853e-05	1.1826	0.23696
19	49282227	51532567	791	50	0.00011648	4.7085e-09	6.8619e-05	1.6975	0.089603
19	51532567	52985290	975	50	-0.00018877	2.8621e-09	5.3499e-05	-3.5285	0.00041793
19	52985290	54602362	796	50	1.6731e-05	2.863e-09	5.3507e-05	0.31269	0.75451
19	54602362	55728080	443	50	6.0176e-06	2.3105e-09	4.8068e-05	0.12519	0.90037
19	55728080	57521335	900	50	4.9658e-05	2.3626e-09	4.8606e-05	1.0216	0.30695
19	57521335	59118839	695	50	-0.00021239	4.222e-09	6.4977e-05	-3.2687	0.0010804
20	60479	697600	318	50	2.703e-05	1.0941e-09	3.3078e-05	0.81716	0.41384
20	697600	2469501	1345	50	5.706e-05	3.328e-09	5.7689e-05	0.9891	0.32262
20	2469501	3828413	729	50	-4.1295e-05	3.9252e-09	6.2652e-05	-0.65912	0.50982
20	3828413	5477850	1226	50	-6.1879e-05	2.9034e-09	5.3884e-05	-1.1484	0.25081
20	5477850	7084073	1204	50	5.4911e-06	2.3255e-09	4.8223e-05	0.11387	0.90934
20	7084073	8117011	853	50	6.3079e-06	2.4546e-09	4.9544e-05	0.12732	0.89869
20	8117011	9730921	1316	50	0.00010151	6.2863e-09	7.9286e-05	1.2803	0.20044
20	9730921	11249536	1274	50	0.00017532	4.8009e-09	6.9288e-05	2.5304	0.011394
20	11249536	12447499	1009	50	7.3335e-05	4.7967e-09	6.9258e-05	1.0589	0.28967
20	12447499	13689864	1017	50	-5.608e-05	2.8535e-09	5.3418e-05	-1.0498	0.29379
20	13689864	15958359	1806	50	-0.0001367	2.8327e-09	5.3223e-05	-2.5684	0.010218
20	15958359	17487232	1553	50	0.00022559	4.7816e-09	6.9149e-05	3.2623	0.001105
20	17487232	18972203	988	50	-6.4317e-05	2.6616e-09	5.159e-05	-1.2467	0.21251
20	18972203	20959710	1386	50	-0.00010628	3.8453e-09	6.201e-05	-1.7138	0.086559
20	20959710	22491456	710	49	6.0887e-05	3.0316e-09	5.506e-05	1.1058	0.2688
20	22491456	23293790	752	50	1.4719e-05	1.3742e-09	3.707e-05	0.39705	0.69133
20	23293790	24717724	1020	50	-0.00013081	4.1682e-09	6.4562e-05	-2.0261	0.042752
20	24717724	25344231	326	23	-0.00014645	6.314e-09	7.9461e-05	-1.8431	0.065319
20	25344231	31614823	757	50	-0.0002404	7.3519e-09	8.5743e-05	-2.8037	0.0050519
20	31614823	32813441	370	30	-1.4776e-05	3.9987e-09	6.3235e-05	-0.23366	0.81525
20	32813441	34960446	723	36	6.1974e-06	6.6825e-09	8.1747e-05	0.075812	0.93957
20	34960446	36909530	809	50	-0.00015643	5.862e-09	7.6564e-05	-2.0432	0.041035
20	36909530	38436761	990	50	-2.2692e-05	2.9546e-09	5.4356e-05	-0.41748	0.67633
20	38436761	39610856	841	50	-1.9879e-05	1.8855e-09	4.3422e-05	-0.45781	0.64709
20	39610856	40585689	447	37	3.6171e-05	2.3086e-09	4.8047e-05	0.75283	0.45155
20	40585689	41615460	937	50	-0.00013198	3.7253e-09	6.1035e-05	-2.1624	0.030588
20	41615460	42680176	594	50	-0.00018007	6.2438e-09	7.9018e-05	-2.2789	0.022674
20	42680176	44839056	1164	50	0.00021535	6.214e-09	7.8829e-05	2.7319	0.0062978
20	44839056	47199980	1572	50	8.7256e-05	4.582e-09	6.7691e-05	1.289	0.19739
20	47199980	49239658	1304	50	-0.00032039	3.6175e-09	6.0146e-05	-5.3269	9.9878e-08
20	49239658	52472549	2266	50	-0.00019779	9.3796e-09	9.6848e-05	-2.0422	0.041127
20	52472549	54055266	1046	50	1.3152e-05	3.4486e-09	5.8725e-05	0.22397	0.82278
20	54055266	56447959	1751	50	-9.3622e-05	4.5571e-09	6.7506e-05	-1.3869	0.16548
20	56447959	58406572	1225	50	2.2426e-05	3.4159e-09	5.8446e-05	0.38371	0.7012
20	58406572	59561724	909	50	7.2962e-05	3.094e-09	5.5623e-05	1.3117	0.18961
20	59561724	61301855	1162	50	0.00012229	2.8987e-09	5.3839e-05	2.2714	0.023121
20	61301855	62190180	443	50	-5.7158e-05	4.9385e-09	7.0275e-05	-0.81335	0.41602
20	62190180	62965163	271	39	0.0001412	7.0525e-09	8.3979e-05	1.6813	0.092697
21	9411243	15950982	528	50	5.6376e-05	2.9246e-09	5.408e-05	1.0425	0.2972
21	15950982	18053165	1118	50	6.9361e-05	2.3439e-09	4.8413e-05	1.4327	0.15195
21	18053165	19480375	748	50	3.8544e-05	3.2431e-09	5.6948e-05	0.67682	0.49852
21	19480375	20962339	1048	50	-0.00010827	2.6962e-09	5.1925e-05	-2.0851	0.037057
21	20962339	22072764	769	50	7.063e-05	2.3721e-09	4.8705e-05	1.4502	0.14701
21	22072764	23362875	995	50	0.00010865	3.5458e-09	5.9547e-05	1.8246	0.068054
21	23362875	24696231	739	50	7.3324e-05	3.0967e-09	5.5648e-05	1.3177	0.18762
21	24696231	26469122	1288	50	-4.3097e-05	4.4928e-09	6.7029e-05	-0.64296	0.52025
21	26469122	27271019	352	27	0.00014509	2.8982e-09	5.3835e-05	2.6952	0.0070348
21	27271019	29125226	1400	50	8.3427e-05	2.1906e-09	4.6804e-05	1.7825	0.07467
21	29125226	31197025	1207	50	-8.4599e-05	3.4323e-09	5.8586e-05	-1.444	0.14873
21	31197025	32668642	896	50	-0.00013614	3.3544e-09	5.7917e-05	-2.3507	0.018739
21	32668642	34376999	942	50	1.7542e-06	2.9999e-09	5.4771e-05	0.032027	0.97445
21	34376999	35225465	368	42	-8.8528e-05	4.0175e-09	6.3384e-05	-1.3967	0.1625
21	35225465	36524373	846	50	3.8371e-05	3.1146e-09	5.5809e-05	0.68754	0.49174
21	36524373	37870779	854	50	-5.4092e-05	3.6908e-09	6.0752e-05	-0.89037	0.37327
21	37870779	38711704	538	47	0.00013145	2.9016e-09	5.3866e-05	2.4404	0.014673
21	38711704	40482902	1326	50	-2.5077e-05	5.2307e-09	7.2324e-05	-0.34674	0.72879
21	40482902	41389527	763	50	5.4961e-05	3.9898e-09	6.3165e-05	0.87012	0.38423
21	41389527	43321528	1450	50	2.7586e-05	6.15e-09	7.8422e-05	0.35177	0.72501
21	43321528	44506268	877	50	0.00017209	2.7715e-09	5.2645e-05	3.2688	0.00108
21	44506268	46177105	636	50	5.4009e-05	2.9368e-09	5.4192e-05	0.99663	0.31895
21	46177105	47492226	794	50	1.4442e-05	5.6735e-09	7.5323e-05	0.19174	0.84795
21	47492226	48119752	370	29	5.9704e-05	3.0384e-09	5.5122e-05	1.0831	0.27875
22	16050408	17674295	321	41	-4.832e-05	2.2376e-09	4.7304e-05	-1.0215	0.30702
22	17674295	18296088	316	50	6.7834e-05	4.0072e-09	6.3302e-05	1.0716	0.28391
22	18296088	19912358	795	50	6.3867e-05	2.6294e-09	5.1277e-05	1.2455	0.21294
22	19912358	22357325	782	50	8.3632e-05	3.648e-09	6.0399e-05	1.3847	0.16615
22	22357325	23712647	565	50	-1.6628e-05	2.3202e-09	4.8168e-05	-0.34521	0.72994
22	23712647	24984204	570	50	1.1604e-05	3.5793e-09	5.9828e-05	0.19396	0.84621
22	24984204	26791628	1067	50	-3.9557e-05	2.4777e-09	4.9776e-05	-0.79469	0.42679
22	26791628	27834752	1123	50	-0.00011991	3.1614e-09	5.6226e-05	-2.1327	0.03295
22	27834752	29651799	840	50	-2.3608e-05	3.7335e-09	6.1103e-05	-0.38636	0.69923
22	29651799	31439918	880	50	-0.00026112	3.493e-09	5.9101e-05	-4.4182	9.9522e-06
22	31439918	32664986	475	35	-1.4625e-05	2.208e-09	4.699e-05	-0.31124	0.75562
22	32664986	34494914	1482	50	-1.2852e-05	3.2307e-09	5.6839e-05	-0.22611	0.82111
22	34494914	35530985	949	50	4.4054e-06	2.3957e-09	4.8945e-05	0.090006	0.92828
22	35530985	37570269	1231	50	0.00015325	2.5321e-09	5.032e-05	3.0456	0.0023224
22	37570269	39307894	789	50	-1.9052e-05	3.6697e-09	6.0578e-05	-0.3145	0.75314
22	39307894	40545797	398	47	-0.00015864	4.6121e-09	6.7912e-05	-2.3359	0.019494
22	40545797	42690818	728	38	-3.2015e-05	6.4128e-09	8.008e-05	-0.39979	0.68931
22	42690818	43714200	491	50	6.6394e-05	3.5558e-09	5.963e-05	1.1134	0.26553
22	43714200	44995308	1070	50	-2.8973e-05	3.6434e-09	6.036e-05	-0.48	0.63122
22	44995308	46470495	939	50	0.00013349	2.3139e-09	4.8103e-05	2.7752	0.0055172
22	46470495	47596318	751	50	-3.0707e-05	4.1153e-09	6.4151e-05	-0.47868	0.63217
22	47596318	48903703	1272	50	-1.2908e-05	3.1452e-09	5.6082e-05	-0.23016	0.81797
22	48903703	49824534	1105	50	5.6077e-06	3.8756e-09	6.2254e-05	0.090077	0.92823
22	49824534	51243298	613	50	-6.5586e-05	2.8143e-09	5.305e-05	-1.2363	0.21634

## Sheet: AS
chr	start	end	num_snp	k	local_rhog	var	se	z	p
1	10583	1892607	104	16	-5.0089e-05	2.7995e-09	5.291e-05	-0.94667	0.34381
1	1892607	3582736	651	50	-3.8383e-06	3.092e-09	5.5606e-05	-0.069027	0.94497
1	3582736	4380811	468	50	-4.6052e-05	2.3093e-09	4.8055e-05	-0.95832	0.3379
1	4380811	5913893	1459	50	5.5768e-05	2.022e-09	4.4967e-05	1.2402	0.2149
1	5913893	7247335	652	50	9.0111e-05	2.9604e-09	5.4409e-05	1.6562	0.097686
1	7247335	9365199	984	50	4.3685e-05	4.6751e-09	6.8375e-05	0.63891	0.52288
1	9365199	10806984	459	49	4.2567e-05	2.5681e-09	5.0676e-05	0.83998	0.40092
1	10806984	11777841	315	48	4.1497e-05	1.1367e-09	3.3715e-05	1.2308	0.21839
1	11777841	12779466	396	50	8.1244e-05	2.4678e-09	4.9677e-05	1.6355	0.10195
1	12779466	14891511	1026	50	-0.00010797	1.8096e-09	4.2539e-05	-2.5383	0.011141
1	14891511	16897730	958	50	-0.00020746	2.3692e-09	4.8675e-05	-4.2622	2.0245e-05
1	16897730	18662899	980	50	-0.00022155	1.7414e-09	4.173e-05	-5.309	1.1022e-07
1	18662899	20469149	1050	50	0.00015453	2.0693e-09	4.549e-05	3.3969	0.00068148
1	20469149	21736588	630	50	2.3498e-05	1.8349e-09	4.2836e-05	0.54857	0.5833
1	21736588	23086883	807	50	9.3833e-05	1.9915e-09	4.4626e-05	2.1026	0.035497
1	23086883	23920590	283	28	-2.8777e-05	3.4093e-09	5.839e-05	-0.49285	0.62212
1	23920590	25516845	790	50	-0.00016032	2.0388e-09	4.5153e-05	-3.5505	0.00038455
1	25516845	27401867	511	45	-0.0001475	3.0649e-09	5.5362e-05	-2.6644	0.0077136
1	27401867	30161881	805	50	8.6622e-05	3.4087e-09	5.8384e-05	1.4837	0.1379
1	30161881	32438685	1442	50	6.0529e-05	3.3751e-09	5.8096e-05	1.0419	0.29747
1	32438685	34799758	1023	50	-0.0001686	5.0878e-09	7.1329e-05	-2.3637	0.018091
1	34799758	37549183	772	50	1.6639e-05	1.7934e-09	4.2349e-05	0.39291	0.69438
1	37549183	38731847	497	50	-0.00010196	2.3301e-09	4.8271e-05	-2.1123	0.034664
1	38731847	40200567	596	50	-6.1713e-05	5.2544e-09	7.2487e-05	-0.85136	0.39457
1	40200567	41975327	888	50	-0.00010622	3.8823e-09	6.2308e-05	-1.7048	0.088231
1	41975327	43758457	893	50	-6.7409e-05	4.1143e-09	6.4143e-05	-1.0509	0.29329
1	43758457	44969183	579	42	6.3641e-05	2.9237e-09	5.4071e-05	1.177	0.2392
1	44969183	46899501	647	41	6.2266e-05	1.3574e-09	3.6843e-05	1.69	0.091025
1	46899501	48002576	328	34	2.9179e-05	4.1248e-09	6.4225e-05	0.45433	0.64959
1	48002576	48978188	468	44	8.2704e-05	1.4504e-09	3.8083e-05	2.1717	0.029881
1	48978188	49894177	273	31	-3.1722e-05	3.1396e-09	5.6032e-05	-0.56615	0.57129
1	49894177	51713726	330	27	4.0019e-05	4.4648e-09	6.6819e-05	0.59891	0.54923
1	51713726	54226262	790	50	-2.1691e-05	1.9998e-09	4.4719e-05	-0.48505	0.62764
1	54226262	56413117	1272	50	0.00011049	1.9971e-09	4.4689e-05	2.4725	0.013417
1	56413117	57021728	484	35	2.7765e-05	1.8947e-09	4.3529e-05	0.63786	0.52356
1	57021728	58865399	1303	50	-0.0001738	3.5414e-09	5.951e-05	-2.9205	0.0034942
1	58865399	59890409	712	50	-9.6502e-05	1.6113e-09	4.0141e-05	-2.4041	0.016213
1	59890409	61922365	1038	50	-2.1317e-05	2.2126e-09	4.7038e-05	-0.45317	0.65042
1	61922365	63455089	803	50	5.3206e-05	3.3888e-09	5.8213e-05	0.91399	0.36072
1	63455089	65041704	1209	50	-9.0173e-05	1.7228e-09	4.1507e-05	-2.1725	0.029818
1	65041704	66939404	941	50	-0.00016235	4.4312e-09	6.6567e-05	-2.4389	0.014733
1	66939404	68477895	1101	50	4.0593e-05	2.4004e-09	4.8994e-05	0.82853	0.40737
1	68477895	69687616	614	50	0.00016045	3.0428e-09	5.5161e-05	2.9088	0.0036278
1	69687616	71372470	1001	50	6.7689e-05	2.3675e-09	4.8657e-05	1.3911	0.16418
1	71372470	71684405	165	12	2.7525e-05	2.0481e-09	4.5256e-05	0.60821	0.54305
1	71684405	74326907	1212	50	-8.47e-05	3.6646e-09	6.0536e-05	-1.3992	0.16177
1	74326907	76728135	1147	50	1.1046e-05	3.0758e-09	5.546e-05	0.19917	0.84213
1	76728135	79661198	1736	50	5.929e-05	4.8372e-09	6.955e-05	0.85248	0.39395
1	79661198	81354191	1015	50	-3.1687e-05	2.9858e-09	5.4642e-05	-0.5799	0.56198
1	81354191	83991748	1792	50	5.9991e-05	2.5455e-09	5.0453e-05	1.189	0.23442
1	83991748	84844495	499	39	7.844e-05	2.9469e-09	5.4285e-05	1.445	0.14847
1	84844495	86454751	1172	50	9.1477e-05	3.2007e-09	5.6575e-05	1.6169	0.1059
1	86454751	88128631	1026	50	-3.1093e-05	2.1023e-09	4.5851e-05	-0.67814	0.49768
1	88128631	90066303	907	50	-2.461e-05	2.037e-09	4.5133e-05	-0.54529	0.58556
1	90066303	91886317	892	50	-3.9611e-05	3.0915e-09	5.5601e-05	-0.71241	0.47621
1	91886317	93536459	815	50	1.5926e-05	2.7653e-09	5.2586e-05	0.30286	0.762
1	93536459	94506191	500	29	-5.0435e-06	2.9845e-09	5.4631e-05	-0.092319	0.92644
1	94506191	96150893	966	50	-4.0309e-05	2.1449e-09	4.6313e-05	-0.87038	0.38409
1	96150893	97885249	911	50	8.2388e-05	5.652e-09	7.518e-05	1.0959	0.27313
1	97885249	99800604	1131	50	-0.00022489	3.5484e-09	5.9568e-05	-3.7753	0.00015984
1	99800604	100826405	617	42	0.00026607	2.8436e-09	5.3326e-05	4.9896	6.0505e-07
1	100826405	102041016	810	50	9.9949e-05	1.8631e-09	4.3163e-05	2.3156	0.020579
1	102041016	102898745	638	44	-0.00013628	1.9352e-09	4.3991e-05	-3.0978	0.0019498
1	102898745	103914211	555	30	2.4238e-05	1.5323e-09	3.9145e-05	0.6192	0.53579
1	103914211	106087842	993	50	-5.0308e-05	1.9138e-09	4.3747e-05	-1.15	0.25016
1	106087842	108409665	1492	50	0.00011542	4.2729e-09	6.5367e-05	1.7657	0.077439
1	108409665	110303931	918	50	8.9078e-05	3.7948e-09	6.1602e-05	1.446	0.14817
1	110303931	111741737	859	50	8.6957e-05	3.3724e-09	5.8072e-05	1.4974	0.13429
1	111741737	113273306	1160	50	0.0002096	4.0095e-09	6.3321e-05	3.3101	0.00093276
1	113273306	114873845	702	50	-7.9626e-05	1.8703e-09	4.3247e-05	-1.8412	0.065594
1	114873845	115880593	481	39	-5.6202e-05	2.7179e-09	5.2134e-05	-1.078	0.28101
1	115880593	118839067	1482	50	-2.4518e-05	3.015e-09	5.4909e-05	-0.44653	0.65521
1	118839067	144977494	1005	50	8.4661e-05	2.7894e-09	5.2815e-05	1.603	0.10894
1	144977494	148361253	673	50	0.0001124	2.9443e-09	5.4261e-05	2.0714	0.038317
1	148361253	151538881	480	32	-9.3296e-05	3.0496e-09	5.5223e-05	-1.6894	0.091135
1	151538881	153180829	818	50	0.0001725	2.8077e-09	5.2988e-05	3.2555	0.001132
1	153180829	154770403	683	50	0.00012607	2.738e-09	5.2326e-05	2.4094	0.01598
1	154770403	156336133	256	33	-5.6036e-06	2.336e-09	4.8332e-05	-0.11594	0.9077
1	156336133	158027412	1004	50	-7.2903e-05	2.0023e-09	4.4747e-05	-1.6292	0.10327
1	158027412	159913048	1133	50	4.1992e-05	2.007e-09	4.48e-05	0.93733	0.34859
1	159913048	162346721	1406	50	-1.2337e-05	1.3839e-09	3.72e-05	-0.33162	0.74017
1	162346721	165191702	2039	50	5.5527e-05	1.7822e-09	4.2216e-05	1.3153	0.18841
1	165191702	166460517	832	50	-8.1211e-05	1.5033e-09	3.8773e-05	-2.0945	0.036212
1	166460517	169086324	1661	50	1.0031e-05	2.2923e-09	4.7878e-05	0.20952	0.83404
1	169086324	170557776	1067	50	-7.3044e-05	1.6851e-09	4.105e-05	-1.7794	0.075175
1	170557776	173097907	1428	50	-8.1537e-06	2.6248e-09	5.1233e-05	-0.15915	0.87355
1	173097907	175089768	627	36	0.00012776	2.635e-09	5.1332e-05	2.4888	0.012816
1	175089768	177433381	1319	50	-0.00011312	3.6233e-09	6.0194e-05	-1.8793	0.060201
1	177433381	178944309	844	50	0.00016895	9.7385e-09	9.8684e-05	1.7121	0.086885
1	178954470	181144121	1335	50	3.4978e-05	9.6388e-10	3.1046e-05	1.1266	0.2599
1	181144121	182755356	995	50	-0.0002253	1.8516e-09	4.303e-05	-5.236	1.6412e-07
1	182755356	184595513	1176	50	-8.0159e-05	3.4243e-09	5.8518e-05	-1.3698	0.17074
1	184595513	186810023	789	50	-0.00022877	2.8137e-09	5.3044e-05	-4.3129	1.6115e-05
1	186810023	188759945	1299	50	3.6682e-06	2.0218e-09	4.4965e-05	0.081579	0.93498
1	188759945	189904130	586	23	3.6669e-07	1.7267e-09	4.1554e-05	0.0088245	0.99296
1	189904130	191868930	1429	50	-0.00015939	4.7923e-09	6.9226e-05	-2.3024	0.02131
1	191868930	194107442	1207	50	1.0664e-05	2.3021e-09	4.798e-05	0.22226	0.82411
1	194107442	196176201	1404	50	3.7807e-05	3.2377e-09	5.6901e-05	0.66444	0.50641
1	196176201	197311514	385	19	9.4816e-05	2.4059e-09	4.905e-05	1.9331	0.053229
1	197311514	199239884	788	50	-0.00022128	2.6137e-09	5.1124e-05	-4.3282	1.5033e-05
1	199239884	200137649	531	42	-3.7652e-05	1.8336e-09	4.2821e-05	-0.87928	0.37925
1	200137649	201589975	997	50	0.0001961	2.5107e-09	5.0107e-05	3.9137	9.0908e-05
1	201589975	203334734	875	50	-0.00021186	5.5099e-09	7.4229e-05	-2.8541	0.0043159
1	203334734	204681068	684	50	8.23e-06	1.9905e-09	4.4615e-05	0.18447	0.85365
1	204681068	206073265	697	50	0.00018682	2.3872e-09	4.8859e-05	3.8237	0.00013145
1	206073265	208410364	978	50	4.9455e-05	1.9593e-09	4.4264e-05	1.1173	0.26388
1	208410364	210787750	1493	50	-2.4783e-05	4.2754e-09	6.5386e-05	-0.37903	0.70467
1	210787750	212842330	1032	50	-2.935e-05	2.3493e-09	4.847e-05	-0.60554	0.54482
1	212842330	214578266	925	50	6.8615e-05	2.9373e-09	5.4197e-05	1.266	0.2055
1	214578266	216243634	1097	50	-0.00010774	2.5866e-09	5.0859e-05	-2.1183	0.034147
1	216243634	218705513	1873	50	9.5344e-05	2.5499e-09	5.0496e-05	1.8881	0.059008
1	218705513	219590571	557	47	0.00013613	1.9889e-09	4.4598e-05	3.0524	0.00227
1	219590571	221858231	1355	50	-5.0215e-05	2.2453e-09	4.7384e-05	-1.0597	0.28927
1	221858231	222230220	290	24	5.7141e-05	1.9769e-09	4.4462e-05	1.2852	0.19874
1	222230220	224938520	778	50	6.1449e-05	1.7224e-09	4.1501e-05	1.4807	0.1387
1	224938520	226810860	797	50	8.1855e-05	3.3196e-09	5.7616e-05	1.4207	0.15541
1	226810860	229156248	1306	50	-6.6432e-05	2.2081e-09	4.699e-05	-1.4137	0.15744
1	229156248	230685255	702	50	4.0323e-05	3.6384e-09	6.0319e-05	0.6685	0.50381
1	230685255	232090252	877	50	-3.9466e-05	3.0933e-09	5.5617e-05	-0.7096	0.47795
1	232090252	233429284	966	50	-0.00018597	2.3821e-09	4.8807e-05	-3.8103	0.00013878
1	233429284	234599434	788	50	4.9482e-05	1.5792e-09	3.9739e-05	1.2452	0.21307
1	234599434	235819436	564	50	-4.1922e-06	2.2013e-09	4.6918e-05	-0.089352	0.9288
1	235819436	237555628	1080	50	0.00010338	2.2664e-09	4.7606e-05	2.1716	0.029883
1	237555628	238567807	759	50	0.0001211	1.9706e-09	4.4392e-05	2.7279	0.0063732
1	238567807	239925314	1007	50	1.1721e-05	1.3518e-09	3.6767e-05	0.31879	0.74989
1	239925314	240564091	587	50	-0.00023778	2.8405e-09	5.3296e-05	-4.4614	8.143e-06
1	240564091	241582220	797	50	2.1079e-05	2.1132e-09	4.597e-05	0.45854	0.64657
1	241582220	242071602	324	40	2.9565e-05	2.1059e-09	4.589e-05	0.64426	0.51941
1	242071602	244109499	981	50	-0.00019076	2.9136e-09	5.3978e-05	-3.534	0.0004093
1	244109499	245506746	772	50	-0.00013088	2.4094e-09	4.9086e-05	-2.6664	0.0076667
1	245506746	247344518	941	50	5.8731e-05	1.8883e-09	4.3455e-05	1.3515	0.17652
1	247344518	249239466	769	50	-0.00015065	1.5592e-09	3.9486e-05	-3.8153	0.00013604
2	10133	1781022	1137	50	1.8383e-05	1.374e-08	0.00011722	0.15683	0.87538
2	1781022	3973779	1509	50	-2.6552e-05	2.5889e-09	5.0881e-05	-0.52184	0.60178
2	3973779	5708337	1126	50	-0.00015749	2.4654e-09	4.9653e-05	-3.1719	0.0015144
2	5708337	6836254	1044	50	-5.7386e-05	3.7254e-09	6.1036e-05	-0.94021	0.34711
2	6836254	8422147	1019	50	-0.00012023	1.962e-09	4.4295e-05	-2.7143	0.006641
2	8422147	10298469	1060	50	-4.8267e-05	2.2449e-09	4.738e-05	-1.0187	0.30834
2	10298469	12419150	1619	50	-7.001e-05	2.3087e-09	4.8049e-05	-1.4571	0.1451
2	12419150	14335308	1206	50	-4.2617e-05	2.1773e-09	4.6662e-05	-0.91332	0.36108
2	14335308	16329735	1260	50	2.5267e-05	2.3032e-09	4.7992e-05	0.52649	0.59854
2	16329735	18647423	1101	50	-5.6094e-05	1.5209e-09	3.8999e-05	-1.4384	0.15033
2	18647423	19692404	585	50	1.9733e-05	1.3286e-09	3.645e-05	0.54137	0.58825
2	19692404	21050490	950	50	-0.00012255	1.7505e-09	4.1839e-05	-2.929	0.0034011
2	21050490	23341383	1061	50	-8.9702e-05	3.7849e-09	6.1522e-05	-1.4581	0.14482
2	23341383	24686918	758	50	-9.1783e-05	2.2817e-09	4.7767e-05	-1.9214	0.054675
2	24686918	26894985	790	50	-0.00018537	8.6576e-09	9.3046e-05	-1.9922	0.046348
2	26894985	28598777	583	37	-1.3458e-05	3.2722e-09	5.7203e-05	-0.23527	0.814
2	28598777	29217559	311	31	3.488e-05	2.4967e-09	4.9967e-05	0.69806	0.48514
2	29217559	30463711	1002	50	0.00010635	2.1938e-09	4.6838e-05	2.2706	0.023172
2	30463711	31550450	967	50	4.6648e-05	1.573e-09	3.9661e-05	1.1762	0.23953
2	31550450	33363777	696	50	3.6365e-05	2.2191e-09	4.7108e-05	0.77196	0.44014
2	33363777	35345028	1409	50	-4.1319e-05	2.2294e-09	4.7216e-05	-0.87509	0.38152
2	35345028	36122006	573	38	-0.00018462	3.3835e-09	5.8167e-05	-3.174	0.0015037
2	36122006	38132712	1505	50	-0.0002031	4.2012e-09	6.4816e-05	-3.1335	0.0017276
2	38132712	39031337	439	45	9.8451e-05	1.7718e-09	4.2093e-05	2.3389	0.019339
2	39031337	40281483	540	39	-7.1223e-05	2.3847e-09	4.8833e-05	-1.4585	0.1447
2	40281483	43309590	2186	50	0.00016849	2.987e-09	5.4654e-05	3.0829	0.0020501
2	43309590	44313803	610	50	0.0001573	2.7248e-09	5.22e-05	3.0134	0.0025836
2	44313803	46482634	1579	50	4.4979e-05	2.2387e-09	4.7315e-05	0.95062	0.3418
2	46482634	47318772	579	50	-3.9415e-05	3.053e-09	5.5254e-05	-0.71336	0.47563
2	47318772	48213001	464	50	-5.4287e-05	2.0491e-09	4.5267e-05	-1.1993	0.23042
2	48213001	50022257	1317	50	7.4389e-05	2.7421e-09	5.2365e-05	1.4206	0.15544
2	50022257	50818928	715	41	-5.6418e-05	5.8607e-09	7.6555e-05	-0.73696	0.46115
2	50818928	52491133	1451	50	-0.00026589	2.8327e-09	5.3223e-05	-4.9959	5.8572e-07
2	52491133	53508452	996	50	3.0353e-05	3.0005e-09	5.4777e-05	0.55411	0.5795
2	53508452	54685226	805	50	-6.1092e-05	3.3589e-09	5.7956e-05	-1.0541	0.29183
2	54685226	56203345	924	50	-4.6275e-05	2.5817e-09	5.081e-05	-0.91074	0.36243
2	56203345	57429100	869	50	-9.8029e-05	3.6726e-09	6.0602e-05	-1.6176	0.10575
2	57429100	58297315	597	37	2.7686e-05	3.2464e-09	5.6978e-05	0.48592	0.62703
2	58297315	60292000	1208	50	-0.00033998	1.0342e-08	0.0001017	-3.3431	0.00082856
2	60292000	62429044	803	50	-3.6138e-05	4.3532e-09	6.5979e-05	-0.54772	0.58389
2	62429044	64625913	893	50	-1.1832e-06	3.2397e-09	5.6918e-05	-0.020788	0.98341
2	64625913	65933444	771	50	0.00011106	3.663e-09	6.0523e-05	1.8349	0.066517
2	65933444	67226166	1057	50	-0.00010095	2.6928e-09	5.1892e-05	-1.9455	0.051717
2	67226166	68010176	813	50	2.2795e-05	4.0915e-09	6.3965e-05	0.35637	0.72156
2	68010176	69139564	887	50	5.7713e-05	1.0344e-09	3.2162e-05	1.7945	0.07274
2	69139564	70755198	829	50	-3.1147e-05	3.3005e-09	5.745e-05	-0.54216	0.58771
2	70755198	73174848	1486	50	-9.9941e-07	2.3409e-09	4.8383e-05	-0.020656	0.98352
2	73174848	75630086	1177	50	2.8083e-05	1.7803e-09	4.2193e-05	0.66558	0.50568
2	75630086	76913661	887	50	-0.00016162	3.0975e-09	5.5655e-05	-2.904	0.003684
2	76913661	78079264	786	50	0.00010987	2.3626e-09	4.8606e-05	2.2604	0.023797
2	78079264	80050403	1838	50	0.00020959	2.5001e-09	5.0001e-05	4.1918	2.7676e-05
2	80050403	81620841	969	50	7.5615e-05	3.0797e-09	5.5495e-05	1.3625	0.17303
2	81620841	85140680	2005	50	-7.9595e-05	2.4101e-09	4.9092e-05	-1.6213	0.10495
2	85140680	88038507	974	50	-0.00021395	2.8542e-09	5.3424e-05	-4.0047	6.2102e-05
2	88038507	89154526	385	35	-3.6444e-05	1.8132e-09	4.2582e-05	-0.85585	0.39208
2	95326452	98995201	588	44	0.00016302	2.8038e-09	5.2951e-05	3.0787	0.0020791
2	98995201	101822329	1633	50	-8.2353e-05	5.017e-09	7.0831e-05	-1.1627	0.24496
2	101822329	102688765	522	38	7.5262e-05	1.817e-09	4.2626e-05	1.7656	0.077457
2	102688765	103588215	812	44	-1.5916e-05	2.1136e-09	4.5974e-05	-0.34619	0.7292
2	103588215	105125034	455	42	-6.6133e-05	3.1192e-09	5.585e-05	-1.1841	0.23637
2	105125034	106210058	737	50	6.7467e-05	3.984e-09	6.3119e-05	1.0689	0.28512
2	106210058	107408267	781	50	-0.00010959	2.7065e-09	5.2024e-05	-2.1066	0.035156
2	107408267	108429177	721	46	-1.0002e-05	1.8123e-09	4.2571e-05	-0.23495	0.81425
2	108429177	110572432	762	50	-7.4848e-05	2.1935e-09	4.6835e-05	-1.5981	0.11002
2	110572432	113921856	1152	50	0.00010706	3.0347e-09	5.5088e-05	1.9435	0.051953
2	113921856	116772470	1461	50	-5.4284e-05	3.2292e-09	5.6826e-05	-0.95526	0.33945
2	116772470	118367466	945	48	7.6526e-05	1.5727e-09	3.9657e-05	1.9297	0.053642
2	118367466	121303783	1802	50	-7.4824e-05	1.9237e-09	4.386e-05	-1.706	0.088009
2	121303783	123302906	1006	50	-0.00014228	1.873e-09	4.3278e-05	-3.2876	0.0010105
2	123302906	124732250	1105	50	6.8018e-05	1.8337e-09	4.2822e-05	1.5884	0.1122
2	124732250	125840921	704	50	-5.9853e-05	1.8599e-09	4.3127e-05	-1.3878	0.16518
2	125840921	127373764	755	44	-3.4442e-05	2.9357e-09	5.4182e-05	-0.63567	0.52499
2	127373764	128034347	540	50	-1.5709e-05	2.874e-09	5.361e-05	-0.29302	0.76951
2	128034347	129474441	774	50	9.0728e-05	2.5635e-09	5.0631e-05	1.792	0.07314
2	129474441	130067170	408	33	6.9288e-07	1.5237e-09	3.9035e-05	0.01775	0.98584
2	130067170	130658085	378	29	6.509e-05	2.395e-09	4.8939e-05	1.33	0.18351
2	130658085	133042784	403	42	-3.3311e-05	1.701e-09	4.1243e-05	-0.80767	0.41928
2	133042784	135158578	1404	50	8.3388e-05	3.1237e-09	5.589e-05	1.492	0.1357
2	135158578	137042794	644	47	-9.4314e-05	4.1466e-09	6.4394e-05	-1.4646	0.14302
2	137042794	138698117	969	50	-0.00016853	3.2086e-09	5.6645e-05	-2.9752	0.0029282
2	138698117	140100271	855	50	-9.5493e-06	1.4895e-09	3.8594e-05	-0.24743	0.80458
2	140100271	141805351	1260	50	9.7647e-05	2.8298e-09	5.3196e-05	1.8356	0.066415
2	141805351	142518602	591	42	7.815e-05	2.9569e-09	5.4378e-05	1.4372	0.15067
2	142518602	144519484	1375	50	1.8171e-05	3.3683e-09	5.8037e-05	0.31309	0.75421
2	144519484	146445570	716	50	0.00010509	3.2143e-09	5.6695e-05	1.8536	0.063792
2	146445570	147277162	290	21	2.6857e-05	1.8263e-09	4.2735e-05	0.62845	0.52971
2	147277162	150210292	1247	50	-6.8362e-05	3.4211e-09	5.849e-05	-1.1688	0.24249
2	150210292	151731462	919	50	0.00013239	3.437e-09	5.8626e-05	2.2582	0.02393
2	151731462	152486782	545	37	-5.7449e-05	1.5295e-09	3.9109e-05	-1.4689	0.14185
2	152486782	154005056	735	50	2.9828e-05	1.2169e-09	3.4884e-05	0.85509	0.3925
2	154005056	155391135	783	50	-4.5709e-06	2.1369e-09	4.6226e-05	-0.098882	0.92123
2	155391135	157560635	1026	50	2.8182e-05	2.7565e-09	5.2503e-05	0.53677	0.59143
2	157560635	158533218	268	29	7.1831e-06	2.6752e-09	5.1722e-05	0.13888	0.88955
2	158533218	159577082	606	46	-9.2669e-05	2.5991e-09	5.0982e-05	-1.8177	0.06911
2	159577082	161769733	1185	50	8.1457e-05	5.8645e-09	7.658e-05	1.0637	0.28748
2	161769733	163503551	635	39	8.4594e-05	3.4531e-09	5.8763e-05	1.4396	0.14998
2	163503551	164466638	452	34	-1.4885e-06	1.2459e-09	3.5297e-05	-0.04217	0.96636
2	164466638	165178840	371	26	-3.4903e-05	1.9429e-09	4.4078e-05	-0.79183	0.42846
2	165178840	167160270	1148	50	-0.00013193	3.792e-09	6.1579e-05	-2.1425	0.032152
2	167160270	167355970	158	13	-2.41e-05	1.4999e-09	3.8729e-05	-0.62229	0.53375
2	167355970	169968236	1333	50	-9.9795e-06	3.2257e-09	5.6795e-05	-0.17571	0.86052
2	169968236	171226245	906	50	7.9871e-05	1.7926e-09	4.2339e-05	1.8865	0.059234
2	171226245	173138905	902	50	-8.3687e-05	4.576e-09	6.7646e-05	-1.2371	0.21604
2	173138905	175588929	1172	50	-1.0571e-05	4.4287e-09	6.6548e-05	-0.15885	0.87379
2	175588929	177363636	837	50	4.3386e-05	2.2045e-09	4.6952e-05	0.92406	0.35546
2	177363636	178553183	747	50	5.1394e-05	2.312e-09	4.8084e-05	1.0688	0.28514
2	178553183	181312739	1876	50	-7.3171e-05	3.532e-09	5.9431e-05	-1.2312	0.21825
2	181312739	182266031	650	42	2.5259e-05	4.5267e-09	6.7281e-05	0.37542	0.70735
2	182266031	184357608	1192	50	7.9728e-05	2.8838e-09	5.3701e-05	1.4847	0.13764
2	184357608	185280173	562	36	7.1731e-06	2.1888e-09	4.6785e-05	0.15332	0.87815
2	185280173	189882065	2232	50	0.00010837	2.8396e-09	5.3288e-05	2.0337	0.041983
2	189882065	191973357	947	50	-0.00013154	2.3358e-09	4.8331e-05	-2.7216	0.0064971
2	191973357	195861164	1509	50	9.6062e-05	3.0598e-09	5.5315e-05	1.7366	0.082454
2	195861164	196447456	302	23	-6.6184e-05	1.5089e-09	3.8844e-05	-1.7038	0.088413
2	196447456	198078110	804	50	2.6734e-05	2.4624e-09	4.9623e-05	0.53875	0.59006
2	198078110	199311125	541	30	-7.5366e-05	3.3563e-09	5.7934e-05	-1.3009	0.19329
2	199311125	201576284	1088	50	-0.0001164	2.4963e-09	4.9963e-05	-2.3296	0.019827
2	201576284	202818637	478	46	4.6666e-05	1.2408e-09	3.5225e-05	1.3248	0.18524
2	202818637	205799241	1197	50	-0.00028458	4.5824e-09	6.7693e-05	-4.204	2.6223e-05
2	205799241	206735704	583	50	9.4214e-05	2.2634e-09	4.7575e-05	1.9803	0.047667
2	206735704	208645399	999	50	-3.3542e-05	6.7127e-09	8.1931e-05	-0.40939	0.68225
2	208645399	209941529	650	48	0.000207	3.1865e-09	5.6449e-05	3.667	0.00024544
2	209941529	212379518	1468	50	1.0758e-05	4.0543e-09	6.3673e-05	0.16896	0.86583
2	212379518	214014282	1158	50	3.0954e-05	2.3764e-09	4.8748e-05	0.63498	0.52544
2	214014282	215573795	939	50	0.0001124	3.0864e-09	5.5555e-05	2.0232	0.04305
2	215573795	217715661	1180	50	-8.4246e-06	2.3633e-09	4.8614e-05	-0.1733	0.86242
2	217715661	218395480	364	37	1.9897e-05	1.1092e-09	3.3305e-05	0.59741	0.55023
2	218395480	220454551	693	50	0.00010746	2.8807e-09	5.3672e-05	2.0022	0.045267
2	220454551	222521176	1549	50	0.00012504	2.6217e-09	5.1202e-05	2.4422	0.014599
2	222521176	224859419	1430	50	-1.3374e-05	1.7638e-09	4.1998e-05	-0.31844	0.75015
2	224859419	225840004	662	45	2.5738e-05	1.8973e-09	4.3558e-05	0.59089	0.55459
2	225840004	228119842	1348	50	-2.7854e-05	3.5112e-09	5.9256e-05	-0.47006	0.63831
2	228119842	229370787	830	50	-0.00022403	2.8759e-09	5.3628e-05	-4.1775	2.947e-05
2	229370787	231843389	1615	50	3.4546e-05	3.3071e-09	5.7507e-05	0.60072	0.54803
2	231843389	233550003	640	50	7.5041e-05	1.628e-09	4.0348e-05	1.8599	0.062906
2	233550003	235150987	1213	50	-0.00018534	1.584e-09	3.98e-05	-4.6569	3.2103e-06
2	235150987	236043550	592	50	0.00012903	1.8842e-09	4.3407e-05	2.9726	0.0029528
2	236043550	237449032	801	50	3.4166e-05	3.4298e-09	5.8565e-05	0.5834	0.55963
2	237449032	238760981	970	50	-0.00010889	2.5661e-09	5.0656e-05	-2.1495	0.031596
2	238760981	239952643	711	50	-0.00016643	2.0411e-09	4.5179e-05	-3.6837	0.00022983
2	239952643	241560084	989	50	-4.7255e-05	1.9941e-09	4.4656e-05	-1.0582	0.28996
2	241560084	242149921	303	30	-3.5428e-05	2.1924e-09	4.6823e-05	-0.75663	0.44927
2	242149921	243188920	186	20	-3.0286e-05	1.8769e-09	4.3323e-05	-0.69908	0.4845
3	60157	1441779	1030	50	-8.3093e-05	2.2759e-09	4.7707e-05	-1.7417	0.081555
3	1441779	2992120	1329	50	-6.9435e-05	2.3381e-09	4.8353e-05	-1.436	0.15101
3	2992120	4431647	1204	50	-0.00013123	2.0337e-09	4.5096e-05	-2.9099	0.0036153
3	4431647	6083183	1104	50	-8.4916e-05	2.8381e-09	5.3274e-05	-1.594	0.11095
3	6083183	7083387	807	50	9.2136e-05	2.434e-09	4.9336e-05	1.8675	0.061827
3	7083387	8648561	1397	50	0.00012074	1.4496e-09	3.8074e-05	3.1713	0.0015177
3	8648561	9543183	613	50	5.3437e-05	3.2421e-09	5.694e-05	0.93849	0.34799
3	9543183	11019665	687	50	8.8031e-05	3.0589e-09	5.5308e-05	1.5917	0.11146
3	11019665	13070799	1102	50	-0.00019659	5.3429e-09	7.3095e-05	-2.6895	0.0071564
3	13070799	14816900	1226	50	-4.2822e-05	2.0923e-09	4.5742e-05	-0.93618	0.34918
3	14816900	16282442	814	50	1.9729e-05	4.0924e-09	6.3972e-05	0.3084	0.75778
3	16282442	17891118	643	50	-6.6513e-05	2.4656e-09	4.9655e-05	-1.3395	0.18041
3	17891118	19125144	625	49	-0.00012314	3.3786e-09	5.8126e-05	-2.1184	0.034139
3	19125144	20091348	285	27	4.6287e-05	2.382e-09	4.8806e-05	0.94839	0.34293
3	20091348	21643707	1107	50	0.00012887	2.5836e-09	5.0829e-05	2.5355	0.01123
3	21643707	22204244	770	50	2.8694e-05	3.2617e-09	5.7111e-05	0.50243	0.61537
3	22204244	23804865	1049	50	-2.8775e-05	2.6423e-09	5.1404e-05	-0.55978	0.57563
3	23804865	25461558	1269	50	-0.0002306	4.5579e-09	6.7512e-05	-3.4157	0.0006361
3	25461558	26877769	894	50	0.0001646	2.5211e-09	5.0211e-05	3.2781	0.001045
3	26877769	27840910	579	38	-1.9791e-05	2.2369e-09	4.7296e-05	-0.41846	0.67561
3	27840910	29142260	834	50	-2.6289e-05	2.1175e-09	4.6017e-05	-0.57129	0.5678
3	29142260	30717955	1174	50	9.291e-07	2.623e-09	5.1215e-05	0.018141	0.98553
3	30717955	32351715	1058	50	-6.4581e-05	2.1028e-09	4.5857e-05	-1.4083	0.15903
3	32351715	33255592	374	48	-6.9125e-05	2.2314e-09	4.7238e-05	-1.4633	0.14338
3	33255592	35283458	1092	50	3.3064e-05	3.3279e-09	5.7688e-05	0.57315	0.56654
3	35283458	36486842	793	50	0.00011166	5.3499e-09	7.3143e-05	1.5266	0.12686
3	36486842	38356116	864	50	-3.9585e-05	2.6471e-09	5.145e-05	-0.76938	0.44167
3	38356116	40221298	1151	50	0.00012524	1.9149e-09	4.3759e-05	2.862	0.0042098
3	40221298	41064528	273	20	6.1389e-05	1.5124e-09	3.889e-05	1.5785	0.11444
3	41064528	42540002	820	50	-0.00014351	4.3609e-09	6.6037e-05	-2.1731	0.029772
3	42540002	45165153	1037	50	-0.00013682	4.4074e-09	6.6388e-05	-2.0609	0.039314
3	45165153	46657500	873	50	-7.8914e-05	2.9511e-09	5.4324e-05	-1.4526	0.14632
3	46657500	47727212	269	19	4.7895e-05	2.3744e-09	4.8728e-05	0.98291	0.32565
3	47727212	49316972	262	15	6.3297e-07	4.8525e-09	6.966e-05	0.0090866	0.99275
3	49316972	51832015	538	25	-7.4056e-06	7.7668e-09	8.813e-05	-0.084031	0.93303
3	51832015	54081390	910	50	0.00024218	4.7776e-09	6.912e-05	3.5038	0.00045872
3	54081390	55348860	932	50	3.5915e-06	1.5526e-09	3.9404e-05	0.091146	0.92738
3	55348860	56433907	604	50	4.6315e-05	2.8618e-09	5.3496e-05	0.86576	0.38662
3	56433907	58157519	698	50	-8.5633e-05	2.0733e-09	4.5533e-05	-1.8807	0.060015
3	58157519	60272906	1329	50	3.8272e-05	2.0732e-09	4.5533e-05	0.84053	0.40061
3	60272906	62355666	1399	50	-6.4283e-05	3.9932e-09	6.3192e-05	-1.0173	0.30903
3	62355666	63669286	1095	50	0.00011664	5.2759e-09	7.2635e-05	1.6059	0.10831
3	63669286	65273538	1055	50	6.856e-05	3.3465e-09	5.7849e-05	1.1851	0.23596
3	65273538	66270447	432	50	-4.4625e-05	1.1162e-09	3.341e-05	-1.3357	0.18166
3	66270447	68286914	1193	50	-1.9863e-05	1.9627e-09	4.4302e-05	-0.44835	0.6539
3	68286914	69276762	531	44	-1.4322e-06	9.153e-10	3.0254e-05	-0.04734	0.96224
3	69276762	70449028	648	50	8.1935e-06	1.2734e-09	3.5685e-05	0.2296	0.8184
3	70449028	72529329	1049	50	-4.8486e-05	3.9933e-09	6.3193e-05	-0.76727	0.44292
3	72529329	74321817	1237	50	4.3832e-05	1.4844e-09	3.8527e-05	1.1377	0.25525
3	74321817	75704949	294	31	-0.00012203	1.6824e-09	4.1018e-05	-2.975	0.0029303
3	75704949	77508835	1008	50	-0.00012794	2.9889e-09	5.4671e-05	-2.3402	0.019272
3	77508835	79024541	815	50	0.00010352	2.7805e-09	5.2731e-05	1.9632	0.049622
3	79024541	81427310	1161	50	-5.0846e-05	2.6129e-09	5.1117e-05	-0.9947	0.31988
3	81427310	82643886	544	35	0.00014896	6.3054e-09	7.9407e-05	1.8759	0.060672
3	82643886	84367479	743	44	0.00017847	4.7594e-09	6.8989e-05	2.5869	0.0096834
3	84367479	85582231	504	31	2.1896e-06	4.0167e-09	6.3378e-05	0.034549	0.97244
3	85582231	87409732	1173	50	5.4339e-05	4.1505e-09	6.4424e-05	0.84346	0.39897
3	87409732	88298373	479	26	2.0702e-05	3.0288e-09	5.5034e-05	0.37617	0.70679
3	88298373	94255316	1107	50	0.00012618	4.5612e-09	6.7537e-05	1.8684	0.061711
3	94255316	95311971	712	24	8.2324e-06	1.8722e-09	4.3269e-05	0.19026	0.84911
3	95311971	98215950	1330	50	-0.00011798	1.6364e-09	4.0453e-05	-2.9166	0.003539
3	98215950	99373762	747	49	-0.00015415	2.0095e-09	4.4828e-05	-3.4387	0.00058442
3	99373762	100592217	519	34	6.4727e-05	1.9182e-09	4.3797e-05	1.4779	0.13944
3	100592217	103084960	1326	50	0.00015045	2.0832e-09	4.5642e-05	3.2962	0.00097992
3	103084960	104581613	947	50	-1.0734e-05	2.2122e-09	4.7034e-05	-0.22821	0.81948
3	104581613	106982811	1383	50	-5.3543e-05	2.7992e-09	5.2907e-05	-1.012	0.31153
3	106982811	109522395	1037	50	1.213e-05	4.0141e-09	6.3357e-05	0.19145	0.84818
3	109522395	110513770	566	34	-2.3637e-05	2.2781e-09	4.7729e-05	-0.49523	0.62044
3	110513770	112815699	1282	50	-0.00012832	2.2093e-09	4.7003e-05	-2.73	0.0063334
3	112815699	113947863	596	47	-1.6388e-05	1.7438e-09	4.1759e-05	-0.39245	0.69473
3	113947863	115447080	627	50	4.3766e-05	4.0779e-09	6.3858e-05	0.68536	0.49312
3	115447080	116800153	940	50	-4.9967e-05	2.4403e-09	4.94e-05	-1.0115	0.31178
3	116800153	118530251	1130	50	3.3987e-05	2.9115e-09	5.3958e-05	0.62987	0.52878
3	118530251	120523055	1023	50	5.3064e-05	2.7216e-09	5.2169e-05	1.0172	0.30908
3	120523055	121974097	681	42	3.0306e-05	1.9631e-09	4.4307e-05	0.68401	0.49397
3	121974097	123517768	802	50	-8.1179e-05	3.9617e-09	6.2942e-05	-1.2897	0.19714
3	123517768	124936642	986	50	-0.00031042	2.494e-09	4.994e-05	-6.2158	5.105e-10
3	124936642	126214943	826	50	-2.3515e-05	2.1074e-09	4.5906e-05	-0.51223	0.60849
3	126214943	128194861	1067	50	-3.0203e-05	2.7624e-09	5.2558e-05	-0.57465	0.56553
3	128194861	130244735	557	50	-0.00012321	2.3249e-09	4.8217e-05	-2.5553	0.01061
3	130244735	131836516	1000	50	0.00024828	6.0756e-09	7.7946e-05	3.1853	0.0014462
3	131836516	133252173	884	50	1.6135e-05	2.6776e-09	5.1746e-05	0.31181	0.75518
3	133252173	135456906	1331	50	-5.8661e-05	2.6536e-09	5.1513e-05	-1.1388	0.2548
3	135456906	137371083	758	43	6.5377e-05	5.4535e-09	7.3848e-05	0.88529	0.376
3	137371083	139954597	1220	50	-1.9505e-05	2.8169e-09	5.3074e-05	-0.36751	0.71324
3	139954597	141339097	622	50	-8.9891e-05	3.8259e-09	6.1854e-05	-1.4533	0.14614
3	141339097	143164628	950	50	-2.9355e-05	2.554e-09	5.0537e-05	-0.58086	0.56134
3	143164628	144410816	669	50	5.7777e-06	1.419e-09	3.767e-05	0.15338	0.8781
3	144410816	145664619	970	50	-7.4498e-05	2.2096e-09	4.7006e-05	-1.5849	0.113
3	145664619	146726629	797	50	-0.00016626	1.8999e-09	4.3587e-05	-3.8145	0.00013646
3	146726629	149043237	1222	50	3.0632e-05	4.0975e-09	6.4012e-05	0.47854	0.63226
3	149043237	150252004	678	50	-8.6867e-05	3.2697e-09	5.7181e-05	-1.5192	0.12872
3	150252004	151348730	575	50	5.0917e-05	2.3321e-09	4.8292e-05	1.0544	0.29172
3	151348730	153256571	1149	50	1.0764e-05	1.7913e-09	4.2324e-05	0.25433	0.79924
3	153256571	154714218	870	50	-8.2736e-05	2.472e-09	4.9719e-05	-1.6641	0.096099
3	154714218	156008700	616	50	-9.1876e-06	2.7971e-09	5.2888e-05	-0.17372	0.86209
3	156008700	157312028	867	50	2.9504e-06	6.2083e-09	7.8793e-05	0.037445	0.97013
3	157312028	159477890	1328	50	5.5695e-05	2.9243e-09	5.4077e-05	1.0299	0.30304
3	159477890	161524504	997	50	-0.00020235	3.7945e-09	6.1599e-05	-3.2849	0.0010202
3	161524504	163253205	1295	50	-3.359e-05	3.1543e-09	5.6163e-05	-0.59809	0.54978
3	163253205	165055469	1112	50	-6.9483e-05	2.7012e-09	5.1973e-05	-1.3369	0.18126
3	165055469	167117429	1050	50	-0.00011275	2.5317e-09	5.0316e-05	-2.2409	0.025031
3	167117429	168580960	589	49	-1.7567e-05	1.7413e-09	4.1729e-05	-0.42097	0.67378
3	168580960	170964909	1202	50	9.0176e-05	5.087e-09	7.1323e-05	1.2643	0.20611
3	170964909	172295731	709	50	-4.7791e-06	2.0447e-09	4.5219e-05	-0.10569	0.91583
3	172295731	173477285	649	50	-2.8005e-05	2.9693e-09	5.4491e-05	-0.51394	0.60729
3	173477285	175116539	1062	50	-5.1543e-05	2.7965e-09	5.2882e-05	-0.97468	0.32972
3	175116539	176320287	737	50	3.324e-05	2.6439e-09	5.1419e-05	0.64646	0.51798
3	176320287	178107165	982	50	4.3199e-05	3.2338e-09	5.6867e-05	0.75966	0.44746
3	178107165	179374586	707	50	-0.00012097	2.2756e-09	4.7703e-05	-2.536	0.011213
3	179374586	181511166	842	50	-7.3456e-05	2.17e-09	4.6583e-05	-1.5769	0.11483
3	181511166	183769683	1030	50	7.8309e-05	3.6447e-09	6.0372e-05	1.2971	0.19459
3	183769683	185068255	622	50	-9.7797e-05	2.3084e-09	4.8046e-05	-2.0355	0.041803
3	185068255	186890344	917	50	8.4537e-05	2.9682e-09	5.4481e-05	1.5517	0.12074
3	186890344	188856214	1199	50	6.6363e-05	2.6384e-09	5.1365e-05	1.292	0.19637
3	188856214	190226607	1187	50	-0.00013337	1.8669e-09	4.3208e-05	-3.0866	0.0020243
3	190226607	192343814	1284	50	-0.00014332	2.5703e-09	5.0698e-05	-2.827	0.0046985
3	192343814	194059671	647	50	-5.5438e-05	2.4769e-09	4.9769e-05	-1.1139	0.26532
3	194059671	194786674	316	50	4.3027e-05	1.4155e-09	3.7623e-05	1.1437	0.25277
3	194786674	195971408	198	34	-1.8557e-05	3.0361e-09	5.5101e-05	-0.33677	0.73629
3	195971408	197075987	265	41	-0.00011657	2.1032e-09	4.586e-05	-2.5419	0.011026
3	197075987	197946622	292	32	-1.4083e-05	1.72e-09	4.1473e-05	-0.33956	0.73419
4	10240	694715	178	16	-8.5158e-06	1.2686e-09	3.5618e-05	-0.23909	0.81104
4	694715	1478711	379	30	-8.1762e-05	2.7678e-09	5.261e-05	-1.5541	0.12016
4	1478711	2842979	402	47	-0.00011238	4.3172e-09	6.5705e-05	-1.7104	0.087185
4	2842979	3846040	412	45	-0.00012457	3.7631e-09	6.1344e-05	-2.0307	0.042289
4	3846040	4684116	397	47	9.3724e-05	1.5781e-09	3.9725e-05	2.3593	0.018308
4	4684116	5502388	553	50	8.9009e-05	2.6776e-09	5.1745e-05	1.7201	0.085408
4	5502388	6773043	790	50	-3.2689e-05	2.0245e-09	4.4995e-05	-0.72652	0.46752
4	6773043	7539692	499	50	-0.00011959	1.8485e-09	4.2994e-05	-2.7814	0.0054117
4	7539692	8152235	398	50	4.6307e-05	1.3652e-09	3.6949e-05	1.2533	0.21011
4	8152235	9326479	390	45	4.6519e-05	1.4917e-09	3.8622e-05	1.2045	0.22841
4	9326479	10699152	993	48	0.0001405	2.1214e-09	4.6059e-05	3.0503	0.0022859
4	10699152	12323034	1200	50	-5.3869e-06	1.9189e-09	4.3806e-05	-0.12297	0.90213
4	12323034	14272001	1482	50	3.6078e-05	1.1971e-09	3.4599e-05	1.0428	0.29706
4	14272001	15147446	641	50	4.6588e-05	1.5951e-09	3.9939e-05	1.1665	0.24342
4	15147446	15927009	398	37	4.2702e-06	1.773e-09	4.2107e-05	0.10141	0.91922
4	15927009	17383322	1083	50	8.8128e-05	2.9154e-09	5.3994e-05	1.6322	0.10264
4	17383322	18841874	867	50	3.9811e-05	3.0376e-09	5.5115e-05	0.72233	0.47009
4	18841874	20544557	1050	50	-6.2779e-05	3.8626e-09	6.215e-05	-1.0101	0.31244
4	20544557	22319347	1271	50	-0.00013217	2.5144e-09	5.0144e-05	-2.6358	0.0083932
4	22319347	24135529	1039	50	-0.00016043	2.0967e-09	4.579e-05	-3.5036	0.00045896
4	24135529	25609322	900	50	-0.00016833	3.1168e-09	5.5828e-05	-3.0152	0.0025683
4	25609322	27343722	868	50	2.115e-05	4.4633e-09	6.6808e-05	0.31658	0.75156
4	27343722	27965868	336	37	5.1497e-05	1.3604e-09	3.6883e-05	1.3962	0.16265
4	27965868	29762208	1087	50	-4.5959e-05	3.7386e-09	6.1144e-05	-0.75165	0.45226
4	29762208	30454535	344	31	5.7649e-06	2.3461e-09	4.8437e-05	0.11902	0.90526
4	30454535	31782981	777	50	4.365e-05	2.485e-09	4.985e-05	0.87564	0.38123
4	31782981	33172766	763	50	-1.1833e-05	1.4946e-09	3.866e-05	-0.30606	0.75956
4	33172766	35151415	817	42	5.4972e-05	3.4297e-09	5.8563e-05	0.93868	0.3479
4	35151415	36020436	683	42	-4.5185e-05	2.0867e-09	4.5681e-05	-0.98915	0.32259
4	36020436	37255047	989	50	1.2704e-05	2.1272e-09	4.6122e-05	0.27545	0.78297
4	37255047	38907022	1108	50	3.7355e-05	2.4887e-09	4.9887e-05	0.74879	0.45398
4	38907022	40202609	621	50	4.7366e-05	3.1055e-09	5.5727e-05	0.84997	0.39534
4	40202609	42213058	1102	50	-0.00012313	2.7655e-09	5.2588e-05	-2.3415	0.019207
4	42213058	43965045	1041	50	0.0001363	3.0615e-09	5.533e-05	2.4633	0.013766
4	43965045	45189157	857	50	0.00019208	7.2651e-09	8.5235e-05	2.2535	0.024228
4	45189157	47411896	1009	50	-5.7803e-05	3.7507e-09	6.1243e-05	-0.94384	0.34525
4	47411896	48123600	409	31	-4.2299e-05	2.0602e-09	4.5389e-05	-0.93192	0.35138
4	48123600	53877433	813	47	0.00016181	3.375e-09	5.8094e-05	2.7853	0.0053478
4	53877433	55429556	927	50	-1.7162e-05	1.8335e-09	4.2819e-05	-0.40081	0.68856
4	55429556	56547644	683	50	-0.00012981	3.185e-09	5.6436e-05	-2.3001	0.021445
4	56547644	58935008	1410	50	-4.8288e-05	2.7119e-09	5.2076e-05	-0.92726	0.35379
4	58935008	60741087	1079	50	-4.6994e-05	3.0712e-09	5.5418e-05	-0.84799	0.39645
4	60741087	62371763	808	50	-0.00012531	2.1179e-09	4.6021e-05	-2.723	0.0064698
4	62371763	64341001	840	50	-2.3042e-05	3.3319e-09	5.7723e-05	-0.39918	0.68976
4	64341001	66600492	1113	50	-5.0777e-05	2.5423e-09	5.0421e-05	-1.0071	0.31391
4	66600492	68059497	894	50	9.8514e-05	3.9538e-09	6.2879e-05	1.5667	0.11718
4	68059497	68854765	438	39	-5.7225e-05	3.0108e-09	5.487e-05	-1.0429	0.29699
4	68854765	71049152	1052	50	-1.0692e-05	1.6474e-09	4.0588e-05	-0.26343	0.79222
4	71049152	72140558	464	33	7.1292e-05	1.4145e-09	3.761e-05	1.8956	0.058017
4	72140558	74592390	855	50	4.254e-05	2.0025e-09	4.475e-05	0.95062	0.3418
4	74592390	77130707	1173	50	0.00013222	1.6027e-09	4.0033e-05	3.3027	0.0009576
4	77130707	79093979	1199	50	-0.00010457	3.3282e-09	5.7691e-05	-1.8126	0.0699
4	79093979	80990297	1018	50	8.0742e-05	1.8271e-09	4.2745e-05	1.8889	0.0589
4	80990297	82125315	408	34	-8.6137e-06	1.7755e-09	4.2136e-05	-0.20442	0.83802
4	82125315	83372593	676	50	-0.00012128	2.6931e-09	5.1895e-05	-2.337	0.019437
4	83372593	84799656	838	50	-9.5711e-05	1.6523e-09	4.0649e-05	-2.3546	0.018543
4	84799656	86930609	1023	50	4.4756e-05	2.0716e-09	4.5515e-05	0.98333	0.32545
4	86930609	87534648	268	21	-2.356e-05	2.2215e-09	4.7133e-05	-0.49986	0.61717
4	87534648	89238028	987	50	-9.8674e-05	4.2192e-09	6.4955e-05	-1.5191	0.12873
4	89238028	90231564	514	48	-0.00021948	2.7379e-09	5.2325e-05	-4.1946	2.7331e-05
4	90231564	91560677	615	50	-5.8213e-05	2.3048e-09	4.8009e-05	-1.2125	0.2253
4	91560677	94233299	1117	50	9.2963e-06	2.3221e-09	4.8188e-05	0.19292	0.84702
4	94233299	96182188	1206	50	-0.00017619	5.0577e-09	7.1118e-05	-2.4774	0.013234
4	96182188	97540703	915	50	3.7423e-05	2.5995e-09	5.0985e-05	0.734	0.46295
4	97540703	99424067	947	49	-1.8846e-06	2.4164e-09	4.9157e-05	-0.038338	0.96942
4	99424067	100678360	592	50	-4.4769e-07	3.6132e-09	6.011e-05	-0.0074478	0.99406
4	100678360	103221356	1416	50	-2.3577e-05	3.846e-09	6.2016e-05	-0.38018	0.70381
4	103221356	105305294	915	50	0.00014361	3.54e-09	5.9498e-05	2.4136	0.015794
4	105305294	107501305	1015	50	6.3977e-05	1.8465e-09	4.2971e-05	1.4888	0.13653
4	107501305	108815348	684	50	-2.2574e-05	2.3402e-09	4.8376e-05	-0.46664	0.64076
4	108815348	111256567	1277	50	-4.4547e-05	2.6095e-09	5.1083e-05	-0.87206	0.38317
4	111256567	113870102	1280	50	-4.6251e-05	2.1015e-09	4.5843e-05	-1.0089	0.31302
4	113870102	115666246	1030	50	8.7188e-05	3.2357e-09	5.6884e-05	1.5327	0.12534
4	115666246	117276929	796	45	0.00010094	1.314e-09	3.6248e-05	2.7847	0.0053571
4	117276929	118479918	953	50	-1.2353e-05	1.3623e-09	3.6909e-05	-0.3347	0.73785
4	118479918	119933512	1027	50	-0.00012602	2.1091e-09	4.5925e-05	-2.744	0.0060705
4	119933512	120392684	291	18	-5.2372e-05	2.2526e-09	4.7462e-05	-1.1035	0.26982
4	120392684	122657987	1414	50	-0.00022866	3.3858e-09	5.8188e-05	-3.9296	8.5076e-05
4	122657987	124286481	789	45	-0.00011327	1.6553e-09	4.0686e-05	-2.7841	0.0053672
4	124286481	125210862	475	45	-8.1061e-05	1.7892e-09	4.2299e-05	-1.9164	0.055317
4	125210862	126480886	776	50	3.6457e-06	1.7489e-09	4.182e-05	0.087176	0.93053
4	126480886	127275477	466	40	-1.2393e-05	1.6503e-09	4.0624e-05	-0.30506	0.76032
4	127275477	127830293	386	32	-1.9981e-05	1.022e-09	3.1969e-05	-0.62501	0.53197
4	127830293	128996665	419	21	-3.4266e-06	1.5593e-09	3.9487e-05	-0.086777	0.93085
4	128996665	130591885	846	50	-4.9592e-05	2.4523e-09	4.9521e-05	-1.0014	0.31662
4	130591885	131283821	396	29	4.9184e-05	1.8591e-09	4.3117e-05	1.1407	0.25399
4	131283821	132954033	822	50	7.1298e-05	1.4548e-09	3.8142e-05	1.8693	0.061582
4	132954033	134628434	1009	50	1.3512e-05	2.1171e-09	4.6012e-05	0.29367	0.76901
4	134628434	136566407	820	50	-0.00015277	1.9231e-09	4.3853e-05	-3.4836	0.00049478
4	136566407	138541971	1136	50	-7.3393e-06	2.4609e-09	4.9608e-05	-0.14795	0.88238
4	138541971	139556511	603	50	8.4248e-05	1.8148e-09	4.26e-05	1.9776	0.047968
4	139556511	141084631	677	50	-4.9557e-05	4.127e-09	6.4242e-05	-0.77141	0.44046
4	141084631	143443265	1292	50	-4.9254e-05	2.0735e-09	4.5536e-05	-1.0817	0.2794
4	143443265	146178187	1001	50	0.00010934	3.9855e-09	6.3131e-05	1.732	0.083279
4	146178187	148521873	1087	50	0.0001463	3.4261e-09	5.8533e-05	2.4995	0.012438
4	148521873	150683580	995	50	0.00010064	1.8832e-09	4.3395e-05	2.3191	0.020389
4	150683580	152782184	800	49	1.8331e-05	2.927e-09	5.4102e-05	0.33883	0.73474
4	152782184	154477641	619	50	-2.8834e-05	3.4522e-09	5.8755e-05	-0.49075	0.6236
4	154477641	155056126	353	36	4.6571e-05	9.5944e-10	3.0975e-05	1.5035	0.13271
4	155056126	157485097	1361	50	-2.4633e-05	1.2587e-09	3.5478e-05	-0.69432	0.48748
4	157485097	158743718	613	49	-1.2816e-05	2.4167e-09	4.916e-05	-0.26069	0.79433
4	158743718	161058864	934	50	5.0803e-06	1.6515e-09	4.0639e-05	0.12501	0.90052
4	161058864	161826435	565	44	-6.4776e-05	1.4683e-09	3.8318e-05	-1.6905	0.090938
4	161826435	163243679	939	50	-9.0917e-05	4.2458e-09	6.516e-05	-1.3953	0.16293
4	163243679	164478234	603	50	0.00010497	2.1868e-09	4.6763e-05	2.2447	0.024789
4	164478234	165823448	806	50	-2.0626e-05	1.747e-09	4.1797e-05	-0.49347	0.62168
4	165823448	167018858	636	50	8.9948e-05	1.7338e-09	4.1639e-05	2.1602	0.030756
4	167018858	167852917	372	28	-2.9142e-05	2.4945e-09	4.9945e-05	-0.58349	0.55956
4	167852917	169676825	1093	50	0.00012369	1.2778e-09	3.5747e-05	3.4603	0.00053958
4	169676825	170776510	431	38	-6.9337e-05	1.6778e-09	4.0961e-05	-1.6928	0.090502
4	170776510	172558635	814	50	-0.0002057	3.422e-09	5.8498e-05	-3.5163	0.00043764
4	172558635	174264132	823	50	0.00010082	2.9184e-09	5.4022e-05	1.8663	0.062002
4	174264132	176570716	1040	50	-0.0001091	2.8184e-09	5.3089e-05	-2.055	0.03988
4	176570716	178991910	1503	50	-0.00021814	2.4578e-09	4.9576e-05	-4.4002	1.0815e-05
4	178991910	180122043	596	50	-0.00010069	2.3795e-09	4.878e-05	-2.0641	0.039006
4	180122043	182066807	1413	50	0.00010024	2.4511e-09	4.9508e-05	2.0248	0.042888
4	182066807	183371275	1157	50	-1.3066e-05	2.7935e-09	5.2854e-05	-0.24722	0.80474
4	183371275	184929455	884	50	2.2628e-05	1.1343e-09	3.3679e-05	0.67188	0.50166
4	184929455	186909090	1192	50	2.099e-05	1.4296e-09	3.7811e-05	0.55513	0.57881
4	186909090	188472981	925	50	-6.3671e-05	1.2487e-09	3.5337e-05	-1.8018	0.07157
4	188472981	189693511	627	50	-4.2556e-05	1.3406e-09	3.6614e-05	-1.1623	0.24512
4	189693511	191043594	524	50	-6.2507e-05	1.1282e-09	3.3589e-05	-1.8609	0.062754
5	11940	982252	325	27	-0.00026432	2.8674e-09	5.3548e-05	-4.9361	7.9713e-07
5	982252	2132442	651	50	-7.629e-05	2.3598e-09	4.8578e-05	-1.5705	0.1163
5	2132442	3361941	1357	50	-4.1805e-05	1.7923e-09	4.2336e-05	-0.98746	0.32342
5	3361941	4632110	958	50	-3.9194e-05	3.0277e-09	5.5025e-05	-0.7123	0.47628
5	4632110	5973233	1195	50	-1.947e-05	2.0536e-09	4.5316e-05	-0.42965	0.66745
5	5973233	7143218	1020	50	-0.00011063	1.3309e-09	3.6481e-05	-3.0325	0.002425
5	7143218	8446336	996	50	3.7795e-05	1.799e-09	4.2415e-05	0.89108	0.37289
5	8446336	9718832	1147	50	-6.9568e-06	2.2853e-09	4.7805e-05	-0.14552	0.8843
5	9718832	11173271	1008	50	-8.8653e-05	2.2288e-09	4.721e-05	-1.8778	0.060402
5	11173271	13464832	1053	50	-0.00010468	1.5306e-09	3.9123e-05	-2.6758	0.0074558
5	13464832	14757804	952	50	9.3992e-06	2.6561e-09	5.1538e-05	0.18238	0.85529
5	14757804	16963613	1206	50	-7.3365e-05	1.3412e-09	3.6622e-05	-2.0033	0.045147
5	16963613	18051592	489	50	2.7093e-05	2.7528e-09	5.2467e-05	0.51638	0.60559
5	18051592	19917716	1104	50	3.3485e-06	2.6221e-09	5.1206e-05	0.065393	0.94786
5	19917716	22152073	933	50	0.00011218	1.3061e-09	3.614e-05	3.1039	0.0019096
5	22152073	23494324	824	50	-0.00011484	2.1948e-09	4.6849e-05	-2.4513	0.014232
5	23494324	26184851	1644	50	-4.207e-05	1.2639e-09	3.5551e-05	-1.1834	0.23666
5	26184851	26857604	372	29	-4.0804e-05	1.4282e-09	3.7792e-05	-1.0797	0.28027
5	26857604	27984513	486	42	-5.7831e-05	2.8563e-09	5.3444e-05	-1.0821	0.27921
5	27984513	29714820	760	50	-8.7188e-05	2.1949e-09	4.685e-05	-1.861	0.062746
5	29714820	31390249	993	50	-1.2794e-06	2.4938e-09	4.9938e-05	-0.02562	0.97956
5	31390249	33500180	1133	50	5.3721e-05	1.2881e-09	3.5891e-05	1.4968	0.13445
5	33500180	35048970	818	50	2.7535e-05	9.8706e-10	3.1418e-05	0.87641	0.38081
5	35048970	36433954	816	50	6.4887e-05	1.4697e-09	3.8337e-05	1.6925	0.090545
5	36433954	38802410	1335	50	-5.4448e-05	2.7433e-09	5.2377e-05	-1.0395	0.29855
5	38802410	40287729	973	50	-0.00013037	1.6265e-09	4.033e-05	-3.2326	0.0012269
5	40287729	41888710	1074	50	-1.8045e-05	1.8417e-09	4.2915e-05	-0.42047	0.67414
5	41888710	43983499	775	38	-0.00019155	3.7213e-09	6.1002e-05	-3.14	0.0016893
5	43983499	50163398	918	42	5.9891e-05	1.9536e-09	4.4199e-05	1.355	0.17541
5	50163398	52134622	1206	50	-0.0001336	2.3196e-09	4.8163e-05	-2.7739	0.0055384
5	52134622	53703044	1125	50	-8.7498e-05	2.8063e-09	5.2974e-05	-1.6517	0.098595
5	53703044	55417349	1007	50	-2.7409e-05	1.1613e-09	3.4078e-05	-0.80429	0.42123
5	55417349	56621102	745	50	1.0935e-05	5.3562e-09	7.3186e-05	0.14941	0.88123
5	56621102	57340073	512	43	-4.2929e-05	1.5475e-09	3.9338e-05	-1.0913	0.27514
5	57340073	58524622	1030	50	5.6624e-05	1.8795e-09	4.3354e-05	1.3061	0.19151
5	58524622	60935907	1107	50	3.5744e-06	2.8562e-09	5.3443e-05	0.066882	0.94668
5	60935907	61672995	496	33	-0.00011522	2.6692e-09	5.1664e-05	-2.2302	0.025732
5	61672995	63218987	968	50	7.209e-05	2.9876e-09	5.4659e-05	1.3189	0.1872
5	63218987	63968304	316	24	-0.00012473	2.9623e-09	5.4427e-05	-2.2917	0.021923
5	63968304	65911286	1065	50	0.00021521	2.2028e-09	4.6934e-05	4.5853	4.5329e-06
5	65911286	67850860	1213	50	-9.2574e-06	3.0985e-09	5.5664e-05	-0.16631	0.86791
5	67850860	71240456	764	50	4.7965e-07	2.1734e-09	4.662e-05	0.010288	0.99179
5	71240456	73759326	1577	50	-0.00012087	2.3065e-09	4.8026e-05	-2.5168	0.011844
5	73759326	75798866	1084	50	0.00012951	7.5456e-09	8.6866e-05	1.491	0.13597
5	75798866	77623332	1134	50	-7.8401e-05	4.0178e-09	6.3386e-05	-1.2369	0.21613
5	77623332	79393144	1008	50	-9.7667e-05	4.4842e-09	6.6964e-05	-1.4585	0.1447
5	79393144	80481471	732	50	0.00011609	2.0066e-09	4.4795e-05	2.5916	0.0095518
5	80481471	82025648	723	50	7.3205e-05	3.838e-09	6.1951e-05	1.1817	0.23734
5	82025648	83972689	875	50	6.4591e-05	2.1672e-09	4.6553e-05	1.3875	0.1653
5	83972689	85767290	1293	50	3.4389e-05	3.0532e-09	5.5256e-05	0.62235	0.53371
5	85767290	87389991	519	38	6.6019e-06	4.6286e-09	6.8034e-05	0.097038	0.9227
5	87389991	88891530	524	40	-4.2154e-05	8.554e-09	9.2488e-05	-0.45578	0.64855
5	88891530	90422654	787	50	4.4774e-05	1.9822e-09	4.4521e-05	1.0057	0.31458
5	90422654	91840542	597	46	5.1808e-05	2.8378e-09	5.3271e-05	0.97252	0.33079
5	91840542	93809984	739	50	-2.5161e-05	4.2627e-09	6.5289e-05	-0.38537	0.69996
5	93809984	95963519	1144	50	0.00011865	4.6003e-09	6.7825e-05	1.7494	0.08022
5	95963519	97315601	863	50	0.0002302	3.2382e-09	5.6905e-05	4.0453	5.2246e-05
5	97315601	99260992	1047	50	2.5705e-05	1.734e-09	4.1642e-05	0.61728	0.53705
5	99260992	101578769	1099	50	2.904e-05	1.34e-09	3.6607e-05	0.7933	0.4276
5	101578769	103320005	959	50	-8.7216e-05	1.4907e-09	3.8609e-05	-2.2589	0.023887
5	103320005	104851483	800	50	-0.00013972	2.5403e-09	5.0402e-05	-2.772	0.005571
5	104851483	105893055	326	25	7.1193e-05	3.1751e-09	5.6348e-05	1.2634	0.20643
5	105893055	107264196	1024	50	-1.7688e-05	4.7415e-09	6.8859e-05	-0.25688	0.79727
5	107264196	108633934	799	50	0.00013663	3.6618e-09	6.0513e-05	2.2578	0.023959
5	108633934	110821144	1212	50	-1.7833e-05	1.9197e-09	4.3814e-05	-0.40701	0.684
5	110821144	111981562	716	50	1.4953e-05	1.7496e-09	4.1829e-05	0.35748	0.72073
5	111981562	113396285	1100	50	-0.00014146	3.102e-09	5.5695e-05	-2.5398	0.011091
5	113396285	114830370	950	50	-5.2843e-05	1.8525e-09	4.3041e-05	-1.2277	0.21954
5	114830370	115831047	773	50	-1.5089e-05	1.9936e-09	4.4649e-05	-0.33793	0.73541
5	115831047	117346213	1177	50	-7.0179e-05	2.4337e-09	4.9333e-05	-1.4226	0.15486
5	117346213	118608820	604	50	6.7184e-05	2.7282e-09	5.2232e-05	1.2862	0.19836
5	118608820	119669042	642	47	-0.00012592	2.9963e-09	5.4738e-05	-2.3005	0.021422
5	119669042	120452166	498	36	-1.2074e-05	2.0238e-09	4.4987e-05	-0.26838	0.78841
5	120452166	122556905	1097	50	0.0001129	2.5944e-09	5.0936e-05	2.2166	0.026649
5	122556905	123798100	842	50	1.2264e-05	3.6156e-09	6.013e-05	0.20396	0.83838
5	123798100	125785649	1561	50	1.814e-05	2.7283e-09	5.2233e-05	0.34728	0.72838
5	125785649	127344604	726	50	8.985e-05	1.8642e-09	4.3177e-05	2.081	0.037434
5	127344604	129519025	1416	50	-0.00015248	2.4476e-09	4.9473e-05	-3.0822	0.002055
5	129519025	132139649	972	48	-0.00013986	4.0076e-09	6.3305e-05	-2.2092	0.027159
5	132139649	134777401	1343	50	0.00010847	3.1757e-09	5.6353e-05	1.9247	0.054263
5	134777401	136376050	1103	50	9.7081e-05	1.9002e-09	4.3591e-05	2.2271	0.025943
5	136376050	139265072	1079	50	-0.00022625	4.5569e-09	6.7505e-05	-3.3516	0.00080336
5	139265072	140645971	536	36	-0.00015546	2.4894e-09	4.9894e-05	-3.1158	0.0018344
5	140645971	142981248	1235	50	-0.00017743	4.1715e-09	6.4587e-05	-2.7471	0.0060123
5	142981248	144943354	1282	50	-0.00013059	2.9068e-09	5.3915e-05	-2.4222	0.015426
5	144943354	147181998	1273	50	0.00021519	2.1613e-09	4.649e-05	4.6287	3.6794e-06
5	147181998	148662624	1043	50	-5.4553e-06	2.979e-09	5.458e-05	-0.09995	0.92038
5	148662624	150561298	1183	50	-0.00010651	1.6509e-09	4.0631e-05	-2.6214	0.0087558
5	150561298	152867774	1529	50	-0.00011944	4.6082e-09	6.7883e-05	-1.7594	0.078506
5	152867774	153773088	676	50	-6.852e-06	5.2407e-09	7.2392e-05	-0.094651	0.92459
5	153773088	155373505	1075	50	0.00014816	2.416e-09	4.9153e-05	3.0143	0.0025761
5	155373505	156628700	737	50	-3.8574e-05	2.8425e-09	5.3315e-05	-0.72352	0.46936
5	156628700	158825698	1618	50	-2.752e-05	2.6412e-09	5.1393e-05	-0.53549	0.59231
5	158825698	159973944	621	50	-1.6125e-05	1.7069e-09	4.1315e-05	-0.3903	0.69632
5	159973944	161482133	1008	50	-1.8563e-05	2.2141e-09	4.7054e-05	-0.39451	0.6932
5	161482133	162743908	708	50	8.5125e-06	1.1962e-09	3.4587e-05	0.24612	0.80559
5	162743908	163771582	684	50	-0.00019899	1.763e-09	4.1988e-05	-4.7393	2.1442e-06
5	163771582	165642395	1057	50	-0.00017525	3.2736e-09	5.7215e-05	-3.0631	0.0021909
5	165642395	166847740	800	50	7.8706e-06	2.9289e-09	5.4119e-05	0.14543	0.88437
5	166847740	168525318	967	50	0.00036118	3.6287e-09	6.0239e-05	5.9958	2.0248e-09
5	168525318	169505664	747	50	-1.8803e-05	1.6658e-09	4.0814e-05	-0.4607	0.64501
5	169505664	171074292	1052	50	-1.1436e-05	3.2251e-09	5.679e-05	-0.20138	0.8404
5	171074292	172678327	935	50	6.3285e-05	1.4271e-09	3.7778e-05	1.6752	0.093896
5	172678327	173642871	720	50	6.0457e-05	1.7689e-09	4.2058e-05	1.4375	0.15058
5	173642871	175450595	1217	50	-3.2126e-05	2.2368e-09	4.7295e-05	-0.67927	0.49697
5	175450595	177251507	432	50	-0.00017878	2.9349e-09	5.4174e-05	-3.3001	0.00096641
5	177251507	178413464	657	50	-5.9381e-05	2.1881e-09	4.6777e-05	-1.2695	0.20428
5	178413464	179401244	462	50	0.0001616	1.7764e-09	4.2148e-05	3.8342	0.00012599
5	179401244	180559933	502	50	-7.2129e-05	1.1778e-09	3.4319e-05	-2.1017	0.035579
5	180559933	180885156	70	10	7.1118e-06	1.4917e-09	3.8623e-05	0.18414	0.85391
6	73924	1452362	1097	50	-0.00019013	2.2707e-09	4.7652e-05	-3.9899	6.6107e-05
6	1452362	2458936	683	50	-2.843e-05	2.1931e-09	4.683e-05	-0.60708	0.54379
6	2458936	3573593	906	50	2.8518e-05	1.8284e-09	4.276e-05	0.66693	0.50482
6	3573593	4617817	976	50	-9.589e-05	2.0417e-09	4.5185e-05	-2.1222	0.033823
6	4617817	5791472	990	50	-0.00012492	2.4276e-09	4.9271e-05	-2.5354	0.01123
6	5791472	6785207	887	50	0.00011648	1.8428e-09	4.2928e-05	2.7134	0.0066594
6	6785207	7808936	739	50	5.9774e-05	2.2257e-09	4.7177e-05	1.267	0.20515
6	7808936	9020026	1054	50	-0.00020429	2.4633e-09	4.9632e-05	-4.1161	3.8538e-05
6	9020026	10540317	1126	50	3.4348e-05	2.8176e-09	5.3081e-05	0.64709	0.51758
6	10540317	11790816	848	50	2.2585e-05	1.5195e-09	3.898e-05	0.5794	0.56232
6	11790816	13209388	1023	50	0.00017267	5.3414e-09	7.3085e-05	2.3626	0.018145
6	13209388	14802924	1129	50	3.3454e-06	3.4014e-09	5.8322e-05	0.057361	0.95426
6	14802924	17386405	1609	50	-9.3381e-05	3.0508e-09	5.5234e-05	-1.6906	0.090905
6	17386405	19207487	1344	50	-0.00010241	4.0592e-09	6.3712e-05	-1.6074	0.10797
6	19207487	21684065	1869	50	-0.00022295	3.2546e-09	5.7049e-05	-3.908	9.3076e-05
6	21684065	22748307	839	50	-0.00015731	4.4118e-09	6.6421e-05	-2.3683	0.017869
6	22748307	23936619	1005	50	0.00023451	3.8945e-09	6.2406e-05	3.7579	0.00017136
6	23936619	24852275	610	50	-4.3621e-05	5.7949e-09	7.6125e-05	-0.57303	0.56663
6	24852275	25684587	841	50	0.00088037	8.6984e-09	9.3265e-05	9.4394	3.7492e-21
6	25684587	26791233	699	40	-0.00013578	1.8355e-08	0.00013548	-1.0022	0.31622
6	26791233	28017819	516	26	-0.0001023	1.2701e-08	0.0001127	-0.90773	0.36402
6	28017819	28917608	543	25	0.00072589	6.3632e-08	0.00025225	2.8776	0.0040072
6	28917608	29737971	787	38	-0.00063215	3.2031e-08	0.00017897	-3.5321	0.00041224
6	29737971	30798168	1521	50	-0.0012628	2.9896e-08	0.0001729	-7.3036	2.8009e-13
6	30798168	31571218	1402	50	0.002529	9.3388e-08	0.0003056	8.2756	1.278e-16
6	31571218	32682664	1041	50	0.00029224	2.393e-08	0.00015469	1.8892	0.058871
6	32682664	33236497	1055	50	-0.00066421	2.1282e-08	0.00014588	-4.553	5.2885e-06
6	33236497	35455756	1132	50	0.00084599	1.9983e-08	0.00014136	5.9845	2.17e-09
6	35455756	37572596	1200	50	-0.00022958	3.1816e-09	5.6406e-05	-4.0701	4.6986e-05
6	37572596	39295677	1273	50	-0.00016074	2.5665e-09	5.0661e-05	-3.1729	0.001509
6	39295677	40345115	737	50	-3.5143e-05	2.8195e-09	5.3099e-05	-0.66184	0.50807
6	40345115	42038721	1215	50	3.1182e-05	2.8285e-09	5.3184e-05	0.58631	0.55766
6	42038721	43756169	651	50	0.00014895	2.7372e-09	5.2318e-05	2.8469	0.0044143
6	43756169	45406563	1023	50	9.3811e-06	1.6667e-09	4.0826e-05	0.22979	0.81826
6	45406563	47311898	1335	50	-8.0983e-05	2.7071e-09	5.203e-05	-1.5565	0.1196
6	47311898	48391125	782	46	7.0018e-05	3.0733e-09	5.5438e-05	1.263	0.20658
6	48391125	50386145	1283	50	6.8482e-05	3.8188e-09	6.1797e-05	1.1082	0.26779
6	50386145	52210476	1228	50	-6.756e-06	9.2788e-09	9.6327e-05	-0.070136	0.94409
6	52210476	53279102	732	50	8.1078e-05	2.6135e-09	5.1123e-05	1.586	0.11275
6	53279102	55468270	1775	50	0.00011098	3.2715e-09	5.7197e-05	1.9403	0.052348
6	55468270	56105313	599	28	-6.9199e-05	1.9301e-09	4.3932e-05	-1.5751	0.11523
6	56105313	57599465	565	43	-0.00011651	2.4352e-09	4.9348e-05	-2.361	0.018225
6	57599465	61880512	320	13	-8.7265e-06	1.2587e-09	3.5478e-05	-0.24597	0.80571
6	61880512	63552888	1013	30	-5.3013e-05	1.6289e-09	4.036e-05	-1.3135	0.18901
6	63552888	65765742	1138	50	6.4842e-05	1.9436e-09	4.4086e-05	1.4708	0.14134
6	65765742	67329215	1483	50	-4.3635e-05	2.1841e-09	4.6734e-05	-0.93369	0.35046
6	67329215	68849483	1192	50	-6.1073e-05	2.3302e-09	4.8272e-05	-1.2652	0.20581
6	68849483	69523448	497	34	9.1638e-05	1.8666e-09	4.3204e-05	2.1211	0.033917
6	69523448	71609510	1420	50	0.00010202	4.5935e-09	6.7775e-05	1.5053	0.13224
6	71609510	73450097	1272	50	9.2154e-05	2.0142e-09	4.4879e-05	2.0534	0.040038
6	73450097	75462003	1116	50	-5.4107e-05	1.7863e-09	4.2264e-05	-1.2802	0.20047
6	75462003	77414881	954	50	2.3551e-05	2.4578e-09	4.9576e-05	0.47505	0.63475
6	77414881	78957728	1260	50	0.00016756	2.121e-09	4.6054e-05	3.6383	0.00027449
6	78957728	80691170	1163	50	0.00017163	3.86e-09	6.2129e-05	2.7625	0.0057356
6	80691170	81929222	992	38	0.00010426	2.3173e-09	4.8138e-05	2.1659	0.030316
6	81929222	83127149	772	50	0.00013249	1.4698e-09	3.8338e-05	3.4557	0.00054879
6	83127149	85209989	1087	50	-0.00011127	3.6442e-09	6.0367e-05	-1.8432	0.0653
6	85209989	87069500	1266	50	-9.6344e-05	2.4513e-09	4.9511e-05	-1.9459	0.051664
6	87069500	88822140	1088	50	-1.1966e-05	2.3622e-09	4.8602e-05	-0.2462	0.80553
6	88822140	89973052	806	50	3.6941e-06	2.5165e-09	5.0164e-05	0.07364	0.9413
6	89973052	91843196	1156	50	8.7591e-06	1.7444e-09	4.1766e-05	0.20972	0.83389
6	91843196	93428644	1068	50	-1.1097e-05	2.0483e-09	4.5258e-05	-0.2452	0.8063
6	93428644	94118142	579	50	0.00028233	3.6668e-09	6.0554e-05	4.6624	3.1251e-06
6	94118142	94441175	201	11	4.5139e-05	1.1589e-09	3.4043e-05	1.3259	0.18486
6	94441175	97093511	1693	50	-7.1416e-05	2.9958e-09	5.4734e-05	-1.3048	0.19197
6	97093511	97842284	455	33	-0.00010572	3.1128e-09	5.5792e-05	-1.895	0.058098
6	97842284	100630146	1590	50	-3.9712e-05	6.0935e-09	7.8061e-05	-0.50873	0.61094
6	100630146	102636772	1118	50	4.7103e-06	3.3385e-09	5.778e-05	0.08152	0.93503
6	102636772	103983395	828	46	7.5559e-05	2.3327e-09	4.8298e-05	1.5644	0.11772
6	103983395	106056733	1260	50	-3.36e-05	2.9447e-09	5.4265e-05	-0.61919	0.53579
6	106056733	107450306	1051	50	5.0571e-05	1.7677e-09	4.2044e-05	1.2028	0.22904
6	107450306	108464380	533	50	0.00010521	1.5799e-09	3.9748e-05	2.647	0.0081219
6	108464380	110304247	937	50	-0.0003374	5.34e-09	7.3076e-05	-4.6171	3.8908e-06
6	110304247	112345014	975	50	2.8856e-05	2.2011e-09	4.6916e-05	0.61505	0.53852
6	112345014	114220833	1238	50	-8.8138e-05	2.474e-09	4.9739e-05	-1.772	0.076393
6	114220833	116131396	1094	50	-6.8171e-05	1.5009e-09	3.8741e-05	-1.7597	0.078466
6	116131396	117672972	908	50	3.259e-05	1.4226e-09	3.7718e-05	0.86404	0.38756
6	117672972	118963115	737	50	-1.7065e-05	1.9993e-09	4.4714e-05	-0.38165	0.70272
6	118963115	119963278	626	44	4.8185e-05	2.4933e-09	4.9933e-05	0.96498	0.33455
6	119963278	120512128	443	25	6.7452e-05	2.4133e-09	4.9125e-05	1.3731	0.16973
6	120512128	121905676	845	47	-3.5481e-05	1.9279e-09	4.3908e-05	-0.80807	0.41905
6	121905676	123856181	1224	50	-0.00014902	1.4343e-09	3.7872e-05	-3.9349	8.3215e-05
6	123856181	125424383	1105	50	-9.138e-05	2.2313e-09	4.7236e-05	-1.9345	0.053049
6	125424383	127540461	751	50	6.5518e-05	5.132e-09	7.1638e-05	0.91457	0.36042
6	127540461	129861031	1201	50	-0.00022506	3.5167e-09	5.9302e-05	-3.7952	0.00014753
6	129861031	130935454	907	50	-6.9544e-05	1.5875e-09	3.9844e-05	-1.7454	0.080913
6	130935454	132765669	1119	50	-0.00025716	3.1458e-09	5.6087e-05	-4.585	4.5406e-06
6	132765669	134244243	1048	50	-0.00012299	2.4312e-09	4.9307e-05	-2.4945	0.012614
6	134244243	136224177	1065	50	2.1265e-06	1.6308e-09	4.0384e-05	0.052658	0.958
6	136224177	137614218	547	50	0.00012917	1.966e-09	4.4339e-05	2.9131	0.0035785
6	137614218	138822629	769	50	0.00011956	2.1931e-09	4.683e-05	2.553	0.01068
6	138822629	139845436	534	50	4.5686e-05	2.8963e-09	5.3818e-05	0.8489	0.39594
6	139845436	142288479	1212	50	-7.1811e-05	3.6603e-09	6.05e-05	-1.187	0.23524
6	142288479	145319810	1686	50	1.3076e-05	3.0058e-09	5.4825e-05	0.2385	0.81149
6	145319810	146665424	835	35	-8.2554e-05	1.6037e-09	4.0046e-05	-2.0615	0.039257
6	146665424	148920352	1653	50	-0.00014306	2.5308e-09	5.0307e-05	-2.8437	0.0044599
6	148920352	150253404	755	50	3.2946e-05	9.6079e-10	3.0997e-05	1.0629	0.28784
6	150253404	151912703	1364	50	-7.095e-05	1.4226e-09	3.7717e-05	-1.8811	0.059956
6	151912703	153094496	898	50	6.078e-05	3.1813e-09	5.6403e-05	1.0776	0.28121
6	153094496	154974120	1591	50	-0.00015253	4.7433e-09	6.8872e-05	-2.2146	0.026785
6	154974120	156763326	1065	50	-2.1223e-06	2.2121e-09	4.7033e-05	-0.045123	0.96401
6	156763326	158218719	511	50	-6.6134e-06	2.0507e-09	4.5284e-05	-0.14604	0.88389
6	158218719	160580497	1561	50	-7.5419e-05	2.4023e-09	4.9014e-05	-1.5387	0.12387
6	160580497	162169564	1164	50	7.4985e-05	1.3692e-09	3.7003e-05	2.0264	0.04272
6	162169564	162931203	560	50	0.00013312	2.1982e-09	4.6885e-05	2.8392	0.0045222
6	162931203	164383521	1207	50	-0.00026276	4.7184e-09	6.869e-05	-3.8253	0.00013063
6	164383521	165586864	1107	50	4.3775e-05	3.1633e-09	5.6244e-05	0.77831	0.43639
6	165586864	167024733	1319	50	0.00014121	2.9884e-09	5.4666e-05	2.5831	0.0097931
6	167024733	168042835	771	50	0.00011985	2.4654e-09	4.9653e-05	2.4137	0.015791
6	168042835	169382050	1043	50	-0.00011727	1.453e-09	3.8118e-05	-3.0765	0.0020944
6	169382050	170330173	558	46	0.00010031	2.0669e-09	4.5463e-05	2.2064	0.027355
6	170330173	171051270	328	31	-9.6485e-05	2.4172e-09	4.9165e-05	-1.9625	0.049706
7	16161	972752	128	18	2.1133e-05	2.3083e-09	4.8045e-05	0.43985	0.66005
7	972752	1353067	127	18	9.0889e-05	1.6358e-09	4.0445e-05	2.2472	0.024626
7	1353067	2062398	228	27	-6.5338e-05	3.1255e-09	5.5906e-05	-1.1687	0.24252
7	2062398	2772227	312	38	1.4578e-05	3.5471e-09	5.9557e-05	0.24478	0.80663
7	2772227	4573428	1535	50	-0.0001775	3.5302e-09	5.9415e-05	-2.9875	0.0028126
7	4573428	5416232	274	44	3.0074e-05	3.4091e-09	5.8387e-05	0.51508	0.6065
7	5416232	5854526	118	19	0.00025733	6.08e-09	7.7974e-05	3.3002	0.00096603
7	5854526	6573857	150	22	0.00027897	3.7205e-09	6.0996e-05	4.5736	4.7931e-06
7	6573857	7808752	706	50	-1.8664e-05	3.1971e-09	5.6543e-05	-0.33008	0.74134
7	7808752	9123423	1178	50	-3.2325e-05	1.966e-09	4.4339e-05	-0.72905	0.46597
7	9123423	9987499	771	50	-3.5666e-05	1.5127e-09	3.8894e-05	-0.91701	0.35914
7	9987499	11299198	990	50	-7.1343e-05	3.1579e-09	5.6196e-05	-1.2696	0.20424
7	11299198	12635461	1486	50	-5.6987e-05	3.3689e-09	5.8042e-05	-0.98182	0.32619
7	12635461	13884202	1092	50	-1.6989e-05	3.722e-09	6.1008e-05	-0.27848	0.78064
7	13884202	15143657	999	50	-8.2517e-05	1.9634e-09	4.431e-05	-1.8623	0.062566
7	15143657	16902069	1393	50	-6.297e-05	2.5239e-09	5.0238e-05	-1.2534	0.21005
7	16902069	19481547	1795	50	0.00015241	3.3423e-09	5.7812e-05	2.6363	0.0083819
7	19481547	20124908	282	27	-0.00013776	2.2079e-09	4.6988e-05	-2.9318	0.0033696
7	20124908	22507629	1867	50	0.00014073	2.2151e-09	4.7065e-05	2.99	0.0027895
7	22507629	23471442	448	43	-2.7159e-06	1.6825e-09	4.1018e-05	-0.066212	0.94721
7	23471442	25077259	1045	50	-5.96e-06	3.1481e-09	5.6108e-05	-0.10622	0.9154
7	25077259	25909555	684	50	7.8017e-05	3.2053e-09	5.6615e-05	1.378	0.1682
7	25909555	28360309	1617	50	-0.00010036	5.4922e-09	7.4109e-05	-1.3542	0.17568
7	28360309	31137289	1824	50	-8.4355e-06	1.6687e-09	4.085e-05	-0.2065	0.8364
7	31137289	33555768	1803	50	-7.4442e-05	3.3611e-09	5.7975e-05	-1.284	0.19913
7	33555768	36213538	1763	50	-6.7995e-05	2.0772e-09	4.5576e-05	-1.4919	0.13572
7	36213538	37555184	1031	50	4.5777e-05	2.5239e-09	5.0238e-05	0.9112	0.36219
7	37555184	38966703	1151	50	0.00019074	1.8597e-09	4.3124e-05	4.4229	9.7378e-06
7	38966703	39862670	492	43	6.2086e-05	3.8619e-09	6.2144e-05	0.99907	0.31776
7	39862670	42001811	1085	50	7.7672e-05	2.6357e-09	5.1339e-05	1.5129	0.1303
7	42001811	43159074	790	50	-0.00015103	1.4098e-09	3.7547e-05	-4.0224	5.7611e-05
7	43159074	44763828	841	50	-0.00024045	3.4762e-09	5.8959e-05	-4.0783	4.536e-05
7	44763828	45952922	583	50	0.0001028	3.7811e-09	6.149e-05	1.6719	0.094548
7	45952922	46986720	922	50	-6.1909e-07	2.3743e-09	4.8727e-05	-0.012705	0.98986
7	46986720	49212278	1631	50	9.4535e-05	1.868e-09	4.322e-05	2.1873	0.028722
7	49212278	51675322	1744	50	0.00011196	5.2348e-09	7.2352e-05	1.5474	0.12176
7	51675322	53176312	1465	50	-1.8296e-05	1.6163e-09	4.0203e-05	-0.45508	0.64905
7	53176312	54222976	853	50	5.0574e-05	1.6457e-09	4.0567e-05	1.2467	0.21251
7	54222976	55691584	933	50	2.6876e-05	2.263e-09	4.7571e-05	0.56497	0.5721
7	55691584	57382638	539	37	-4.0624e-05	1.7385e-09	4.1695e-05	-0.97432	0.3299
7	57382638	63307359	331	23	1.7156e-05	1.2378e-09	3.5182e-05	0.48764	0.6258
7	63307359	63641125	135	10	4.1227e-05	1.9822e-09	4.4522e-05	0.926	0.35445
7	63641125	65689809	615	33	-0.00011684	2.197e-09	4.6873e-05	-2.4927	0.012679
7	65689809	68234074	1406	50	-1.9745e-05	3.4121e-09	5.8413e-05	-0.33802	0.73535
7	68234074	69085364	419	44	-0.00017963	2.3967e-09	4.8956e-05	-3.6692	0.00024327
7	69085364	71874885	1263	50	-0.00018483	4.7791e-09	6.9131e-05	-2.6736	0.0075044
7	71874885	73334602	198	25	-0.00010915	4.6372e-09	6.8097e-05	-1.6029	0.10895
7	73334602	76458564	472	50	-0.00026473	5.0933e-09	7.1367e-05	-3.7094	0.00020778
7	76458564	78093859	1002	50	7.8003e-05	2.8198e-09	5.3102e-05	1.4689	0.14185
7	78093859	79888069	1295	50	-4.5386e-05	3.0565e-09	5.5286e-05	-0.82094	0.41168
7	79888069	82022686	1300	50	-9.7739e-05	1.8217e-09	4.2681e-05	-2.29	0.022022
7	82022686	83801203	1249	50	3.6735e-06	2.426e-09	4.9254e-05	0.074583	0.94055
7	83801203	85572182	762	48	-1.5866e-05	1.2379e-09	3.5184e-05	-0.45094	0.65203
7	85572182	87825004	1038	50	3.2719e-05	1.7865e-09	4.2267e-05	0.77411	0.43887
7	87825004	90661784	2076	50	4.6756e-05	3.2831e-09	5.7299e-05	0.81601	0.4145
7	90661784	92493752	613	50	5.1507e-05	1.6712e-09	4.088e-05	1.2599	0.20769
7	92493752	93966601	677	50	-6.6515e-05	1.7788e-09	4.2176e-05	-1.5771	0.11477
7	93966601	96073508	1045	50	6.6459e-06	3.271e-09	5.7193e-05	0.1162	0.90749
7	96073508	97099570	564	50	4.5806e-05	1.3442e-09	3.6663e-05	1.2494	0.21153
7	97099570	98715474	749	50	-1.1108e-05	2.9812e-09	5.4601e-05	-0.20345	0.83879
7	98715474	100196651	367	30	-8.3e-06	4.3074e-09	6.5631e-05	-0.12646	0.89936
7	100196651	101199253	336	41	5.2532e-05	2.3578e-09	4.8557e-05	1.0818	0.27932
7	101199253	103197510	512	50	-6.6084e-06	2.902e-09	5.387e-05	-0.12267	0.90237
7	103197510	104159525	829	50	-1.4552e-05	3.1934e-09	5.651e-05	-0.25752	0.79678
7	104159525	105682905	601	50	3.537e-05	3.1421e-09	5.6055e-05	0.63099	0.52805
7	105682905	107780178	1241	50	-2.5427e-05	2.4335e-09	4.933e-05	-0.51545	0.60624
7	107780178	109647594	1005	50	-4.0573e-05	2.6044e-09	5.1034e-05	-0.79502	0.4266
7	109647594	112618684	1318	50	-0.00015197	2.0298e-09	4.5053e-05	-3.3731	0.00074333
7	112618684	113712387	403	31	7.383e-05	3.9372e-09	6.2747e-05	1.1766	0.23934
7	113712387	116780178	1367	50	-0.00016329	5.3682e-09	7.3268e-05	-2.2287	0.025837
7	116780178	118351581	789	45	-3.0877e-05	2.8798e-09	5.3664e-05	-0.57537	0.56504
7	118351581	121045273	999	50	-0.00014557	2.247e-09	4.7403e-05	-3.0709	0.0021345
7	121045273	121933630	418	32	-2.7001e-05	2.5292e-09	5.0291e-05	-0.53689	0.59134
7	121933630	124156805	1460	50	2.6226e-05	3.8477e-09	6.203e-05	0.42279	0.67245
7	124167552	126519170	1607	50	-0.00011364	1.2564e-09	3.5446e-05	-3.206	0.0013459
7	126519170	126869221	314	21	-9.4894e-05	1.776e-09	4.2143e-05	-2.2517	0.024339
7	126869221	128778386	921	50	8.9747e-05	3.16e-09	5.6214e-05	1.5965	0.11037
7	128778386	130422414	659	50	-8.7248e-05	2.2567e-09	4.7505e-05	-1.8366	0.066269
7	130422414	132805848	1502	50	-0.00010219	2.906e-09	5.3908e-05	-1.8957	0.058002
7	132805848	134307596	936	47	-0.00011546	2.8207e-09	5.3111e-05	-2.1739	0.029713
7	134307596	135591083	829	50	4.5685e-05	1.8875e-09	4.3445e-05	1.0516	0.293
7	135591083	136876562	698	50	0.00021941	2.1175e-09	4.6017e-05	4.768	1.8611e-06
7	136876562	138744679	951	50	-5.7588e-05	3.9625e-09	6.2949e-05	-0.91484	0.36027
7	138744679	139933177	440	50	0.0001407	2.3732e-09	4.8715e-05	2.8883	0.0038732
7	139933177	140235210	153	26	9.8801e-05	1.5721e-09	3.9649e-05	2.4919	0.012707
7	140235210	141226557	450	38	0.00017855	1.8817e-09	4.3379e-05	4.1161	3.8527e-05
7	141226557	142656310	586	47	3.8204e-05	1.7153e-09	4.1416e-05	0.92244	0.3563
7	142656310	144968289	960	50	6.8262e-05	1.2654e-09	3.5573e-05	1.9189	0.054993
7	144968289	146427960	976	50	6.1713e-05	1.5198e-09	3.8984e-05	1.583	0.11341
7	146427960	147815318	1172	50	-0.00010537	2.6262e-09	5.1247e-05	-2.0561	0.03977
7	147815318	149840658	923	50	-3.0236e-05	3.5123e-09	5.9265e-05	-0.51018	0.60993
7	149840658	150711505	497	44	-0.00015275	3.9407e-09	6.2775e-05	-2.4333	0.014963
7	150711505	152249806	571	50	-1.0895e-06	2.8047e-09	5.2959e-05	-0.020573	0.98359
7	152249806	153674019	834	50	-8.2978e-05	1.9038e-09	4.3632e-05	-1.9018	0.057202
7	153674019	154964730	830	50	-7.7791e-06	2.0119e-09	4.4854e-05	-0.17343	0.86231
7	154964730	156065250	707	50	1.5037e-05	1.723e-09	4.1509e-05	0.36227	0.71715
7	156065250	157634597	833	50	4.4933e-07	2.252e-09	4.7455e-05	0.0094684	0.99245
7	157634597	159128575	662	50	-0.00022987	4.3598e-09	6.6028e-05	-3.4814	0.00049888
8	10422	1044217	578	50	0.00013617	1.1501e-09	3.3913e-05	4.0153	5.9369e-05
8	1044217	1163245	113	14	1.0541e-05	1.4626e-09	3.8244e-05	0.27564	0.78283
8	1163245	2042942	621	50	-5.5392e-05	1.4834e-09	3.8514e-05	-1.4382	0.15037
8	2042942	2573279	495	50	-0.00012184	1.7738e-09	4.2116e-05	-2.893	0.0038163
8	2573279	3392926	973	50	2.1607e-05	2.252e-09	4.7456e-05	0.45531	0.64889
8	3392926	3783017	778	50	-8.6976e-05	2.5711e-09	5.0706e-05	-1.7153	0.086289
8	3783017	4480476	1139	50	4.4656e-06	2.4243e-09	4.9237e-05	0.090696	0.92773
8	4480476	5146927	824	50	7.3724e-05	2.3808e-09	4.8794e-05	1.5109	0.13081
8	5146927	6142797	1494	50	4.6486e-05	1.6091e-09	4.0114e-05	1.1589	0.24652
8	6142797	7153079	780	50	5.0737e-06	1.9248e-09	4.3873e-05	0.11565	0.90793
8	7153079	9154694	790	50	-0.00015852	1.4871e-09	3.8564e-05	-4.1105	3.9473e-05
8	9154694	9640787	386	30	0.0001516	2.519e-09	5.019e-05	3.0206	0.002523
8	9640787	10463197	731	50	8.0431e-06	2.5298e-09	5.0297e-05	0.15991	0.87295
8	10463197	11278998	498	42	2.6931e-05	2.4602e-09	4.9601e-05	0.54296	0.58715
8	11278998	13491775	1065	50	-0.00011479	2.2492e-09	4.7426e-05	-2.4204	0.015505
8	13491775	13944992	620	44	-8.6569e-05	1.7989e-09	4.2413e-05	-2.0411	0.041244
8	13944992	15991660	2043	50	0.00011293	5.2447e-09	7.242e-05	1.5593	0.11892
8	15991660	17387876	843	50	0.0001864	3.636e-09	6.0299e-05	3.0913	0.0019929
8	17387876	17836399	468	40	-1.3679e-06	2.1815e-09	4.6706e-05	-0.029287	0.97664
8	17836399	19492840	1485	50	3.4188e-05	2.6594e-09	5.1569e-05	0.66295	0.50736
8	19492840	20060856	526	50	-0.00042637	1.4544e-08	0.0001206	-3.5355	0.00040708
8	20060856	21661737	1336	50	-6.1325e-05	2.8964e-09	5.3818e-05	-1.1395	0.2545
8	21661737	22897057	633	50	-0.00022912	2.4232e-09	4.9226e-05	-4.6544	3.2489e-06
8	22897057	24674718	1129	50	0.00011206	3.3469e-09	5.7853e-05	1.9369	0.052757
8	24674718	25483454	488	39	-4.131e-05	1.6911e-09	4.1124e-05	-1.0045	0.31512
8	25483454	26682525	1030	50	-9.3108e-05	4.2148e-09	6.4921e-05	-1.4342	0.15153
8	26682525	28162392	1357	50	3.9838e-05	3.8408e-09	6.1974e-05	0.64282	0.52034
8	28162392	29327896	500	46	-1.4804e-05	2.2252e-09	4.7172e-05	-0.31383	0.75365
8	29327896	31133729	929	50	7.4347e-05	4.0965e-09	6.4004e-05	1.1616	0.2454
8	31133729	31548360	244	25	-5.2974e-05	2.9981e-09	5.4755e-05	-0.96747	0.33331
8	31548360	32977218	864	50	9.4033e-05	4.0185e-09	6.3391e-05	1.4834	0.13798
8	32977218	35317232	1124	50	-3.7111e-05	3.4316e-09	5.858e-05	-0.63351	0.5264
8	35317232	37379389	716	50	-2.126e-05	2.5253e-09	5.0253e-05	-0.42306	0.67225
8	37379389	38938806	442	50	-1.7178e-05	1.7594e-09	4.1945e-05	-0.40954	0.68214
8	38938806	40703337	1003	50	-0.00010174	2.2241e-09	4.7161e-05	-2.1574	0.030977
8	40703337	41721454	669	50	0.00011401	2.6117e-09	5.1104e-05	2.231	0.02568
8	41721454	42773823	291	28	-7.1693e-06	3.1124e-09	5.5789e-05	-0.12851	0.89775
8	42773823	46841315	105	9	1.1258e-05	2.4395e-09	4.9391e-05	0.22794	0.81969
8	46841315	50082470	729	46	-5.4573e-05	2.2157e-09	4.7072e-05	-1.1594	0.24631
8	50082470	53302930	2120	50	-4.3628e-06	1.9074e-09	4.3673e-05	-0.099896	0.92043
8	53302930	54418044	761	48	4.6358e-05	2.0054e-09	4.4782e-05	1.0352	0.30058
8	54418044	55945581	852	50	6.5766e-05	2.2321e-09	4.7245e-05	1.392	0.16392
8	55945581	56956383	695	50	-0.00014011	1.8431e-09	4.2931e-05	-3.2636	0.0011001
8	56956383	59068651	1459	50	-4.0572e-05	1.7564e-09	4.191e-05	-0.96809	0.333
8	59068651	59728100	569	39	2.0709e-05	1.9715e-09	4.4402e-05	0.4664	0.64093
8	59728100	62329099	1485	50	0.00011531	5.4319e-09	7.3701e-05	1.5646	0.11768
8	62329099	63349306	698	42	0.0001215	1.8253e-09	4.2724e-05	2.8439	0.004457
8	63349306	65232872	1144	50	8.2059e-06	3.2734e-09	5.7214e-05	0.14343	0.88595
8	65232872	66489090	561	50	4.0445e-05	3.468e-09	5.889e-05	0.68678	0.49222
8	66489090	69863057	1567	50	-1.2524e-05	3.6684e-09	6.0567e-05	-0.20679	0.83618
8	69863057	70867979	804	50	7.2682e-05	2.1534e-09	4.6405e-05	1.5662	0.11729
8	70867979	72289454	675	50	0.00012576	1.9366e-09	4.4007e-05	2.8576	0.0042679
8	72289454	73817199	1185	50	-3.3026e-05	5.3467e-09	7.3121e-05	-0.45167	0.65151
8	73817199	75445064	1026	50	-0.00013656	2.1799e-09	4.6689e-05	-2.9249	0.0034452
8	75445064	76456542	645	50	6.9117e-05	2.8541e-09	5.3424e-05	1.2938	0.19575
8	76456542	79132861	1716	50	-5.7379e-05	6.3536e-09	7.9709e-05	-0.71986	0.47161
8	79132861	81956395	1329	50	0.00018984	3.5781e-09	5.9817e-05	3.1736	0.0015056
8	81956395	82693739	337	35	5.7139e-06	1.6655e-09	4.081e-05	0.14001	0.88865
8	82693739	84225589	1073	50	3.1628e-05	1.8069e-09	4.2508e-05	0.74406	0.45684
8	84225589	85955619	901	50	0.00014497	2.0447e-09	4.5219e-05	3.2059	0.0013464
8	85955619	87411709	472	32	6.4759e-05	2.35e-09	4.8477e-05	1.3359	0.18159
8	87411709	89085481	1024	50	2.1823e-05	2.8463e-09	5.3351e-05	0.40905	0.6825
8	89085481	90638162	910	50	-5.5999e-05	2.6456e-09	5.1436e-05	-1.0887	0.27628
8	90638162	93554386	1171	50	-2.6569e-05	3.4966e-09	5.9132e-05	-0.44931	0.65321
8	93554386	95005527	690	50	-0.00010404	2.036e-09	4.5123e-05	-2.3058	0.02112
8	95005527	96534806	986	50	8.0568e-05	3.203e-09	5.6595e-05	1.4236	0.15456
8	96534806	99401581	1684	50	2.7834e-05	2.7945e-09	5.2863e-05	0.52653	0.59852
8	99401581	101620958	750	44	9.052e-05	1.7406e-09	4.172e-05	2.1697	0.030031
8	101620958	104123306	1703	50	9.7936e-05	4.1374e-09	6.4322e-05	1.5226	0.12786
8	104123306	104988752	624	29	-5.5094e-05	2.1408e-09	4.6268e-05	-1.1908	0.23375
8	104988752	107410754	1597	50	3.0355e-05	3.6946e-09	6.0783e-05	0.4994	0.6175
8	107410754	108648177	972	50	9.6778e-06	1.6323e-09	4.0402e-05	0.23954	0.81069
8	108648177	109248173	441	28	3.4589e-05	1.692e-09	4.1134e-05	0.84087	0.40042
8	109248173	110484314	890	40	-1.7717e-05	2.3626e-09	4.8606e-05	-0.3645	0.71549
8	110484314	111850847	660	46	-3.3694e-06	2.0307e-09	4.5063e-05	-0.074771	0.9404
8	111850847	113064320	590	22	0.00012451	2.6612e-09	5.1587e-05	2.4135	0.015798
8	113064320	116096495	1655	50	8.8068e-05	2.7169e-09	5.2124e-05	1.6896	0.091104
8	116096495	119685457	2250	50	-0.00013049	5.1348e-09	7.1658e-05	-1.821	0.068612
8	119685457	121201700	1153	50	-2.4283e-05	2.0994e-09	4.5819e-05	-0.52997	0.59613
8	121201700	124861459	2173	50	-5.5864e-05	1.7615e-09	4.197e-05	-1.331	0.18317
8	124861459	125683719	501	43	-9.6467e-05	1.1376e-09	3.3728e-05	-2.8601	0.0042346
8	125683719	126410917	438	47	1.3132e-06	1.839e-09	4.2884e-05	0.030621	0.97557
8	126410917	128659111	1480	50	-7.4276e-05	3.6648e-09	6.0538e-05	-1.2269	0.21984
8	128659111	130381139	1227	50	-7.2876e-05	1.6111e-09	4.0139e-05	-1.8156	0.069429
8	130381139	131639625	864	50	-0.00010314	1.7842e-09	4.2239e-05	-2.4418	0.014615
8	131639625	133351144	1426	50	0.00011066	2.4484e-09	4.9481e-05	2.2364	0.025323
8	133351144	134570001	1160	50	0.00010515	1.7974e-09	4.2396e-05	2.4802	0.01313
8	134570001	136035605	1381	50	-5.3691e-06	2.6389e-09	5.137e-05	-0.10452	0.91676
8	136035605	137524151	1097	50	-0.00021921	3.246e-09	5.6973e-05	-3.8476	0.00011928
8	137524151	139254830	1555	50	-5.4779e-05	3.1888e-09	5.6469e-05	-0.97006	0.33201
8	139254830	140725643	1223	50	7.6057e-05	1.6811e-09	4.1002e-05	1.855	0.063599
8	140725643	143044914	1244	50	-7.7092e-05	2.9036e-09	5.3885e-05	-1.4307	0.15252
8	143044914	144236881	626	50	-5.8294e-05	3.9997e-09	6.3243e-05	-0.92175	0.35666
8	144236881	146303867	495	49	-8.2921e-05	3.7626e-09	6.134e-05	-1.3518	0.17643
9	10023	1079707	805	50	7.7313e-05	1.2579e-09	3.5467e-05	2.1799	0.029268
9	1079707	1916877	1027	50	8.9644e-05	1.7393e-09	4.1705e-05	2.1495	0.031596
9	1916877	3190064	1093	50	3.8615e-05	2.7161e-09	5.2117e-05	0.74093	0.45873
9	3190064	4495328	1210	50	-3.1258e-05	2.351e-09	4.8487e-05	-0.64467	0.51914
9	4495328	4884926	363	43	0.00010618	1.5996e-09	3.9995e-05	2.6548	0.0079364
9	4884926	6557589	943	50	1.8101e-05	1.6117e-09	4.0145e-05	0.45088	0.65207
9	6557589	7154923	450	43	-7.6783e-05	2.1268e-09	4.6117e-05	-1.6649	0.095924
9	7154923	8456299	1550	50	2.9796e-05	1.8147e-09	4.26e-05	0.69945	0.48427
9	8456299	9166403	682	50	-5.9015e-05	2.6572e-09	5.1548e-05	-1.1449	0.25227
9	9166403	10879253	1646	50	-6.9197e-05	1.8241e-09	4.271e-05	-1.6202	0.1052
9	10879253	12276489	1071	50	-8.1244e-05	2.2296e-09	4.7219e-05	-1.7206	0.085327
9	12276489	14836363	1802	50	-1.4049e-05	2.8031e-09	5.2944e-05	-0.26535	0.79074
9	14836363	16659655	1427	50	-1.8758e-05	4.7275e-09	6.8757e-05	-0.27282	0.78499
9	16659655	18661051	1648	50	-2.2483e-05	2.4032e-09	4.9023e-05	-0.45862	0.64651
9	18661051	20463534	1195	50	-2.6673e-05	1.5312e-09	3.9131e-05	-0.68163	0.49547
9	20463534	22206559	1277	50	-0.00021733	2.7595e-09	5.2531e-05	-4.1372	3.5153e-05
9	22206559	24158518	1138	50	-3.7184e-05	3.843e-09	6.1992e-05	-0.59982	0.54863
9	24158518	25330810	609	50	-5.4659e-05	2.1328e-09	4.6182e-05	-1.1835	0.23659
9	25330810	26111757	481	50	2.2726e-05	1.8992e-09	4.358e-05	0.52147	0.60204
9	26111757	28224283	1531	50	-1.813e-05	1.9813e-09	4.4512e-05	-0.4073	0.68379
9	28224283	28811584	511	46	2.3756e-05	7.0388e-09	8.3898e-05	0.28315	0.77706
9	28811584	30387392	1390	50	4.9825e-05	5.4172e-09	7.3602e-05	0.67696	0.49843
9	30387392	31310383	728	33	-7.7957e-05	3.1764e-09	5.6359e-05	-1.3832	0.1666
9	31310383	32019368	610	31	0.00011328	1.8611e-09	4.3141e-05	2.6259	0.0086431
9	32019368	33578334	1158	50	0.0001008	2.2814e-09	4.7764e-05	2.1104	0.034821
9	33578334	34642243	505	33	9.6717e-05	2.9538e-09	5.4349e-05	1.7796	0.075148
9	34642243	36743283	928	50	9.2833e-06	2.0102e-09	4.4835e-05	0.20705	0.83597
9	36743283	38641599	1212	50	1.2956e-05	2.4832e-09	4.9832e-05	0.26	0.79486
9	38641599	65472190	152	23	-3.4915e-05	1.3285e-09	3.6449e-05	-0.95792	0.3381
9	65472190	72512711	891	50	-2.5788e-05	2.0455e-09	4.5227e-05	-0.57018	0.56855
9	72512711	72753755	195	15	4.6179e-05	1.9958e-09	4.4674e-05	1.0337	0.30129
9	72753755	74253040	1113	50	0.00011003	2.5333e-09	5.0332e-05	2.1862	0.028801
9	74253040	76203946	1090	50	-7.1927e-05	1.6454e-09	4.0564e-05	-1.7732	0.076197
9	76203946	76973081	485	29	-8.6055e-05	1.6115e-09	4.0143e-05	-2.1437	0.032058
9	76973081	78900183	1474	50	-5.6267e-05	2.0136e-09	4.4873e-05	-1.2539	0.20987
9	78900183	79471208	417	50	8.5969e-05	1.839e-09	4.2883e-05	2.0047	0.044991
9	79471208	81079055	1036	50	-0.00015113	1.851e-09	4.3023e-05	-3.5128	0.0004434
9	81079055	82590928	1186	50	-0.00012293	4.3091e-09	6.5644e-05	-1.8728	0.061102
9	82590928	84211233	1510	50	-6.859e-06	4.1793e-09	6.4647e-05	-0.1061	0.9155
9	84211233	85440801	534	50	0.00010881	2.0608e-09	4.5396e-05	2.3968	0.016537
9	85440801	86938196	1091	50	0.00010289	2.5029e-09	5.0029e-05	2.0566	0.039726
9	86938196	88109333	758	50	-0.00012721	3.175e-09	5.6347e-05	-2.2576	0.023972
9	88109333	88590417	129	14	-2.8829e-05	1.2866e-09	3.5869e-05	-0.80372	0.42156
9	88590417	90136246	973	50	-8.9883e-05	2.4054e-09	4.9045e-05	-1.8327	0.066854
9	90136246	92528698	1303	50	-0.00013696	3.1802e-09	5.6393e-05	-2.4286	0.015157
9	92528698	94167203	1100	50	-1.7397e-05	2.1472e-09	4.6338e-05	-0.37543	0.70734
9	94167203	96671698	1421	50	-0.00014328	2.8292e-09	5.319e-05	-2.6936	0.0070677
9	96671698	98922040	1124	50	0.00018667	3.0951e-09	5.5634e-05	3.3553	0.00079287
9	98922040	101592859	1387	50	-1.1302e-05	2.7779e-09	5.2706e-05	-0.21444	0.83021
9	101592859	104624437	1810	50	0.00017691	3.8348e-09	6.1926e-05	2.8568	0.004279
9	104624437	105967976	1154	50	-7.1003e-07	2.2843e-09	4.7794e-05	-0.014856	0.98815
9	105967976	107581749	1353	50	5.3086e-06	1.7317e-09	4.1614e-05	0.12757	0.89849
9	107581749	109298754	988	50	-6.7126e-05	3.3794e-09	5.8132e-05	-1.1547	0.24821
9	109298754	110695062	967	50	-3.042e-05	2.6207e-09	5.1193e-05	-0.59423	0.55236
9	110695062	112778024	1982	50	1.8961e-05	3.2342e-09	5.687e-05	0.33341	0.73882
9	112778024	114831082	1459	50	-8.4041e-05	1.9135e-09	4.3744e-05	-1.9212	0.054705
9	114831082	115693145	648	38	2.1001e-05	1.5034e-09	3.8774e-05	0.54163	0.58808
9	115693145	117019801	1017	50	2.3147e-05	2.5246e-09	5.0245e-05	0.46068	0.64503
9	117019801	117921960	803	50	0.0001245	2.474e-09	4.974e-05	2.503	0.012315
9	117921960	121321537	2583	50	-6.4935e-05	2.9254e-09	5.4087e-05	-1.2006	0.22992
9	121321537	122260297	693	50	-8.3824e-05	3.1619e-09	5.623e-05	-1.4907	0.13603
9	122260297	124871322	1423	50	6.7689e-05	3.5452e-09	5.9541e-05	1.1368	0.2556
9	124871322	126971887	887	50	-1.267e-05	3.1036e-09	5.571e-05	-0.22743	0.82009
9	126971887	129059665	879	50	-0.00013183	2.4571e-09	4.9569e-05	-2.6596	0.0078243
9	129059665	130055510	540	45	4.6181e-06	3.7706e-09	6.1405e-05	0.075206	0.94005
9	130055510	132165470	773	50	-6.3705e-05	3.5864e-09	5.9887e-05	-1.0638	0.28744
9	132165470	133223217	506	50	-9.6829e-05	2.0984e-09	4.5808e-05	-2.1138	0.034533
9	133223217	134127888	456	50	-9.6971e-05	3.2943e-09	5.7396e-05	-1.6895	0.091126
9	134127888	135298842	604	50	0.00011446	2.2987e-09	4.7945e-05	2.3874	0.016968
9	135298842	137041122	1025	50	2.1692e-07	1.8084e-09	4.2526e-05	0.005101	0.99593
9	137041122	137589364	331	46	3.3043e-06	1.0537e-09	3.2461e-05	0.10179	0.91892
9	137589364	138938978	938	50	-2.103e-05	2.0642e-09	4.5433e-05	-0.46287	0.64346
9	138938978	139500342	199	27	-1.7592e-05	1.547e-09	3.9332e-05	-0.44726	0.65469
9	139500342	141144796	315	40	2.1624e-05	1.235e-09	3.5142e-05	0.61534	0.53833
10	60523	751339	207	19	1.1191e-05	2.0043e-09	4.4769e-05	0.24998	0.8026
10	751339	1523544	529	50	5.3768e-05	2.316e-09	4.8124e-05	1.1173	0.26388
10	1523544	2254500	817	50	7.1341e-05	2.337e-09	4.8342e-05	1.4757	0.14001
10	2254500	3352699	1068	50	0.00014632	2.0698e-09	4.5495e-05	3.2162	0.0012989
10	3352699	4572274	971	50	0.00028696	3.1869e-09	5.6452e-05	5.0833	3.7094e-07
10	4572274	5983762	1099	50	8.0761e-05	2.294e-09	4.7896e-05	1.6862	0.091761
10	5983762	7171484	1049	50	-9.2582e-05	1.9414e-09	4.4061e-05	-2.1012	0.035622
10	7171484	8774665	1381	50	0.00010628	1.946e-09	4.4114e-05	2.4093	0.015982
10	8774665	10249396	1047	50	-9.8637e-05	1.4826e-09	3.8504e-05	-2.5617	0.010415
10	10249396	12586797	1621	50	0.00017258	2.4811e-09	4.9811e-05	3.4647	0.00053088
10	12586797	13321600	669	50	3.1128e-05	1.7204e-09	4.1478e-05	0.75048	0.45296
10	13321600	15026068	1409	50	-6.4158e-07	1.3529e-09	3.6782e-05	-0.017443	0.98608
10	15026068	16551767	961	50	-0.00010717	2.802e-09	5.2934e-05	-2.0246	0.042907
10	16551767	18537267	1341	50	-8.7414e-05	2.7457e-09	5.24e-05	-1.6682	0.095272
10	18537267	19716878	1141	50	9.0308e-05	1.6933e-09	4.1149e-05	2.1946	0.028189
10	19716878	22772283	1760	50	-0.00014394	6.2478e-09	7.9043e-05	-1.821	0.068605
10	22772283	23175132	240	19	-8.2001e-05	1.6211e-09	4.0263e-05	-2.0366	0.041688
10	23175132	25578596	1342	50	-0.00019636	1.7052e-09	4.1295e-05	-4.7552	1.9828e-06
10	25578596	26888684	1048	50	2.7103e-05	1.2648e-09	3.5564e-05	0.7621	0.446
10	26888684	29323236	1589	50	6.8416e-07	1.4107e-09	3.7559e-05	0.018216	0.98547
10	29323236	29783692	471	50	2.3906e-05	1.7e-09	4.1232e-05	0.57981	0.56204
10	29783692	30458838	617	50	-6.0582e-05	1.1163e-09	3.341e-05	-1.8133	0.069791
10	30458838	31907519	874	50	-3.1434e-05	1.4813e-09	3.8488e-05	-0.81673	0.41408
10	31907519	33707968	1085	50	0.00015804	2.5161e-09	5.0161e-05	3.1507	0.0016289
10	33707968	35109355	906	50	0.00018423	5.0103e-09	7.0784e-05	2.6027	0.0092487
10	35109355	36572508	845	50	-0.000119	2.7785e-09	5.2712e-05	-2.2576	0.023971
10	36572508	37790029	605	49	-3.6257e-05	1.6119e-09	4.0149e-05	-0.90306	0.36649
10	37790029	42372579	530	18	-1.736e-05	1.5267e-09	3.9073e-05	-0.44429	0.65683
10	42372579	43894771	610	44	-2.7194e-05	1.6066e-09	4.0083e-05	-0.67844	0.49749
10	43894771	44730075	570	43	2.5115e-06	1.5888e-09	3.986e-05	0.063008	0.94976
10	44730075	48760450	1229	50	1.5599e-05	1.6449e-09	4.0557e-05	0.3846	0.70053
10	48760450	50840915	1012	50	0.00016541	2.1115e-09	4.5951e-05	3.5998	0.0003185
10	50840915	53616629	1212	50	8.673e-05	3.3323e-09	5.7726e-05	1.5024	0.13298
10	53616629	55103572	1298	50	0.00010831	2.7044e-09	5.2004e-05	2.0827	0.037279
10	55103572	57031140	1335	50	-5.9963e-05	2.7336e-09	5.2284e-05	-1.1469	0.25143
10	57031140	57662146	399	22	4.6979e-05	1.6008e-09	4.001e-05	1.1742	0.24032
10	57662146	58959528	1111	38	-1.2203e-06	1.1501e-09	3.3914e-05	-0.035984	0.9713
10	58959528	60289987	1051	50	6.6783e-05	2.0665e-09	4.5458e-05	1.4691	0.1418
10	60289987	61891409	1064	50	5.5416e-05	2.2623e-09	4.7563e-05	1.1651	0.24398
10	61891409	62659679	613	41	2.7713e-07	1.674e-09	4.0915e-05	0.0067733	0.9946
10	62659679	63341695	299	25	0.00010223	2.0164e-09	4.4904e-05	2.2767	0.022805
10	63341695	65794114	1599	50	0.00031367	5.7767e-09	7.6005e-05	4.1269	3.6762e-05
10	65794114	67549615	1175	50	-3.7533e-05	3.6326e-09	6.0271e-05	-0.62274	0.53346
10	67549615	69900148	1723	50	2.4458e-05	2.8815e-09	5.368e-05	0.45562	0.64866
10	69900148	70195991	180	13	-8.0955e-05	2.558e-09	5.0577e-05	-1.6006	0.10946
10	70195991	72220850	1340	50	-6.1878e-05	2.0783e-09	4.5589e-05	-1.3573	0.17468
10	72220850	73508512	1164	50	2.1162e-05	2.7799e-09	5.2725e-05	0.40137	0.68814
10	73508512	75422550	410	36	-3.6325e-07	1.7111e-09	4.1366e-05	-0.0087815	0.99299
10	75422550	78706814	1095	50	-0.00016088	5.2965e-09	7.2777e-05	-2.2106	0.027066
10	78706814	80876749	1638	50	-4.9177e-05	3.181e-09	5.64e-05	-0.87193	0.38325
10	80876749	82414679	831	50	-2.3978e-05	4.9251e-09	7.0179e-05	-0.34167	0.7326
10	82414679	84383745	1287	50	-5.7486e-05	3.0285e-09	5.5032e-05	-1.0446	0.29621
10	84383745	85458703	1022	50	8.6664e-05	1.6054e-09	4.0068e-05	2.1629	0.030546
10	85458703	87937577	1982	50	-3.1052e-05	2.2679e-09	4.7623e-05	-0.65204	0.51437
10	87937577	89127064	360	37	-0.00010593	4.7695e-09	6.9062e-05	-1.5338	0.12508
10	89127064	91013381	1238	50	3.683e-05	3.2437e-09	5.6953e-05	0.64668	0.51784
10	91013381	92006581	656	47	0.00012108	1.65e-09	4.062e-05	2.9809	0.0028744
10	92006581	93335047	777	50	-5.7873e-05	1.4699e-09	3.834e-05	-1.5095	0.13117
10	93335047	95396368	765	50	2.4111e-05	4.6303e-09	6.8047e-05	0.35433	0.7231
10	95396368	96221243	419	36	-2.134e-05	2.594e-09	5.0931e-05	-0.41899	0.67522
10	96221243	97822357	873	50	2.8004e-06	3.4451e-09	5.8695e-05	0.047712	0.96195
10	97822357	100241302	1325	50	-4.3647e-05	3.3483e-09	5.7865e-05	-0.75429	0.45067
10	100241302	100668400	327	18	-6.0298e-05	1.0079e-09	3.1748e-05	-1.8993	0.057528
10	100668400	102949239	1150	50	7.8482e-05	2.1676e-09	4.6557e-05	1.6857	0.091848
10	102949239	104380410	480	34	1.5883e-05	2.5547e-09	5.0544e-05	0.31423	0.75335
10	104380410	106695048	1309	50	-0.00012684	3.2291e-09	5.6826e-05	-2.2321	0.02561
10	106695048	108726686	1431	50	-8.116e-05	4.3576e-09	6.6012e-05	-1.2295	0.2189
10	108726686	110317705	1066	50	-2.1918e-05	1.7301e-09	4.1595e-05	-0.52694	0.59823
10	110317705	112561493	1468	50	-5.8503e-05	1.911e-09	4.3715e-05	-1.3383	0.18081
10	112561493	115328432	1603	50	-0.0001474	4.158e-09	6.4482e-05	-2.286	0.022257
10	115328432	116421406	800	50	7.1662e-05	3.125e-09	5.5901e-05	1.2819	0.19987
10	116421406	119523934	1639	50	-5.4598e-05	3.4124e-09	5.8416e-05	-0.93464	0.34997
10	119523934	120591353	656	50	7.7169e-05	2.6672e-09	5.1645e-05	1.4942	0.13512
10	120591353	122407323	1138	50	-0.00014181	2.623e-09	5.1215e-05	-2.769	0.005623
10	122407323	123231465	638	50	-6.6129e-05	1.636e-09	4.0447e-05	-1.6349	0.10206
10	123231465	123900545	448	49	6.3934e-05	1.4742e-09	3.8396e-05	1.6651	0.095886
10	123900545	125869346	1285	50	7.0439e-05	2.267e-09	4.7613e-05	1.4794	0.13903
10	125869346	128001098	1657	50	1.8095e-05	3.0198e-09	5.4952e-05	0.32929	0.74194
10	128001098	129154362	811	50	9.7452e-05	2.5482e-09	5.048e-05	1.9305	0.053542
10	129154362	130844284	1454	50	-4.9726e-05	1.5494e-09	3.9362e-05	-1.2633	0.20648
10	130844284	131741327	719	50	6.1173e-05	2.5608e-09	5.0604e-05	1.2088	0.22672
10	131741327	132580245	759	50	2.4146e-06	2.3782e-09	4.8767e-05	0.049512	0.96051
10	132580245	134336329	1479	50	-0.00021745	3.3872e-09	5.8199e-05	-3.7362	0.00018681
10	134336329	134494673	57	6	4.5797e-05	3.1812e-09	5.6402e-05	0.81199	0.4168
10	134494673	135523865	411	48	7.1624e-06	2.1915e-09	4.6813e-05	0.153	0.8784
11	70855	1213590	335	45	6.4772e-05	3.6462e-09	6.0384e-05	1.0727	0.28341
11	1213590	3665481	1198	50	4.9676e-06	2.259e-09	4.7529e-05	0.10452	0.91676
11	3665481	4746709	759	50	2.152e-05	1.2677e-09	3.5605e-05	0.60443	0.54556
11	4746709	6322869	1678	50	1.867e-05	1.656e-09	4.0694e-05	0.45877	0.6464
11	6322869	7436701	915	50	-4.414e-05	1.6621e-09	4.0769e-05	-1.0827	0.27895
11	7436701	8333274	752	50	0.00011445	2.7637e-09	5.2571e-05	2.1771	0.029473
11	8333274	9087317	442	35	-9.5345e-05	3.9351e-09	6.273e-05	-1.5199	0.12853
11	9087317	10952027	1011	50	0.00027428	2.6758e-09	5.1728e-05	5.3023	1.1437e-07
11	10952027	12564229	1617	50	7.6637e-05	2.5743e-09	5.0738e-05	1.5105	0.13093
11	12564229	13373124	658	50	-7.5035e-05	2.8999e-09	5.385e-05	-1.3934	0.1635
11	13373124	15742552	1500	50	-0.00026423	2.974e-09	5.4534e-05	-4.8452	1.2646e-06
11	15742552	17578402	947	50	1.3754e-05	1.2536e-09	3.5406e-05	0.38846	0.69768
11	17578402	19569535	1313	50	-0.00012273	2.8772e-09	5.3639e-05	-2.288	0.022138
11	19569535	21017138	1171	50	-0.00013843	2.3655e-09	4.8636e-05	-2.8463	0.0044225
11	21017138	22374142	1052	50	-7.4453e-05	2.3019e-09	4.7978e-05	-1.5518	0.12071
11	22374142	24088517	1212	50	5.259e-05	1.6354e-09	4.044e-05	1.3005	0.19344
11	24088517	26045753	1486	50	0.00015397	2.0051e-09	4.4778e-05	3.4386	0.00058482
11	26045753	27020461	768	50	0.00015959	2.3269e-09	4.8238e-05	3.3084	0.00093814
11	27020461	28481593	689	50	-0.00017309	8.9597e-09	9.4656e-05	-1.8287	0.06745
11	28481593	30141357	865	50	0.00022946	5.2528e-09	7.2476e-05	3.1661	0.0015451
11	30141357	32276901	1174	50	-0.00025446	5.9257e-09	7.6978e-05	-3.3056	0.00094774
11	32276901	33958739	822	50	0.00012642	1.8727e-09	4.3275e-05	2.9213	0.0034861
11	33958739	35502605	1241	50	0.0001393	2.566e-09	5.0655e-05	2.75	0.0059601
11	35502605	37116815	1181	50	-0.00011603	1.3466e-09	3.6697e-05	-3.162	0.0015668
11	37116815	39382003	1247	50	-0.00015856	2.2377e-09	4.7304e-05	-3.3519	0.00080262
11	39382003	42310003	2099	50	-0.00019741	2.127e-09	4.6119e-05	-4.2805	1.8648e-05
11	42310003	44693799	1698	50	0.00020669	5.1967e-09	7.2088e-05	2.8672	0.0041407
11	44693799	47006137	1014	50	-0.00014461	4.2387e-09	6.5105e-05	-2.2211	0.026342
11	47006137	49866050	927	31	-0.00029565	8.3491e-09	9.1373e-05	-3.2356	0.0012137
11	49866050	54695473	402	10	-7.1663e-05	3.4775e-09	5.8971e-05	-1.2152	0.22428
11	55082657	58457495	2514	50	-9.458e-05	3.6814e-09	6.0675e-05	-1.5588	0.11904
11	58457495	58780549	164	10	5.6427e-05	1.7401e-09	4.1714e-05	1.3527	0.17615
11	58780549	62223771	1388	50	8.6096e-06	4.3594e-09	6.6026e-05	0.1304	0.89625
11	62223771	63804569	387	39	-4.1989e-05	1.9621e-09	4.4296e-05	-0.94793	0.34317
11	63804569	65898631	630	50	0.00019707	9.4298e-09	9.7107e-05	2.0294	0.042421
11	65898631	68005825	450	43	-0.00014594	5.8338e-09	7.6379e-05	-1.9107	0.056038
11	68005825	69516130	711	50	1.0652e-06	2.9405e-09	5.4226e-05	0.019643	0.98433
11	69516130	70926292	755	50	-0.00015603	3.3397e-09	5.779e-05	-2.7	0.0069348
11	70926292	72286017	553	45	0.00013349	2.3559e-09	4.8538e-05	2.7502	0.0059561
11	72286017	74412351	912	50	-3.9587e-05	1.8781e-09	4.3337e-05	-0.91347	0.361
11	74412351	76797209	1185	50	-6.9336e-05	3.0263e-09	5.5012e-05	-1.2604	0.20753
11	76797209	78355058	727	42	1.2528e-05	1.9743e-09	4.4433e-05	0.28195	0.77798
11	78355058	80722373	1736	50	2.7455e-05	2.3175e-09	4.814e-05	0.57031	0.56847
11	80722373	81266712	479	47	-8.949e-06	1.4816e-09	3.8492e-05	-0.23249	0.81616
11	81266712	84381272	2233	50	9.6428e-05	1.9948e-09	4.4663e-05	2.159	0.03085
11	84381272	86619301	1329	50	4.7164e-05	5.0843e-09	7.1304e-05	0.66145	0.50832
11	86619301	87430235	646	45	-1.0381e-05	2.6346e-09	5.1329e-05	-0.20225	0.83972
11	87430235	89208936	1053	50	-0.00010526	3.4269e-09	5.854e-05	-1.7981	0.072157
11	89208936	90966490	833	45	2.8713e-05	2.6386e-09	5.1367e-05	0.55897	0.57618
11	90966490	92077144	769	50	-9.9998e-05	1.7758e-09	4.214e-05	-2.373	0.017644
11	92077144	93276157	736	50	-0.00024899	3.7947e-09	6.1601e-05	-4.0421	5.2985e-05
11	93276157	94242260	521	34	0.00016322	2.5312e-09	5.0311e-05	3.2442	0.0011777
11	94242260	95726041	978	50	7.0341e-05	4.4336e-09	6.6585e-05	1.0564	0.29079
11	95726041	97057058	741	50	9.3523e-05	1.9908e-09	4.4618e-05	2.0961	0.036074
11	97057058	98705065	1186	50	0.00020315	2.3808e-09	4.8793e-05	4.1635	3.1343e-05
11	98705065	100417169	1446	50	-0.00010078	1.7715e-09	4.2089e-05	-2.3945	0.016643
11	100417169	101331121	742	50	-3.4836e-05	1.7949e-09	4.2366e-05	-0.82226	0.41093
11	101331121	103959636	2112	50	-0.00032838	2.981e-09	5.4599e-05	-6.0144	1.8059e-09
11	103959636	104873284	629	31	5.8905e-05	1.5368e-09	3.9202e-05	1.5026	0.13294
11	104873284	106520894	1026	50	5.5516e-05	1.825e-09	4.272e-05	1.2996	0.19375
11	106520894	107844200	919	50	3.5279e-05	4.2683e-09	6.5332e-05	0.53999	0.5892
11	107844200	108437037	206	12	-2.4354e-05	1.5915e-09	3.9894e-05	-0.61048	0.54155
11	108437037	109866116	664	45	0.00015363	2.5807e-09	5.0801e-05	3.0243	0.0024923
11	109866116	111114397	927	50	-7.5859e-06	4.8988e-09	6.9992e-05	-0.10838	0.91369
11	111114397	112459488	606	43	8.3049e-05	3.2288e-09	5.6823e-05	1.4615	0.14387
11	112459488	114257728	1194	50	-0.00015673	4.1653e-09	6.4539e-05	-2.4285	0.015163
11	114257728	114830666	455	32	0.00010912	1.8516e-09	4.3031e-05	2.5359	0.011217
11	114830666	116383348	1020	50	0.00026303	3.7383e-09	6.1142e-05	4.3019	1.6933e-05
11	116383348	117747110	896	50	0.00011128	1.0278e-08	0.00010138	1.0976	0.27236
11	117747110	119215476	668	50	-7.1453e-05	4.1944e-09	6.4764e-05	-1.1033	0.26991
11	119215476	120766806	885	50	-0.00012649	5.3596e-09	7.3209e-05	-1.7278	0.08402
11	120766806	121175943	377	27	6.6476e-05	2.0086e-09	4.4817e-05	1.4833	0.13801
11	121175943	122591910	803	50	0.00017477	3.7588e-09	6.1309e-05	2.8507	0.0043629
11	122591910	123500117	575	50	0.00015037	2.7865e-09	5.2787e-05	2.8487	0.0043904
11	123500117	124495528	944	50	0.00015964	8.3714e-10	2.8933e-05	5.5176	3.4368e-08
11	124495528	126311320	1204	50	-7.0183e-05	2.7465e-09	5.2407e-05	-1.3392	0.18051
11	126311320	127316679	907	50	6.3521e-05	2.9554e-09	5.4364e-05	1.1684	0.24263
11	127316679	128188537	523	45	-2.5091e-05	2.0564e-09	4.5348e-05	-0.55331	0.58005
11	128188537	130342575	1278	50	0.00014208	3.0893e-09	5.5581e-05	2.5563	0.010581
11	130342575	131074612	627	50	3.3332e-05	2.6482e-09	5.146e-05	0.64773	0.51716
11	131074612	133000046	1613	50	-4.4022e-05	4.2283e-09	6.5026e-05	-0.677	0.4984
11	133000046	134205993	746	50	-3.2699e-05	3.6613e-09	6.0509e-05	-0.5404	0.58892
11	134205993	134946452	706	50	-0.00017007	4.0762e-09	6.3845e-05	-2.6638	0.0077263
12	61107	1080331	434	50	-0.00019312	4.903e-09	7.0021e-05	-2.758	0.0058155
12	1080331	2544786	732	50	-2.0314e-05	3.6399e-09	6.0332e-05	-0.3367	0.73634
12	2544786	3677037	778	50	0.00014137	3.3713e-09	5.8063e-05	2.4349	0.014898
12	3677037	4417679	486	50	9.2035e-05	1.0869e-09	3.2968e-05	2.7916	0.0052441
12	4417679	5321472	759	50	-1.0951e-05	2.1078e-09	4.591e-05	-0.23853	0.81147
12	5321472	6419753	830	50	0.00011162	2.2699e-09	4.7643e-05	2.3428	0.019139
12	6419753	8377536	217	28	7.6866e-05	2.1875e-09	4.677e-05	1.6435	0.10028
12	9031395	10481534	281	31	-2.5476e-05	1.4405e-09	3.7953e-05	-0.67124	0.50207
12	10481534	11754846	633	49	-2.6807e-05	1.0167e-09	3.1886e-05	-0.84071	0.40051
12	11754846	12733528	606	50	-0.00011058	1.5332e-09	3.9156e-05	-2.824	0.0047423
12	12733528	15241484	1658	50	-0.00015	3.4505e-09	5.8741e-05	-2.5535	0.010664
12	15241484	16310460	431	42	7.4539e-05	1.4177e-09	3.7652e-05	1.9797	0.047741
12	16310460	18087873	1123	50	0.00030478	4.9591e-09	7.0421e-05	4.3279	1.5051e-05
12	18087873	20863943	1890	50	9.9452e-05	2.4233e-09	4.9227e-05	2.0203	0.043356
12	20863943	23820634	1885	50	-6.128e-05	3.4039e-09	5.8343e-05	-1.0503	0.29356
12	23820634	25371083	1110	50	-1.7959e-05	2.5071e-09	5.0071e-05	-0.35868	0.71983
12	25371083	27799773	1759	50	7.5572e-05	3.3034e-09	5.7475e-05	1.3149	0.18855
12	27799773	29651255	1383	50	-3.6677e-05	2.1003e-09	4.5829e-05	-0.8003	0.42354
12	29651255	30512406	1020	50	-0.00014601	1.6697e-09	4.0862e-05	-3.5731	0.00035273
12	30512406	32165592	1113	50	0.00014166	1.3223e-09	3.6364e-05	3.8958	9.7887e-05
12	32165592	33076989	721	50	0.00012115	1.9786e-09	4.4482e-05	2.7235	0.0064593
12	33076989	37856717	624	29	5.6697e-05	3.1945e-09	5.652e-05	1.0031	0.3158
12	37856717	39227169	274	13	4.0328e-08	1.4042e-09	3.7473e-05	0.0010762	0.99914
12	39227169	40816185	1110	50	-0.00017515	2.391e-09	4.8898e-05	-3.5819	0.00034108
12	40816185	41658586	760	46	5.3425e-05	2.6247e-09	5.1231e-05	1.0428	0.29703
12	41658586	43984474	1774	50	3.5016e-05	4.1625e-09	6.4518e-05	0.54273	0.58731
12	43984474	46024229	873	50	-6.3642e-06	1.7321e-09	4.1618e-05	-0.15292	0.87846
12	46024229	47714793	837	50	4.3088e-05	2.8075e-09	5.2986e-05	0.81321	0.4161
12	47714793	49001866	790	50	5.3577e-05	1.5925e-09	3.9906e-05	1.3426	0.1794
12	49001866	51776494	795	50	-5.1798e-07	4.938e-09	7.0271e-05	-0.0073711	0.99412
12	51776494	53039004	965	50	3.1533e-05	1.6165e-09	4.0206e-05	0.78429	0.43287
12	53039004	54778823	767	50	0.00010952	4.1094e-09	6.4105e-05	1.7084	0.087555
12	54778823	55665837	427	38	-4.5811e-05	1.6555e-09	4.0688e-05	-1.1259	0.2602
12	55665837	57548860	584	50	7.7056e-06	3.4528e-09	5.876e-05	0.13114	0.89567
12	57548860	59308666	757	50	0.00014238	3.7557e-09	6.1284e-05	2.3233	0.020162
12	59308666	61123729	1004	50	-9.7787e-05	2.1152e-09	4.5991e-05	-2.1262	0.033484
12	61123729	64032461	2180	50	-3.5899e-05	2.4344e-09	4.9339e-05	-0.7276	0.46686
12	64032461	65559695	628	50	1.6816e-05	1.6901e-09	4.111e-05	0.40904	0.68251
12	65559695	67181144	812	50	-1.6348e-05	1.311e-09	3.6207e-05	-0.4515	0.65163
12	67181144	67909729	646	50	0.00014647	2.2398e-09	4.7327e-05	3.0948	0.0019695
12	67909729	69826542	1201	50	-2.0782e-05	2.6245e-09	5.123e-05	-0.40565	0.685
12	69826542	70957987	961	50	7.8681e-05	2.0854e-09	4.5667e-05	1.7229	0.084898
12	70957987	72645075	982	50	4.2314e-05	1.7238e-09	4.1519e-05	1.0191	0.30814
12	72645075	73818454	599	38	8.2733e-05	1.8716e-09	4.3262e-05	1.9124	0.055831
12	73818454	76511314	1566	50	0.00023812	3.0677e-09	5.5387e-05	4.2992	1.714e-05
12	76511314	78570570	1502	50	1.4966e-05	1.9404e-09	4.405e-05	0.33975	0.73405
12	78570570	80448150	815	50	-6.2697e-05	1.7584e-09	4.1933e-05	-1.4952	0.13487
12	80448150	81467767	678	44	-1.8636e-05	2.1629e-09	4.6507e-05	-0.40072	0.68862
12	81467767	83502666	1157	50	-2.5076e-05	2.101e-09	4.5836e-05	-0.54709	0.58432
12	83502666	84303844	546	34	2.9392e-05	2.5743e-09	5.0737e-05	0.57931	0.56238
12	84303844	85990426	949	47	3.6579e-05	1.5224e-09	3.9018e-05	0.93747	0.34852
12	85990426	89682122	1668	50	-6.8713e-05	1.4311e-09	3.783e-05	-1.8164	0.069314
12	89682122	92066155	1393	50	-5.7533e-05	6.0579e-09	7.7832e-05	-0.7392	0.45979
12	92066155	94514567	1517	50	-0.00010251	1.5952e-09	3.994e-05	-2.5667	0.010267
12	94514567	96020785	1053	50	-0.00017831	1.4317e-09	3.7838e-05	-4.7123	2.4494e-06
12	96020785	97108839	716	50	-3.0152e-05	2.4402e-09	4.9398e-05	-0.61039	0.54161
12	97108839	99305987	1573	50	0.00022913	2.8228e-09	5.313e-05	4.3126	1.6136e-05
12	99305987	101447641	1152	50	-6.4737e-05	2.0543e-09	4.5324e-05	-1.4283	0.1532
12	101447641	101862690	195	16	-1.8096e-06	1.0544e-09	3.2472e-05	-0.055726	0.95556
12	101862690	102964986	528	50	-5.3286e-05	1.2019e-09	3.4669e-05	-1.537	0.12429
12	102964986	104848696	1263	50	-5.1198e-05	3.6748e-09	6.062e-05	-0.84456	0.39836
12	104848696	106436213	1323	50	2.9914e-06	3.944e-09	6.2801e-05	0.047633	0.96201
12	106436213	106958748	333	33	3.3337e-05	1.5365e-09	3.9198e-05	0.85048	0.39506
12	106958748	109025901	1232	50	-5.2588e-05	4.1607e-09	6.4504e-05	-0.81527	0.41492
12	109025901	110336719	607	50	2.5571e-05	3.2096e-09	5.6654e-05	0.45136	0.65173
12	110336719	113263518	481	40	1.582e-05	4.4335e-09	6.6585e-05	0.23759	0.8122
12	113263518	113986709	303	30	7.4832e-06	1.3112e-09	3.6211e-05	0.20666	0.83628
12	113986709	115036602	835	50	2.1403e-05	3.2325e-09	5.6855e-05	0.37644	0.70659
12	115036602	115503216	314	38	-1.6544e-05	1.5792e-09	3.9739e-05	-0.41632	0.67718
12	115503216	117087471	1099	50	-0.00016868	3.6441e-09	6.0366e-05	-2.7942	0.0052028
12	117087471	118135375	669	50	-2.4194e-05	1.9066e-09	4.3665e-05	-0.55409	0.57952
12	118135375	119754110	959	50	5.0067e-05	1.9731e-09	4.442e-05	1.1271	0.25968
12	119754110	122007651	933	50	8.6317e-06	3.5088e-09	5.9235e-05	0.14572	0.88414
12	122007651	124977980	898	50	-7.5804e-05	6.6199e-09	8.1362e-05	-0.93169	0.3515
12	124977980	126445505	942	50	3.4109e-05	2.407e-09	4.9061e-05	0.69523	0.48691
12	126445505	127875098	1098	50	1.5624e-05	1.9613e-09	4.4287e-05	0.35279	0.72425
12	127875098	129237297	1153	50	1.5378e-05	1.8026e-09	4.2457e-05	0.36221	0.7172
12	129237297	130377921	1038	50	6.3552e-05	1.7919e-09	4.2331e-05	1.5013	0.13327
12	130377921	131786751	1160	50	-2.7643e-05	1.997e-09	4.4688e-05	-0.61858	0.53619
12	131786751	132807034	522	50	3.3319e-05	2.9605e-09	5.4411e-05	0.61236	0.5403
12	132807034	133841511	289	29	2.3446e-05	3.1596e-09	5.621e-05	0.41711	0.6766
13	19020013	20686720	661	50	-0.00011333	2.0069e-09	4.4799e-05	-2.5297	0.011415
13	20686720	22242174	824	50	9.291e-06	1.8022e-09	4.2453e-05	0.21885	0.82676
13	22242174	23594702	1009	50	-9.8509e-05	1.6836e-09	4.1031e-05	-2.4008	0.016359
13	23594702	24531937	891	50	-7.3207e-05	1.5051e-09	3.8795e-05	-1.887	0.059161
13	24531937	25784362	1018	50	-1.7069e-05	1.3493e-09	3.6733e-05	-0.46468	0.64216
13	25784362	27284362	926	50	2.2014e-05	2.2032e-09	4.6938e-05	0.46899	0.63908
13	27284362	29257551	1380	50	9.3382e-06	3.3838e-09	5.8171e-05	0.16053	0.87246
13	29257551	30483267	864	50	-3.6101e-05	1.857e-09	4.3093e-05	-0.83775	0.40217
13	30483267	32301815	1197	50	-9.1004e-05	1.8752e-09	4.3304e-05	-2.1015	0.035596
13	32301815	33776903	1045	50	4.4092e-08	2.1646e-09	4.6525e-05	0.0009477	0.99924
13	33776903	35026464	733	50	-9.0184e-06	1.7796e-09	4.2185e-05	-0.21378	0.83072
13	35026464	36046367	431	40	-0.00017699	1.6035e-09	4.0043e-05	-4.42	9.8708e-06
13	36046367	37498185	1085	50	-6.2835e-05	1.8168e-09	4.2624e-05	-1.4742	0.14043
13	37498185	38878163	1083	50	0.00016451	2.2167e-09	4.7082e-05	3.4942	0.00047544
13	38878163	41069263	1564	50	7.4772e-05	1.777e-09	4.2155e-05	1.7738	0.076102
13	41069263	43101027	1052	50	2.3447e-05	2.7815e-09	5.274e-05	0.44457	0.65663
13	43101027	44901409	1326	50	-0.00018756	2.3459e-09	4.8434e-05	-3.8725	0.00010773
13	44901409	46495214	825	50	-8.7772e-05	2.3378e-09	4.8351e-05	-1.8153	0.069476
13	46495214	47431079	617	50	-3.2953e-05	1.9762e-09	4.4454e-05	-0.74127	0.45853
13	47431079	49383962	1303	50	-9.1381e-05	1.8564e-09	4.3086e-05	-2.1209	0.033928
13	49383962	51591091	1181	50	0.0001834	1.8869e-09	4.3439e-05	4.2221	2.4206e-05
13	51591091	53339622	613	50	0.00015035	2.2523e-09	4.7459e-05	3.1679	0.0015354
13	53339622	54682864	1041	50	-0.00011526	6.7603e-09	8.2221e-05	-1.4019	0.16096
13	54682864	55817131	720	48	-7.6048e-05	3.1902e-09	5.6482e-05	-1.3464	0.17817
13	55817131	57554217	862	34	1.0325e-05	1.7866e-09	4.2269e-05	0.24427	0.80702
13	57554217	58410626	437	26	-8.0173e-05	4.2298e-09	6.5037e-05	-1.2327	0.21767
13	58410626	59302271	615	30	-3.9936e-05	4.3089e-09	6.5642e-05	-0.60839	0.54293
13	59302271	60854778	986	50	-8.1241e-05	2.7857e-09	5.278e-05	-1.5392	0.12375
13	60854778	61591949	616	43	-6.1684e-05	1.8681e-09	4.3222e-05	-1.4272	0.15353
13	61591949	63971559	1416	50	-0.00015436	1.8563e-09	4.3085e-05	-3.5827	0.00034004
13	63971559	65200602	902	42	-6.8586e-05	2.5761e-09	5.0755e-05	-1.3513	0.17659
13	65200602	67844453	1442	50	1.1927e-06	5.2692e-09	7.2589e-05	0.01643	0.98689
13	67844453	70724516	2338	50	8.2748e-05	2.6619e-09	5.1594e-05	1.6038	0.10875
13	70724516	71526791	645	50	-5.1816e-05	1.673e-09	4.0902e-05	-1.2668	0.20521
13	71526791	73934089	1462	50	-0.00018085	2.7438e-09	5.2381e-05	-3.4526	0.00055521
13	73934089	75670143	1285	50	-0.00010853	1.8361e-09	4.285e-05	-2.5327	0.011317
13	75670143	77410555	1451	50	-4.2592e-05	1.6387e-09	4.0481e-05	-1.0522	0.29272
13	77410555	78808813	759	50	0.00010241	2.0075e-09	4.4805e-05	2.2858	0.022268
13	78808813	80585676	1074	50	7.0828e-05	4.4746e-09	6.6893e-05	1.0588	0.28968
13	80585676	82581814	1433	50	-3.1281e-05	1.4832e-09	3.8512e-05	-0.81225	0.41665
13	82581814	84133144	974	47	-4.9733e-05	9.1758e-10	3.0292e-05	-1.6418	0.10063
13	84133144	85610916	890	50	-2.5331e-06	2.3075e-09	4.8037e-05	-0.052733	0.95794
13	85610916	88559882	1773	50	7.8384e-05	3.6448e-09	6.0372e-05	1.2983	0.19417
13	88559882	90521311	1127	50	4.1142e-05	2.5785e-09	5.0779e-05	0.81023	0.41781
13	90521311	93129691	1745	50	-6.1867e-05	2.2934e-09	4.7889e-05	-1.2919	0.1964
13	93129691	93586455	243	20	3.8835e-05	1.3758e-09	3.7092e-05	1.047	0.2951
13	93586455	96087558	1813	50	-6.0604e-05	3.8571e-09	6.2106e-05	-0.97581	0.32916
13	96087558	97519210	719	47	6.7009e-05	2.2305e-09	4.7229e-05	1.4188	0.15595
13	97519210	98938919	666	50	2.2177e-05	2.918e-09	5.4019e-05	0.41055	0.6814
13	98938919	100574095	1242	50	-2.0805e-05	2.8773e-09	5.3641e-05	-0.38786	0.69812
13	100574095	102300523	1229	50	7.7894e-05	2.3683e-09	4.8665e-05	1.6006	0.10946
13	102300523	104066710	1555	50	2.0216e-05	1.6343e-09	4.0427e-05	0.50005	0.61704
13	104066710	104844114	636	50	-5.0624e-05	2.5558e-09	5.0555e-05	-1.0014	0.31665
13	104844114	106247554	1163	50	6.8771e-05	1.8534e-09	4.3051e-05	1.5974	0.11017
13	106247554	106750000	524	50	-3.0031e-05	1.4825e-09	3.8503e-05	-0.77996	0.43541
13	106750000	108189877	1084	50	3.2302e-05	2.9939e-09	5.4717e-05	0.59034	0.55496
13	108189877	109121210	742	50	-3.5103e-05	1.92e-09	4.3817e-05	-0.80113	0.42306
13	109121210	109815112	624	50	-1.1415e-06	2.4313e-09	4.9308e-05	-0.02315	0.98153
13	109815112	111232073	1179	50	-4.6339e-05	2.9909e-09	5.4689e-05	-0.84731	0.39683
13	111232073	112247592	654	50	-0.00029888	4.462e-09	6.6798e-05	-4.4744	7.6638e-06
13	112247592	113572488	730	50	0.00013759	2.1206e-09	4.605e-05	2.9877	0.0028104
13	113572488	115109853	504	50	-9.14e-06	1.9241e-09	4.3864e-05	-0.20837	0.83494
14	19002084	21589402	833	50	-1.6902e-05	7.95e-10	2.8196e-05	-0.59945	0.54888
14	21589402	23018665	1234	50	-0.0001845	2.0662e-09	4.5456e-05	-4.0588	4.9322e-05
14	23018665	24905123	1013	50	-0.00010768	2.9126e-09	5.3968e-05	-1.9953	0.04601
14	24905123	26135686	1107	50	-0.00016685	3.46e-09	5.8822e-05	-2.8366	0.0045597
14	26135686	28466533	1411	50	1.272e-06	2.0366e-09	4.5129e-05	0.028185	0.97751
14	28466533	29972145	760	50	2.0777e-05	4.1823e-09	6.4671e-05	0.32127	0.748
14	29972145	32383265	1040	50	-7.3017e-05	3.5571e-09	5.9641e-05	-1.2243	0.22085
14	32383265	34846251	1760	50	0.00017111	3.6137e-09	6.0114e-05	2.8464	0.0044215
14	34846251	35859593	415	35	-8.5739e-05	1.7823e-09	4.2217e-05	-2.0309	0.042265
14	35859593	38667725	1352	50	-9.1581e-05	1.9705e-09	4.439e-05	-2.0631	0.039103
14	38667725	40341990	991	50	-8.8491e-05	2.1931e-09	4.683e-05	-1.8896	0.05881
14	40341990	41615502	1006	45	7.1184e-05	2.8283e-09	5.3181e-05	1.3385	0.18073
14	41615502	43137389	780	44	-6.8976e-05	3.2676e-09	5.7163e-05	-1.2067	0.22756
14	43137389	44543227	835	50	1.1201e-05	1.6274e-09	4.0341e-05	0.27767	0.78126
14	44543227	46081896	715	50	-0.00010582	1.6179e-09	4.0223e-05	-2.6308	0.0085188
14	46081896	46749130	377	19	2.1028e-05	1.2533e-09	3.5402e-05	0.59398	0.55252
14	46749130	48573586	1169	50	4.4945e-05	2.1274e-09	4.6124e-05	0.97443	0.32984
14	48573586	49005471	271	17	1.8153e-05	1.5242e-09	3.9041e-05	0.46498	0.64195
14	49005471	50507760	692	50	-3.8765e-06	2.1797e-09	4.6687e-05	-0.083031	0.93383
14	50507760	51493572	647	50	-5.4167e-05	2.0439e-09	4.5209e-05	-1.1982	0.23086
14	51493572	53474383	1359	50	-2.1535e-05	3.1728e-09	5.6328e-05	-0.38232	0.70223
14	53474383	53997831	373	25	7.5264e-05	2.3526e-09	4.8503e-05	1.5517	0.12073
14	53997831	55233681	647	50	0.0001071	2.4123e-09	4.9115e-05	2.1806	0.029211
14	55233681	56216880	510	31	9.1706e-05	1.9569e-09	4.4236e-05	2.0731	0.038163
14	56216880	57481262	1107	50	-1.0534e-05	3.0366e-09	5.5105e-05	-0.19116	0.8484
14	57481262	59448336	1166	50	0.00012161	2.1048e-09	4.5878e-05	2.6506	0.008034
14	59448336	61680424	1287	50	6.5796e-05	2.1865e-09	4.676e-05	1.4071	0.1594
14	61680424	63790015	1456	50	-0.000222	3.5191e-09	5.9322e-05	-3.7423	0.00018237
14	63790015	65220298	583	41	3.1037e-05	2.5799e-09	5.0793e-05	0.61104	0.54117
14	65220298	66399555	607	50	8.9761e-05	1.5665e-09	3.9579e-05	2.2679	0.023334
14	66399555	67992317	505	37	-5.1897e-05	2.1042e-09	4.5872e-05	-1.1313	0.25791
14	67992317	71131957	1765	50	-6.975e-05	2.0585e-09	4.537e-05	-1.5373	0.12421
14	71131957	72889615	1293	50	9.1426e-05	3.5618e-09	5.9681e-05	1.5319	0.12554
14	72889615	76444767	1699	50	-0.0002392	4.9427e-09	7.0304e-05	-3.4024	0.00066797
14	76444767	77229472	563	50	5.7952e-06	2.2947e-09	4.7903e-05	0.12098	0.90371
14	77229472	78561945	953	50	2.6397e-05	2.3979e-09	4.8968e-05	0.53906	0.58984
14	78561945	80186579	1125	50	0.00017048	6.7602e-09	8.2221e-05	2.0734	0.038136
14	80186579	81579714	1062	50	-4.5043e-06	1.5601e-09	3.9497e-05	-0.11404	0.90921
14	81579714	83138097	886	50	2.4952e-05	2.4113e-09	4.9105e-05	0.50812	0.61137
14	83138097	84241633	768	50	-2.8199e-05	1.2103e-09	3.4789e-05	-0.81057	0.41761
14	84241633	85746319	1007	50	2.3373e-05	2.6481e-09	5.146e-05	0.4542	0.64968
14	85746319	86647002	565	43	1.8603e-05	2.2234e-09	4.7153e-05	0.39453	0.69319
14	86647002	87635341	593	48	-6.267e-05	2.0076e-09	4.4806e-05	-1.3987	0.16191
14	87635341	89497643	1107	50	-2.3904e-05	3.6116e-09	6.0097e-05	-0.39777	0.6908
14	89497643	91296860	1043	50	4.5575e-05	2.0467e-09	4.524e-05	1.0074	0.31374
14	91296860	93132299	1079	50	1.8995e-05	1.9182e-09	4.3797e-05	0.43371	0.6645
14	93132299	94325285	638	50	-9.6146e-05	4.9621e-09	7.0442e-05	-1.3649	0.17228
14	94325285	95750867	1236	50	3.3107e-05	1.5344e-09	3.9171e-05	0.84518	0.39801
14	95750867	96262415	524	50	-8.4631e-05	1.3214e-09	3.6351e-05	-2.3282	0.019902
14	96262415	98341162	1249	50	2.0242e-05	1.7433e-09	4.1753e-05	0.4848	0.62782
14	98341162	99138532	720	50	-0.00014833	2.9449e-09	5.4267e-05	-2.7334	0.0062685
14	99138532	101534307	1233	50	-7.019e-05	3.1893e-09	5.6474e-05	-1.2429	0.21391
14	101534307	103012102	647	50	9.5327e-05	3.4417e-09	5.8666e-05	1.6249	0.10418
14	103012102	105001723	807	50	-0.00011447	3.709e-09	6.0902e-05	-1.8796	0.060159
14	105001723	106340358	180	26	-0.00016437	2.5729e-09	5.0723e-05	-3.2404	0.0011935
14	106340358	107289454	199	15	-8.9192e-05	1.2746e-09	3.5701e-05	-2.4983	0.012479
15	21131604	24195127	483	50	-3.6649e-05	2.2082e-09	4.6992e-05	-0.77991	0.43544
15	24195127	25108590	527	36	2.6085e-05	1.5484e-09	3.9349e-05	0.6629	0.50739
15	25108590	27298112	1393	50	4.5195e-06	2.0379e-09	4.5143e-05	0.10012	0.92025
15	27298112	29338502	616	50	-0.00017744	2.7552e-09	5.249e-05	-3.3805	0.00072362
15	29338502	30165568	500	50	-9.5095e-05	3.2203e-09	5.6747e-05	-1.6758	0.093786
15	30165568	31591821	415	50	5.4044e-05	1.8169e-09	4.2626e-05	1.2679	0.20484
15	31591821	32441811	406	41	7.9588e-05	1.7444e-09	4.1766e-05	1.9056	0.056708
15	32441811	34015425	1046	50	-9.7714e-05	1.4312e-09	3.7831e-05	-2.5829	0.0097977
15	34015425	35083251	611	50	0.00010722	1.6968e-09	4.1193e-05	2.6029	0.0092429
15	35083251	37456502	1519	50	7.787e-05	3.2437e-09	5.6953e-05	1.3673	0.17154
15	37456502	38530777	628	50	-3.9471e-05	3.2487e-09	5.6998e-05	-0.6925	0.48862
15	38530777	40384132	1319	50	-0.00015013	2.4022e-09	4.9012e-05	-3.0632	0.0021899
15	40384132	41177514	329	29	2.5088e-05	2.2208e-09	4.7125e-05	0.53236	0.59448
15	41177514	42776399	641	50	-0.00035108	3.9798e-09	6.3085e-05	-5.5651	2.6194e-08
15	42776399	44198049	397	19	-2.4287e-05	1.7059e-09	4.1303e-05	-0.58802	0.55652
15	44198049	46618787	708	50	-7.6059e-05	2.5049e-09	5.0049e-05	-1.5197	0.12859
15	46618787	48136048	1043	50	0.00015622	3.8597e-09	6.2127e-05	2.5146	0.011917
15	48136048	50008043	753	47	0.00013581	2.176e-09	4.6647e-05	2.9114	0.0035985
15	50008043	51677560	920	50	5.5859e-05	1.5031e-09	3.8769e-05	1.4408	0.14964
15	51677560	53069096	555	37	-0.00016068	4.0523e-09	6.3658e-05	-2.5241	0.011599
15	53069096	54508528	1196	50	2.0493e-05	3.1831e-09	5.6419e-05	0.36322	0.71644
15	54508528	55136269	508	38	0.00013196	1.0649e-09	3.2633e-05	4.0439	5.2567e-05
15	55136269	56901773	925	50	-2.5296e-05	3.5232e-09	5.9357e-05	-0.42616	0.66999
15	56901773	58441366	1092	50	1.3198e-05	2.7354e-09	5.2301e-05	0.25235	0.80077
15	58441366	59694116	747	50	-4.3754e-05	9.0188e-09	9.4967e-05	-0.46073	0.64499
15	59694116	61265836	1024	50	-0.00020137	3.4595e-09	5.8818e-05	-3.4237	0.0006178
15	61265836	63215222	1447	50	0.00031711	2.0076e-09	4.4806e-05	7.0775	1.4679e-12
15	63215222	65104668	553	49	-0.00011335	3.5517e-09	5.9596e-05	-1.902	0.057176
15	65104668	67094767	715	50	-4.3613e-05	1.7361e-09	4.1666e-05	-1.0467	0.29523
15	67094767	69017999	1071	50	-3.3482e-05	5.7392e-09	7.5758e-05	-0.44196	0.65852
15	69017999	70133341	454	47	-1.8274e-05	2.7933e-09	5.2851e-05	-0.34577	0.72952
15	70133341	71922649	1068	50	7.3499e-05	2.3403e-09	4.8377e-05	1.5193	0.12869
15	71922649	73628714	614	38	0.00016572	3.4155e-09	5.8443e-05	2.8356	0.0045738
15	73628714	76398624	737	50	6.5145e-05	5.2337e-09	7.2344e-05	0.90048	0.36786
15	76398624	78516053	900	50	-0.00013006	3.6465e-09	6.0386e-05	-2.1537	0.03126
15	78516053	80860978	1569	50	0.00010068	4.3446e-09	6.5913e-05	1.5274	0.12666
15	80860978	84260468	1178	50	0.00014173	3.773e-09	6.1425e-05	2.3073	0.021036
15	84260468	86652905	1318	50	-2.9261e-05	4.0731e-09	6.3821e-05	-0.45849	0.6466
15	86652905	88369943	1308	50	-6.4637e-05	2.7017e-09	5.1978e-05	-1.2435	0.21367
15	88369943	90475551	1078	50	-0.00014561	3.1275e-09	5.5924e-05	-2.6036	0.0092246
15	90475551	92164392	806	50	2.5641e-05	2.7375e-09	5.2321e-05	0.49007	0.62409
15	92164392	93780902	1087	50	1.1826e-05	2.7469e-09	5.2411e-05	0.22564	0.82148
15	93780902	94924330	913	50	-3.3777e-05	1.8109e-09	4.2554e-05	-0.79375	0.42734
15	94924330	96141596	977	50	9.6164e-05	2.9978e-09	5.4752e-05	1.7564	0.079027
15	96141596	98030910	1122	50	2.2555e-05	1.5836e-09	3.9795e-05	0.5668	0.57085
15	98030910	99244059	920	50	6.4452e-05	2.136e-09	4.6217e-05	1.3946	0.16315
15	99244059	100636847	897	50	-1.5658e-07	2.713e-09	5.2086e-05	-0.0030061	0.9976
15	100636847	101552694	585	50	-6.4874e-05	2.4712e-09	4.9711e-05	-1.305	0.19188
15	101552694	102520966	536	50	0.0001099	1.6369e-09	4.0459e-05	2.7163	0.0066023
16	60054	1207206	370	50	3.216e-05	3.7019e-09	6.0843e-05	0.52857	0.59711
16	1207206	2764829	504	50	6.8583e-06	5.0294e-09	7.0918e-05	0.096708	0.92296
16	2764829	4001196	405	50	0.00016666	3.0975e-09	5.5656e-05	2.9945	0.0027491
16	4001196	5118345	500	50	0.00014725	7.0195e-09	8.3783e-05	1.7575	0.078838
16	5118345	5891580	519	50	-0.00011494	1.8188e-09	4.2647e-05	-2.6951	0.0070372
16	5891580	6893551	996	50	0.00010975	4.3539e-09	6.5984e-05	1.6632	0.096263
16	6893551	7529121	777	50	-0.0002342	2.5187e-09	5.0186e-05	-4.6666	3.0618e-06
16	7529121	8338519	853	50	1.9e-06	3.2906e-09	5.7364e-05	0.033122	0.97358
16	8338519	9799419	1156	50	-0.00020233	4.491e-09	6.7015e-05	-3.0192	0.0025345
16	9799419	10426032	598	48	0.00017615	2.0075e-09	4.4805e-05	3.9316	8.4396e-05
16	10426032	11520161	616	50	9.5852e-05	1.734e-09	4.1641e-05	2.3019	0.021344
16	11520161	12613098	598	50	-0.00019348	2.0813e-09	4.5621e-05	-4.241	2.2256e-05
16	12613098	13154437	494	45	-5.9207e-05	2.551e-09	5.0508e-05	-1.1722	0.2411
16	13154437	14464002	950	50	0.00015156	3.1627e-09	5.6238e-05	2.695	0.0070396
16	14464002	16154060	371	43	-0.00012543	3.1992e-09	5.6562e-05	-2.2176	0.026582
16	16154060	17644749	514	50	-5.1766e-05	2.036e-09	4.5122e-05	-1.1472	0.25128
16	17644749	18643607	319	32	-6.9652e-05	1.0848e-09	3.2936e-05	-2.1147	0.034453
16	18643607	20150571	616	50	0.00011774	3.847e-09	6.2024e-05	1.8983	0.057651
16	20150571	22448904	523	50	0.00018342	3.2777e-09	5.7251e-05	3.2038	0.0013561
16	22448904	24136875	820	50	-4.8023e-05	1.4815e-09	3.849e-05	-1.2477	0.21215
16	24136875	25986862	1160	50	9.886e-05	5.6694e-09	7.5296e-05	1.313	0.1892
16	25986862	27445755	1010	50	-1.0474e-05	1.7142e-09	4.1403e-05	-0.25297	0.80029
16	27445755	29036613	458	46	-0.00047458	9.9827e-09	9.9914e-05	-4.7499	2.0349e-06
16	29036613	31382943	321	37	1.0098e-05	1.1258e-08	0.0001061	0.09517	0.92418
16	31382943	46399473	188	20	-3.4076e-05	2.1412e-09	4.6273e-05	-0.73642	0.46148
16	46399473	49007926	424	35	-0.00014095	2.0534e-09	4.5315e-05	-3.1104	0.0018685
16	49007926	52035823	1710	50	-5.4126e-05	2.9489e-09	5.4304e-05	-0.99671	0.3189
16	52035823	53382572	806	50	0.00013243	3.5883e-09	5.9903e-05	2.2108	0.027049
16	53382572	55903774	1819	50	9.9394e-07	1.0468e-08	0.00010231	0.0097148	0.99225
16	55903774	57664330	967	50	3.4382e-05	7.7509e-09	8.8039e-05	0.39053	0.69614
16	57664330	59045405	754	50	-3.3145e-05	2.3104e-09	4.8067e-05	-0.68955	0.49048
16	59045405	60745694	945	50	-6.1734e-05	2.0961e-09	4.5783e-05	-1.3484	0.17753
16	60745694	62229849	707	50	-4.1786e-05	1.5026e-09	3.8763e-05	-1.078	0.28104
16	62229849	63691589	831	50	5.0746e-05	1.2201e-09	3.4929e-05	1.4528	0.14628
16	63691589	65938566	1457	50	2.0968e-05	3.5626e-09	5.9687e-05	0.3513	0.72536
16	65938566	68841363	1106	50	-0.00018494	4.4499e-09	6.6708e-05	-2.7724	0.0055643
16	68841363	71054028	520	45	-2.8857e-06	7.2525e-09	8.5162e-05	-0.033885	0.97297
16	71054028	72935150	576	43	2.6976e-05	3.1762e-09	5.6358e-05	0.47866	0.63218
16	72935150	74971503	1042	50	8.6313e-05	3.7022e-09	6.0846e-05	1.4186	0.15603
16	74971503	75977954	364	32	1.0105e-05	1.852e-09	4.3034e-05	0.23482	0.81435
16	75977954	77523678	1162	50	-1.4925e-05	3.9077e-09	6.2512e-05	-0.23876	0.81129
16	77523678	78456292	953	50	-2.3005e-05	2.1327e-09	4.6181e-05	-0.49816	0.61837
16	78456292	79134815	820	50	-6.7635e-05	1.9936e-09	4.4649e-05	-1.5148	0.12982
16	79134815	80297374	1082	50	-3.4541e-05	1.2883e-09	3.5892e-05	-0.96235	0.33587
16	80297374	81772536	1200	50	-0.00014556	4.7488e-09	6.8911e-05	-2.1123	0.034658
16	81772536	82747728	825	50	0.00010703	2.7209e-09	5.2162e-05	2.0518	0.040185
16	82747728	83477208	887	50	-5.1568e-05	2.8031e-09	5.2944e-05	-0.974	0.33005
16	83477208	84445883	1131	50	-5.6429e-06	1.7164e-09	4.143e-05	-0.13621	0.89166
16	84445883	85148685	628	50	-1.4038e-05	1.8954e-09	4.3536e-05	-0.32244	0.74712
16	85148685	86156599	637	50	0.00012542	2.4355e-09	4.9351e-05	2.5414	0.01104
16	86156599	86815411	710	50	2.6011e-05	7.2814e-10	2.6984e-05	0.96396	0.33507
16	86815411	87647349	510	50	0.00014109	1.7629e-09	4.1987e-05	3.3604	0.00077825
16	87647349	89041165	505	50	-1.5586e-06	3.4232e-09	5.8509e-05	-0.026639	0.97875
16	89041165	90292812	352	34	-1.1638e-05	3.6015e-09	6.0012e-05	-0.19393	0.84623
17	56	1172399	368	50	3.239e-05	1.2586e-09	3.5477e-05	0.91299	0.36125
17	1172399	1928731	364	50	-8.7979e-05	3.6313e-09	6.0261e-05	-1.46	0.14429
17	1928731	3702312	874	50	9.1254e-05	3.0466e-09	5.5196e-05	1.6533	0.098274
17	3702312	4696261	487	50	4.6194e-05	2.5858e-09	5.0851e-05	0.90841	0.36366
17	4696261	5741334	496	48	-0.00010179	2.6367e-09	5.1349e-05	-1.9823	0.047446
17	5741334	7317398	877	50	-8.4015e-05	3.1517e-09	5.614e-05	-1.4965	0.13452
17	7317398	8306425	297	44	-5.2009e-06	2.5518e-09	5.0515e-05	-0.10296	0.918
17	8306425	9965921	947	50	0.00024012	2.2461e-09	4.7393e-05	5.0665	4.0519e-07
17	9965921	11102815	682	50	-5.6608e-05	2.3616e-09	4.8597e-05	-1.1649	0.24408
17	11102815	12534769	876	50	-1.2805e-05	1.5063e-09	3.8811e-05	-0.32994	0.74144
17	12534769	13180372	470	50	8.9159e-06	1.5539e-09	3.9419e-05	0.22618	0.82106
17	13180372	13894637	619	50	0.00012205	1.3499e-09	3.6741e-05	3.322	0.00089372
17	13894637	15019097	1084	50	7.054e-05	9.0993e-10	3.0165e-05	2.3385	0.019362
17	15019097	16412342	418	47	2.9027e-05	2.0306e-09	4.5062e-05	0.64416	0.51947
17	16412342	18856320	714	50	-9.9333e-05	3.0443e-09	5.5175e-05	-1.8003	0.071811
17	18856320	21290357	468	50	-0.00021308	4.0463e-09	6.361e-05	-3.3498	0.0008087
17	21290357	27334244	851	50	5.7878e-05	2.6811e-09	5.178e-05	1.1178	0.26367
17	27334244	29786491	599	40	1.5754e-05	5.3192e-09	7.2933e-05	0.21601	0.82898
17	29786491	31538425	793	50	-5.3978e-05	2.8775e-09	5.3642e-05	-1.0063	0.31429
17	31538425	32912798	1339	50	-2.2899e-06	1.5714e-09	3.964e-05	-0.057766	0.95394
17	32912798	34469036	820	50	-6.523e-05	1.3087e-09	3.6176e-05	-1.8031	0.071371
17	34469036	36809344	663	50	0.00015319	5.6054e-09	7.4869e-05	2.0462	0.04074
17	36809344	38877404	642	50	-0.00010398	1.4246e-09	3.7744e-05	-2.7548	0.0058734
17	38877404	39899810	528	39	-5.849e-05	2.2201e-09	4.7118e-05	-1.2414	0.21448
17	39899810	41772087	496	40	-1.0592e-05	4.4391e-09	6.6627e-05	-0.15898	0.87369
17	41772087	43056905	439	38	-8.4268e-05	3.0303e-09	5.5048e-05	-1.5308	0.12582
17	43056905	45876022	1020	50	5.1379e-05	4.677e-09	6.8389e-05	0.75128	0.45249
17	45876022	47517400	750	50	0.00021366	7.9013e-09	8.8889e-05	2.4037	0.01623
17	47517400	49898957	1039	50	-0.0001099	2.5651e-09	5.0647e-05	-2.1699	0.030011
17	49898957	50719055	524	32	-2.583e-05	2.3287e-09	4.8257e-05	-0.53525	0.59248
17	50719055	51826118	758	46	-7.8776e-05	1.7056e-09	4.13e-05	-1.9074	0.056464
17	51826118	53599432	1056	50	-0.000222	3.9185e-09	6.2598e-05	-3.5464	0.00039057
17	53599432	55357541	952	50	-5.3886e-05	3.2275e-09	5.6812e-05	-0.94851	0.34287
17	55357541	57487512	947	50	0.00019848	5.0241e-09	7.0881e-05	2.8002	0.0051064
17	57487512	59312755	363	26	-5.3138e-05	1.2832e-09	3.5822e-05	-1.4834	0.13796
17	59312755	61545589	612	50	0.00012831	3.127e-09	5.592e-05	2.2945	0.021764
17	61545589	63148128	474	41	1.7433e-06	1.4279e-09	3.7788e-05	0.046134	0.9632
17	63148128	64800430	901	50	2.2668e-05	1.6181e-09	4.0225e-05	0.56353	0.57307
17	64800430	67858770	1417	50	6.4113e-05	2.4034e-09	4.9024e-05	1.3078	0.19095
17	67858770	69387817	1209	50	-5.8807e-05	2.0073e-09	4.4802e-05	-1.3126	0.18933
17	69387817	72672203	2098	50	-1.6461e-05	2.3384e-09	4.8357e-05	-0.3404	0.73355
17	72672203	74375560	580	50	2.5692e-05	3.2107e-09	5.6663e-05	0.45342	0.65025
17	74375560	76263413	964	50	-3.0875e-05	3.5179e-09	5.9312e-05	-0.52055	0.60268
17	76263413	77298636	578	50	8.8203e-06	3.0263e-09	5.5011e-05	0.16034	0.87262
17	77298636	78837588	865	50	-1.6245e-05	3.7982e-09	6.163e-05	-0.26358	0.7921
17	78837588	80034408	338	48	7.8652e-05	2.1517e-09	4.6386e-05	1.6956	0.089963
17	80034408	81194908	390	41	-0.0001211	2.0253e-09	4.5003e-05	-2.6909	0.0071265
18	10644	912486	548	50	-4.3142e-05	2.2156e-09	4.707e-05	-0.91654	0.35938
18	912486	1942911	719	50	-5.8873e-05	3.404e-09	5.8344e-05	-1.0091	0.31294
18	1942911	3891658	1191	50	9.3305e-05	2.6734e-09	5.1705e-05	1.8046	0.071145
18	3891658	5834180	1268	50	-3.1261e-05	1.0766e-09	3.2812e-05	-0.95273	0.34073
18	5834180	7090485	848	50	-0.00010223	2.4107e-09	4.9099e-05	-2.0822	0.037323
18	7090485	8498931	778	50	4.141e-05	2.1567e-09	4.644e-05	0.8917	0.37255
18	8498931	11075913	1932	50	-4.2569e-05	2.3704e-09	4.8686e-05	-0.87436	0.38192
18	11075913	11905440	405	50	1.4373e-05	1.4243e-09	3.774e-05	0.38083	0.70333
18	11905440	14440799	1149	50	7.4165e-05	1.6551e-09	4.0683e-05	1.823	0.068305
18	14440799	19485844	280	20	-5.1782e-05	1.6486e-09	4.0602e-05	-1.2753	0.20219
18	19485844	20649472	590	41	3.8971e-05	2.3086e-09	4.8048e-05	0.81109	0.41732
18	20649472	22996651	1206	50	-0.00034999	7.9891e-09	8.9382e-05	-3.9157	9.0152e-05
18	22996651	24026191	586	44	-8.6831e-06	2.6244e-09	5.1229e-05	-0.1695	0.86541
18	24026191	25927682	1311	50	0.00011078	1.9464e-09	4.4118e-05	2.5111	0.012036
18	25927682	26875587	595	35	4.383e-05	2.2868e-09	4.7821e-05	0.91655	0.35938
18	26875587	27866478	627	36	6.9691e-05	3.2277e-09	5.6813e-05	1.2267	0.21995
18	27866478	30264066	1544	50	-8.8598e-08	1.7162e-09	4.1426e-05	-0.0021387	0.99829
18	30264066	31780067	712	46	7.8908e-05	3.0664e-09	5.5375e-05	1.425	0.15417
18	31780067	33861964	1164	50	-3.1684e-05	1.483e-09	3.851e-05	-0.82274	0.41066
18	33861964	35075250	719	50	-0.00022502	2.0045e-09	4.4772e-05	-5.026	5.008e-07
18	35075250	36365490	968	50	1.253e-05	3.4817e-09	5.9006e-05	0.21235	0.83184
18	36365490	37684367	776	45	9.7131e-05	2.8719e-09	5.359e-05	1.8125	0.06991
18	37684367	39892648	1337	50	-9.5611e-05	2.8253e-09	5.3154e-05	-1.7988	0.072057
18	39892648	42922106	1802	50	-1.5447e-05	4.0822e-09	6.3892e-05	-0.24177	0.80896
18	42922106	44299246	976	50	-0.00014151	3.3965e-09	5.8279e-05	-2.4281	0.015178
18	44299246	45939732	967	50	-4.397e-05	3.067e-09	5.5381e-05	-0.79396	0.42722
18	45939732	47730584	1157	50	2.4927e-05	4.0199e-09	6.3403e-05	0.39315	0.69421
18	47730584	51062185	2149	50	-2.1903e-05	2.5701e-09	5.0697e-05	-0.43203	0.66572
18	51062185	51554175	439	20	-3.6282e-05	2.4672e-09	4.9671e-05	-0.73044	0.46512
18	51554175	55213838	1961	50	-1.4147e-05	3.6875e-09	6.0725e-05	-0.23297	0.81579
18	55213838	56530220	945	50	-0.00014081	1.7166e-09	4.1432e-05	-3.3987	0.00067698
18	56530220	57630483	844	50	0.0001166	2.2562e-09	4.75e-05	2.4547	0.014102
18	57630483	59020751	918	50	-0.0002886	2.0893e-08	0.00014454	-1.9966	0.045865
18	59020751	60277715	977	50	-0.00013212	1.7121e-09	4.1378e-05	-3.1931	0.0014077
18	60277715	61820252	975	50	2.4369e-05	1.3978e-09	3.7388e-05	0.6518	0.51453
18	61820252	63463402	1174	50	0.00012039	3.0392e-09	5.5129e-05	2.1838	0.028978
18	63463402	64252801	684	33	-3.9607e-05	1.7474e-09	4.1802e-05	-0.94747	0.3434
18	64252801	66125817	1518	50	0.00021304	2.024e-09	4.4989e-05	4.7353	2.1869e-06
18	66125817	67175820	597	50	-5.3495e-05	1.7339e-09	4.164e-05	-1.2847	0.1989
18	67175820	68621179	810	50	-0.00024556	1.7964e-09	4.2383e-05	-5.7938	6.8819e-09
18	68621179	69621618	803	50	2.3028e-05	1.8132e-09	4.2582e-05	0.5408	0.58865
18	69621618	71038474	1037	50	-2.5688e-05	2.9855e-09	5.464e-05	-0.47012	0.63827
18	71038474	71971462	807	50	-1.6876e-05	2.7276e-09	5.2226e-05	-0.32314	0.74659
18	71971462	73526987	1150	50	-3.1762e-05	3.6799e-09	6.0662e-05	-0.52359	0.60056
18	73526987	74813815	977	50	0.00014147	2.2897e-09	4.7851e-05	2.9565	0.0031115
18	74813815	75976317	1018	50	-2.2792e-05	1.6937e-09	4.1155e-05	-0.55382	0.5797
18	75976317	77149991	814	50	4.0316e-05	1.3052e-09	3.6128e-05	1.1159	0.26445
18	77149991	78017158	455	46	-0.00012202	2.3127e-09	4.8091e-05	-2.5373	0.011171
19	80840	610729	100	23	4.3774e-05	2.1031e-09	4.586e-05	0.95452	0.33982
19	610729	2098396	366	50	5.2916e-06	6.9247e-09	8.3215e-05	0.06359	0.9493
19	2098396	3019660	292	50	-3.1003e-05	2.4082e-09	4.9074e-05	-0.63176	0.52754
19	3019660	4348967	389	50	0.00038658	4.6817e-09	6.8423e-05	5.6499	1.6054e-08
19	4348967	5811852	519	50	5.0228e-05	2.1364e-09	4.6222e-05	1.0867	0.27718
19	5811852	6684885	282	44	-1.0331e-05	1.326e-09	3.6414e-05	-0.2837	0.77664
19	6684885	8347513	738	50	-0.00024846	2.8782e-09	5.3649e-05	-4.6312	3.6352e-06
19	8347513	9238393	353	45	0.00013568	2.1166e-09	4.6007e-05	2.9492	0.0031861
19	9238393	11284028	695	50	0.0001312	2.9061e-09	5.3909e-05	2.4337	0.014945
19	11284028	13471127	571	50	-1.7126e-05	2.9028e-09	5.3878e-05	-0.31787	0.75058
19	13471127	14486347	281	42	7.886e-05	1.7033e-09	4.1271e-05	1.9108	0.056033
19	14486347	15648610	458	50	7.7989e-05	2.3791e-09	4.8776e-05	1.5989	0.10983
19	15648610	16374416	502	46	-1.7755e-05	1.423e-09	3.7723e-05	-0.47067	0.63788
19	16374416	18409862	673	50	0.00027511	4.0581e-09	6.3703e-05	4.3186	1.5699e-05
19	18409862	19877471	446	50	-5.0302e-05	6.2719e-09	7.9195e-05	-0.63516	0.52532
19	19877471	20905757	260	29	-5.4295e-06	1.6451e-09	4.056e-05	-0.13386	0.89351
19	20905757	22732896	769	50	-0.00011758	1.8416e-09	4.2914e-05	-2.7399	0.0061452
19	22732896	23467746	294	18	4.1421e-06	1.0339e-09	3.2154e-05	0.12882	0.8975
19	23467746	28557893	656	37	-4.6081e-05	9.6692e-10	3.1095e-05	-1.4819	0.13836
19	28557893	29790947	1064	50	7.3694e-05	1.8648e-09	4.3183e-05	1.7065	0.087907
19	29790947	30727954	612	50	9.7042e-06	5.0122e-09	7.0797e-05	0.13707	0.89097
19	30727954	32746520	1059	50	0.00014851	3.0897e-09	5.5585e-05	2.6717	0.0075469
19	32746520	34262952	798	50	-5.9918e-05	4.4423e-09	6.6651e-05	-0.89898	0.36866
19	34262952	36469295	865	50	8.496e-06	1.693e-09	4.1146e-05	0.20649	0.83641
19	36469295	37527033	390	24	1.9158e-05	2.4211e-09	4.9205e-05	0.38935	0.69702
19	37527033	40170619	864	50	1.5836e-05	3.0011e-09	5.4783e-05	0.28908	0.77252
19	40170619	40984601	297	28	5.6006e-05	2.2666e-09	4.7609e-05	1.1764	0.23944
19	40984601	42131573	407	50	0.00012125	1.8232e-09	4.2699e-05	2.8396	0.0045167
19	42131573	43862455	358	33	4.555e-06	1.7566e-09	4.1912e-05	0.10868	0.91346
19	43862455	44744108	420	44	4.1992e-05	1.923e-09	4.3852e-05	0.95758	0.33828
19	44744108	46102697	528	50	-1.2332e-05	2.4102e-09	4.9093e-05	-0.25119	0.80166
19	46102697	47150082	412	50	4.3746e-05	3.6616e-09	6.0511e-05	0.72294	0.46972
19	47150082	49282227	770	50	-2.9054e-05	2.7745e-09	5.2674e-05	-0.55158	0.58123
19	49282227	51532567	791	50	8.4111e-06	2.9568e-09	5.4376e-05	0.15468	0.87707
19	51532567	52985290	975	50	-0.00012055	1.7083e-09	4.1332e-05	-2.9167	0.0035374
19	52985290	54602362	796	50	-1.8069e-05	1.8499e-09	4.301e-05	-0.42012	0.6744
19	54602362	55728080	443	50	-1.0332e-05	1.4507e-09	3.8088e-05	-0.27125	0.7862
19	55728080	57521335	900	50	1.4656e-05	1.5676e-09	3.9593e-05	0.37017	0.71125
19	57521335	59118839	695	50	-7.294e-05	2.5981e-09	5.0972e-05	-1.431	0.15244
20	60479	697600	318	50	1.0724e-05	8.2154e-10	2.8663e-05	0.37414	0.7083
20	697600	2469501	1345	50	-0.00014993	2.3289e-09	4.8259e-05	-3.1068	0.001891
20	2469501	3828413	729	50	-0.00018232	2.5228e-09	5.0227e-05	-3.63	0.00028344
20	3828413	5477850	1226	50	-0.0001089	1.9385e-09	4.4028e-05	-2.4735	0.013381
20	5477850	7084073	1204	50	5.1414e-06	1.5529e-09	3.9407e-05	0.13047	0.8962
20	7084073	8117011	853	50	4.6417e-06	1.5544e-09	3.9426e-05	0.11773	0.90628
20	8117011	9730921	1316	50	8.3205e-05	3.935e-09	6.273e-05	1.3264	0.1847
20	9730921	11249536	1274	50	9.2662e-05	3.2327e-09	5.6857e-05	1.6297	0.10316
20	11249536	12447499	1009	50	-1.1159e-05	3.2156e-09	5.6707e-05	-0.19678	0.844
20	12447499	13689864	1017	50	-3.6413e-05	1.9956e-09	4.4672e-05	-0.81514	0.41499
20	13689864	15958359	1806	50	0.0001702	1.8093e-09	4.2536e-05	4.0014	6.2972e-05
20	15958359	17487232	1553	50	-3.0583e-05	2.9973e-09	5.4748e-05	-0.55862	0.57642
20	17487232	18972203	988	50	-7.3555e-05	1.6607e-09	4.0751e-05	-1.805	0.071077
20	18972203	20959710	1386	50	-0.00010201	2.5772e-09	5.0766e-05	-2.0095	0.044486
20	20959710	22491456	710	49	0.00013753	2.0389e-09	4.5154e-05	3.0459	0.0023197
20	22491456	23293790	752	50	-1.2901e-05	9.7443e-10	3.1216e-05	-0.41329	0.6794
20	23293790	24717724	1020	50	5.0737e-05	2.7539e-09	5.2477e-05	0.96684	0.33362
20	24717724	25344231	326	23	-0.00010026	4.3902e-09	6.6258e-05	-1.5132	0.13023
20	25344231	31614823	757	50	5.1866e-06	5.0188e-09	7.0843e-05	0.073213	0.94164
20	31614823	32813441	370	30	6.2912e-05	2.6167e-09	5.1153e-05	1.2299	0.21874
20	32813441	34960446	723	36	0.00015811	4.1223e-09	6.4205e-05	2.4626	0.013794
20	34960446	36909530	809	50	-0.00014081	3.6903e-09	6.0748e-05	-2.3179	0.020454
20	36909530	38436761	990	50	-8.1734e-05	2.0427e-09	4.5196e-05	-1.8084	0.070538
20	38436761	39610856	841	50	4.9644e-05	1.2318e-09	3.5097e-05	1.4145	0.15722
20	39610856	40585689	447	37	0.00010344	1.4962e-09	3.868e-05	2.6743	0.0074889
20	40585689	41615460	937	50	-4.9514e-05	2.2839e-09	4.779e-05	-1.0361	0.30017
20	41615460	42680176	594	50	-3.2257e-05	4.0966e-09	6.4005e-05	-0.50398	0.61427
20	42680176	44839056	1164	50	5.8972e-05	4.1377e-09	6.4325e-05	0.91678	0.35926
20	44839056	47199980	1572	50	-8.1426e-05	3.1065e-09	5.5736e-05	-1.4609	0.14404
20	47199980	49239658	1304	50	-0.00016162	2.4192e-09	4.9186e-05	-3.2858	0.0010168
20	49239658	52472549	2266	50	-0.00013113	6.0795e-09	7.7971e-05	-1.6817	0.092623
20	52472549	54055266	1046	50	-5.7368e-06	2.22e-09	4.7117e-05	-0.12176	0.90309
20	54055266	56447959	1751	50	7.5286e-05	2.9848e-09	5.4633e-05	1.378	0.1682
20	56447959	58406572	1225	50	-6.2653e-05	2.1364e-09	4.6221e-05	-1.3555	0.17525
20	58406572	59561724	909	50	-0.00010834	2.0711e-09	4.5509e-05	-2.3807	0.01728
20	59561724	61301855	1162	50	-4.9552e-05	1.9579e-09	4.4248e-05	-1.1199	0.26277
20	61301855	62190180	443	50	0.00014492	3.2398e-09	5.6919e-05	2.546	0.010896
20	62190180	62965163	271	39	-0.00012994	4.6109e-09	6.7904e-05	-1.9135	0.055678
21	9411243	15950982	528	50	-5.7487e-05	1.8605e-09	4.3133e-05	-1.3328	0.18261
21	15950982	18053165	1118	50	8.8501e-05	1.6004e-09	4.0005e-05	2.2123	0.026949
21	18053165	19480375	748	50	0.0001086	1.9865e-09	4.457e-05	2.4366	0.014827
21	19480375	20962339	1048	50	-6.9786e-05	1.7637e-09	4.1997e-05	-1.6617	0.096575
21	20962339	22072764	769	50	9.5857e-06	1.6815e-09	4.1006e-05	0.23376	0.81517
21	22072764	23362875	995	50	2.2947e-05	2.4135e-09	4.9128e-05	0.46709	0.64043
21	23362875	24696231	739	50	0.0001492	2.0655e-09	4.5447e-05	3.2828	0.0010276
21	24696231	26469122	1288	50	-8.6741e-06	2.8953e-09	5.3808e-05	-0.16121	0.87193
21	26469122	27271019	352	27	-3.6342e-05	1.8432e-09	4.2933e-05	-0.84648	0.39728
21	27271019	29125226	1400	50	4.5938e-05	1.3893e-09	3.7274e-05	1.2324	0.21778
21	29125226	31197025	1207	50	-5.3374e-05	2.1136e-09	4.5973e-05	-1.161	0.24565
21	31197025	32668642	896	50	4.1591e-06	2.3183e-09	4.8149e-05	0.086381	0.93116
21	32668642	34376999	942	50	0.00010258	2.0269e-09	4.5022e-05	2.2785	0.022697
21	34376999	35225465	368	42	0.00011403	2.6205e-09	5.1191e-05	2.2276	0.025907
21	35225465	36524373	846	50	0.00025901	2.1836e-09	4.6729e-05	5.5427	2.9781e-08
21	36524373	37870779	854	50	-1.6537e-05	2.4407e-09	4.9403e-05	-0.33474	0.73782
21	37870779	38711704	538	47	-5.0859e-05	1.9014e-09	4.3605e-05	-1.1664	0.24347
21	38711704	40482902	1326	50	0.00020654	3.4694e-09	5.8901e-05	3.5065	0.00045407
21	40482902	41389527	763	50	2.5479e-05	2.6117e-09	5.1105e-05	0.49856	0.61809
21	41389527	43321528	1450	50	5.3087e-05	4.075e-09	6.3836e-05	0.83161	0.40563
21	43321528	44506268	877	50	8.2853e-05	1.7439e-09	4.176e-05	1.984	0.047254
21	44506268	46177105	636	50	-7.1479e-05	1.8694e-09	4.3236e-05	-1.6532	0.098284
21	46177105	47492226	794	50	9.2102e-05	3.6544e-09	6.0452e-05	1.5236	0.12762
21	47492226	48119752	370	29	-3.1351e-05	1.9976e-09	4.4695e-05	-0.70144	0.48303
22	16050408	17674295	321	41	-1.9344e-05	1.3507e-09	3.6751e-05	-0.52636	0.59864
22	17674295	18296088	316	50	3.2868e-05	2.7131e-09	5.2088e-05	0.63101	0.52804
22	18296088	19912358	795	50	3.5683e-05	1.8969e-09	4.3553e-05	0.81929	0.41262
22	19912358	22357325	782	50	-7.7309e-05	2.3522e-09	4.85e-05	-1.594	0.11093
22	22357325	23712647	565	50	-9.7168e-05	1.3865e-09	3.7235e-05	-2.6096	0.0090657
22	23712647	24984204	570	50	2.9429e-05	2.2655e-09	4.7598e-05	0.61829	0.53639
22	24984204	26791628	1067	50	-5.0745e-05	1.6134e-09	4.0167e-05	-1.2634	0.20646
22	26791628	27834752	1123	50	0.00010584	2.02e-09	4.4945e-05	2.355	0.018525
22	27834752	29651799	840	50	-0.00011155	2.4543e-09	4.9541e-05	-2.2517	0.02434
22	29651799	31439918	880	50	3.5748e-05	2.1065e-09	4.5896e-05	0.7789	0.43604
22	31439918	32664986	475	35	3.5513e-05	1.4926e-09	3.8634e-05	0.91924	0.35797
22	32664986	34494914	1482	50	-4.3567e-05	2.0201e-09	4.4945e-05	-0.96933	0.33238
22	34494914	35530985	949	50	4.0403e-05	1.694e-09	4.1158e-05	0.98166	0.32627
22	35530985	37570269	1231	50	7.5825e-05	1.5616e-09	3.9517e-05	1.9188	0.055012
22	37570269	39307894	789	50	0.00012101	2.5772e-09	5.0766e-05	2.3837	0.01714
22	39307894	40545797	398	47	-3.5977e-05	3.1542e-09	5.6162e-05	-0.64058	0.52179
22	40545797	42690818	728	38	-0.00012777	4.325e-09	6.5765e-05	-1.9429	0.052032
22	42690818	43714200	491	50	0.00010283	2.4351e-09	4.9347e-05	2.0838	0.03718
22	43714200	44995308	1070	50	3.2329e-05	2.1986e-09	4.6889e-05	0.68948	0.49052
22	44995308	46470495	939	50	5.7906e-05	1.4408e-09	3.7958e-05	1.5255	0.12712
22	46470495	47596318	751	50	-0.00013818	2.6965e-09	5.1928e-05	-2.6609	0.0077922
22	47596318	48903703	1272	50	0.00018015	2.014e-09	4.4877e-05	4.0142	5.9641e-05
22	48903703	49824534	1105	50	1.2572e-05	2.4733e-09	4.9733e-05	0.25278	0.80044
22	49824534	51243298	613	50	2.2046e-05	1.8518e-09	4.3032e-05	0.51232	0.60843

## Sheet: SLE
chr	start	end	num_snp	k	local_rhog	var	se	z	p
1	10583	1892607	105	16	0.00012185	6.0259e-09	7.7626e-05	1.5697	0.11649
1	1892607	3582736	650	50	6.5123e-05	6.7667e-09	8.226e-05	0.79168	0.42855
1	3582736	4380811	470	50	0.00014641	4.7793e-09	6.9132e-05	2.1178	0.034196
1	4380811	5913893	1456	50	2.766e-05	4.3859e-09	6.6226e-05	0.41766	0.67619
1	5913893	7247335	655	50	-2.4436e-05	6.339e-09	7.9618e-05	-0.30692	0.75891
1	7247335	9365199	984	50	-4.458e-05	1.0558e-08	0.00010275	-0.43387	0.66439
1	9365199	10806984	456	49	2.2755e-05	5.5779e-09	7.4686e-05	0.30468	0.76061
1	10806984	11777841	315	48	-0.00010769	2.2628e-09	4.7569e-05	-2.2638	0.023584
1	11777841	12779466	398	50	-7.963e-05	5.317e-09	7.2918e-05	-1.0921	0.27481
1	12779466	14891511	1026	50	-3.9195e-05	4.148e-09	6.4405e-05	-0.60857	0.54281
1	14891511	16897730	964	50	4.9049e-05	4.3291e-09	6.5796e-05	0.74547	0.45599
1	16897730	18662899	990	50	3.8326e-05	3.7182e-09	6.0977e-05	0.62853	0.52966
1	18662899	20469149	1048	50	3.3255e-05	4.3633e-09	6.6055e-05	0.50345	0.61465
1	20469149	21736588	631	50	0.00019648	3.9113e-09	6.254e-05	3.1417	0.0016798
1	21736588	23086883	809	50	0.00025549	4.189e-09	6.4722e-05	3.9475	7.8971e-05
1	23086883	23920590	282	28	7.1766e-05	7.3554e-09	8.5763e-05	0.83679	0.40271
1	23920590	25516845	793	50	-0.00010664	4.213e-09	6.4908e-05	-1.643	0.10038
1	25516845	27401867	512	45	1.529e-05	7.096e-09	8.4238e-05	0.18151	0.85597
1	27401867	30161881	804	50	3.7552e-05	7.5293e-09	8.6771e-05	0.43277	0.66518
1	30161881	32438685	1445	50	2.8689e-05	7.4339e-09	8.622e-05	0.33274	0.73933
1	32438685	34799758	1024	50	3.5804e-05	1.1049e-08	0.00010511	0.34062	0.73339
1	34799758	37549183	770	50	1.6493e-05	4.0177e-09	6.3385e-05	0.26021	0.7947
1	37549183	38731847	496	50	0.00013863	4.7575e-09	6.8974e-05	2.0099	0.044441
1	38731847	40200567	596	50	-0.00014589	1.1458e-08	0.00010704	-1.3629	0.17292
1	40200567	41975327	885	50	2.7805e-05	8.479e-09	9.2082e-05	0.30196	0.76268
1	41975327	43758457	895	50	-0.00012169	8.8728e-09	9.4196e-05	-1.2918	0.19641
1	43758457	44969183	577	42	-4.6048e-05	6.3713e-09	7.9821e-05	-0.5769	0.56401
1	44969183	46899501	649	42	-3.243e-06	2.9111e-09	5.3954e-05	-0.060107	0.95207
1	46899501	48002576	328	34	-1.9268e-05	8.6413e-09	9.2958e-05	-0.20727	0.8358
1	48002576	48978188	471	44	2.7657e-05	3.2289e-09	5.6824e-05	0.48673	0.62645
1	48978188	49894177	273	31	8.4481e-05	6.7024e-09	8.1868e-05	1.0319	0.30211
1	49894177	51713726	328	27	5.7949e-05	9.7061e-09	9.852e-05	0.5882	0.5564
1	51713726	54226262	791	50	3.297e-05	3.8684e-09	6.2196e-05	0.5301	0.59605
1	54226262	56413117	1276	50	-0.00012681	4.2842e-09	6.5454e-05	-1.9375	0.052689
1	56413117	57021728	487	35	7.3462e-05	3.7465e-09	6.1209e-05	1.2002	0.23006
1	57021728	58865399	1300	50	-7.4455e-05	7.8752e-09	8.8742e-05	-0.839	0.40147
1	58865399	59890409	711	50	-4.6382e-05	3.3399e-09	5.7792e-05	-0.80258	0.42222
1	59890409	61922365	1043	50	-8.197e-05	4.7881e-09	6.9196e-05	-1.1846	0.23617
1	61922365	63455089	802	50	-4.4109e-05	7.0839e-09	8.4166e-05	-0.52407	0.60023
1	63455089	65041704	1213	50	4.6036e-05	3.3244e-09	5.7658e-05	0.79844	0.42462
1	65041704	66939404	937	50	-0.00013744	9.0076e-09	9.4908e-05	-1.4482	0.14757
1	66939404	68477895	1100	50	3.2815e-05	5.2506e-09	7.2461e-05	0.45287	0.65064
1	68477895	69687616	613	50	-9.707e-05	6.4152e-09	8.0095e-05	-1.2119	0.22553
1	69687616	71372470	998	50	9.3249e-05	5.1246e-09	7.1587e-05	1.3026	0.19271
1	71372470	71684405	164	12	-3.9852e-05	3.8631e-09	6.2154e-05	-0.64118	0.52141
1	71684405	74326907	1208	50	-0.00011469	8.004e-09	8.9465e-05	-1.2819	0.19986
1	74326907	76728135	1146	50	-6.1409e-05	6.7153e-09	8.1947e-05	-0.74937	0.45363
1	76728135	79661198	1730	50	-0.00016872	1.0727e-08	0.00010357	-1.6291	0.1033
1	79661198	81354191	1008	50	1.5858e-05	6.2982e-09	7.9361e-05	0.19982	0.84162
1	81354191	83991748	1799	50	6.591e-06	5.6602e-09	7.5235e-05	0.087606	0.93019
1	83991748	84844495	499	38	-4.5053e-05	5.565e-09	7.4599e-05	-0.60393	0.54589
1	84844495	86454751	1169	50	5.166e-05	6.7718e-09	8.2291e-05	0.62777	0.53016
1	86454751	88128631	1027	50	-4.6732e-05	4.7083e-09	6.8617e-05	-0.68106	0.49583
1	88128631	90066303	909	50	-3.6994e-05	4.8352e-09	6.9536e-05	-0.53202	0.59472
1	90066303	91886317	890	50	0.00010795	6.8853e-09	8.2978e-05	1.301	0.19326
1	91886317	93536459	811	50	2.1162e-05	5.5652e-09	7.4601e-05	0.28367	0.77666
1	93536459	94506191	499	29	-5.3718e-06	6.2122e-09	7.8817e-05	-0.068155	0.94566
1	94506191	96150893	967	50	2.2955e-05	4.2459e-09	6.5161e-05	0.35227	0.72463
1	96150893	97885249	914	50	-0.0001127	1.2137e-08	0.00011017	-1.0229	0.30634
1	97885249	99800604	1128	50	4.6805e-05	7.5276e-09	8.6762e-05	0.53947	0.58956
1	99800604	100826405	617	42	0.00014946	5.7204e-09	7.5633e-05	1.9761	0.048143
1	100826405	102041016	813	50	2.7496e-06	3.5716e-09	5.9763e-05	0.046008	0.9633
1	102041016	102898745	634	44	4.9353e-05	3.8127e-09	6.1747e-05	0.79927	0.42413
1	102898745	103914211	557	30	-7.9161e-05	3.041e-09	5.5145e-05	-1.4355	0.15115
1	103914211	106087842	992	50	5.0881e-05	4.1446e-09	6.4379e-05	0.79034	0.42933
1	106087842	108409665	1486	50	1.0459e-06	9.0219e-09	9.4984e-05	0.011012	0.99121
1	108409665	110303931	920	50	-2.7824e-05	8.4688e-09	9.2026e-05	-0.30235	0.76239
1	110303931	111741737	858	50	-0.00018557	7.3976e-09	8.6009e-05	-2.1576	0.030959
1	111741737	113273306	1158	50	2.1395e-05	8.8294e-09	9.3965e-05	0.22769	0.81988
1	113273306	114873845	701	50	5.7942e-05	3.7647e-09	6.1357e-05	0.94435	0.34499
1	114873845	115880593	480	39	-2.7545e-05	5.7541e-09	7.5856e-05	-0.36312	0.71652
1	115880593	118839067	1484	50	-5.7765e-06	6.2038e-09	7.8764e-05	-0.073339	0.94154
1	118839067	144977494	1006	50	4.2087e-05	5.1999e-09	7.211e-05	0.58365	0.55946
1	144977494	148361253	671	50	2.1463e-05	5.7268e-09	7.5675e-05	0.28362	0.7767
1	148361253	151538881	485	33	7.4606e-05	6.6832e-09	8.1751e-05	0.91261	0.36145
1	151538881	153180829	819	50	2.7257e-05	5.7102e-09	7.5566e-05	0.36071	0.71831
1	153180829	154770403	682	50	-8.5477e-05	5.7768e-09	7.6005e-05	-1.1246	0.26075
1	154770403	156336133	256	33	8.1294e-06	4.4977e-09	6.7065e-05	0.12122	0.90352
1	156336133	158027412	1005	50	-0.00014901	4.5089e-09	6.7149e-05	-2.2192	0.026475
1	158027412	159913048	1132	50	0.00011859	4.2135e-09	6.4912e-05	1.8269	0.067715
1	159913048	162346721	1408	50	-0.00017707	2.8683e-09	5.3556e-05	-3.3063	0.00094532
1	162346721	165191702	2041	50	5.9751e-05	3.8072e-09	6.1703e-05	0.96837	0.33286
1	165191702	166460517	835	50	-0.00010047	2.9565e-09	5.4374e-05	-1.8478	0.064633
1	166460517	169086324	1655	50	0.00016218	4.9877e-09	7.0624e-05	2.2964	0.021652
1	169086324	170557776	1067	50	-6.7399e-05	3.776e-09	6.1449e-05	-1.0968	0.27272
1	170557776	173097907	1425	50	4.756e-05	5.6204e-09	7.4969e-05	0.63439	0.52583
1	173097907	175089768	626	36	-7.5402e-05	5.3763e-09	7.3324e-05	-1.0283	0.30379
1	175089768	177433381	1316	50	-6.028e-05	7.9854e-09	8.9361e-05	-0.67456	0.49996
1	177433381	178944309	843	50	-0.00013497	2.1029e-08	0.00014501	-0.93074	0.35199
1	178954470	181144121	1335	50	0.0001144	2.3699e-09	4.8681e-05	2.35	0.018771
1	181144121	182755356	992	50	-0.00017981	3.8758e-09	6.2256e-05	-2.8883	0.0038737
1	182755356	184595513	1175	50	-2.2547e-06	7.36e-09	8.579e-05	-0.026282	0.97903
1	184595513	186810023	790	50	-3.8598e-05	5.6283e-09	7.5022e-05	-0.51448	0.60691
1	186810023	188759945	1298	50	-0.00018739	4.1154e-09	6.4152e-05	-2.921	0.003489
1	188759945	189904130	583	23	-2.9621e-05	3.377e-09	5.8112e-05	-0.50973	0.61024
1	189904130	191868930	1422	50	0.00022416	1.018e-08	0.0001009	2.2217	0.026305
1	191868930	194107442	1205	50	-0.00010465	5.02e-09	7.0852e-05	-1.477	0.13967
1	194107442	196176201	1395	50	6.7751e-05	7.0687e-09	8.4076e-05	0.80583	0.42034
1	196176201	197311514	384	20	9.1999e-05	4.881e-09	6.9865e-05	1.3168	0.1879
1	197311514	199239884	784	50	-7.3367e-05	5.8716e-09	7.6626e-05	-0.95747	0.33833
1	199239884	200137649	531	42	-1.0009e-05	3.732e-09	6.109e-05	-0.16384	0.86986
1	200137649	201589975	1002	50	6.211e-05	3.7616e-09	6.1331e-05	1.0127	0.31121
1	201589975	203334734	877	50	0.00012741	1.1816e-08	0.0001087	1.1721	0.24116
1	203334734	204681068	685	50	0.00010649	4.3995e-09	6.6329e-05	1.6054	0.1084
1	204681068	206073265	700	50	-2.3645e-05	5.3083e-09	7.2858e-05	-0.32453	0.74554
1	206073265	208410364	981	50	0.00014191	4.3894e-09	6.6252e-05	2.1419	0.0322
1	208410364	210787750	1490	50	-3.6413e-07	9.2652e-09	9.6256e-05	-0.003783	0.99698
1	210787750	212842330	1031	50	-6.9768e-05	5.3538e-09	7.317e-05	-0.9535	0.34033
1	212842330	214578266	925	50	-0.00015404	6.1975e-09	7.8724e-05	-1.9567	0.050381
1	214578266	216243634	1096	50	5.5405e-06	5.9583e-09	7.719e-05	0.071777	0.94278
1	216243634	218705513	1871	50	-0.00014356	5.2585e-09	7.2515e-05	-1.9797	0.047733
1	218705513	219590571	555	47	4.7789e-05	4.0174e-09	6.3383e-05	0.75398	0.45086
1	219590571	221858231	1350	50	-0.00017095	4.8274e-09	6.9479e-05	-2.4605	0.013875
1	221858231	222230220	291	24	0.00012824	4.2186e-09	6.4951e-05	1.9745	0.048329
1	222230220	224938520	779	50	3.096e-05	3.6386e-09	6.0321e-05	0.51326	0.60777
1	224938520	226810860	798	50	0.00027116	7.0555e-09	8.3997e-05	3.2281	0.0012459
1	226810860	229156248	1314	50	0.00010324	4.7891e-09	6.9204e-05	1.4919	0.13573
1	229156248	230685255	705	50	-0.00012194	7.9026e-09	8.8896e-05	-1.3717	0.17016
1	230685255	232090252	880	50	0.00013592	6.7126e-09	8.193e-05	1.659	0.09712
1	232090252	233429284	970	50	3.9603e-06	5.2206e-09	7.2254e-05	0.054812	0.95629
1	233429284	234599434	790	50	-0.00010437	3.4855e-09	5.9038e-05	-1.7678	0.077089
1	234599434	235819436	566	50	1.6803e-05	5.0115e-09	7.0792e-05	0.23736	0.81238
1	235819436	237555628	1078	50	9.7922e-05	5.0948e-09	7.1378e-05	1.3719	0.1701
1	237555628	238567807	758	50	-1.5332e-06	4.2563e-09	6.524e-05	-0.0235	0.98125
1	238567807	239925314	1003	50	-9.712e-05	2.9786e-09	5.4576e-05	-1.7795	0.075152
1	239925314	240564091	585	50	-0.000143	6.073e-09	7.7929e-05	-1.835	0.066507
1	240564091	241582220	800	50	-6.1097e-05	4.6907e-09	6.8488e-05	-0.89208	0.37235
1	241582220	242071602	327	40	5.7993e-05	4.3332e-09	6.5827e-05	0.88099	0.37833
1	242071602	244109499	977	50	5.6909e-06	6.2266e-09	7.8909e-05	0.07212	0.94251
1	244109499	245506746	770	50	-4.0859e-05	5.3618e-09	7.3224e-05	-0.55799	0.57685
1	245506746	247344518	941	50	-2.575e-05	3.9425e-09	6.279e-05	-0.41011	0.68173
1	247344518	249239466	764	50	-2.4495e-05	3.1676e-09	5.6282e-05	-0.43522	0.6634
2	10133	1781022	1135	50	-0.00018812	2.9919e-08	0.00017297	-1.0876	0.27678
2	1781022	3973779	1512	50	0.0002009	5.3147e-09	7.2902e-05	2.7557	0.0058566
2	3973779	5708337	1126	50	2.6495e-05	5.6072e-09	7.4881e-05	0.35383	0.72346
2	5708337	6836254	1046	50	-1.1511e-05	7.8433e-09	8.8562e-05	-0.12997	0.89659
2	6836254	8422147	1016	50	-1.6398e-05	4.3222e-09	6.5744e-05	-0.24942	0.80304
2	8422147	10298469	1069	50	0.00011578	4.6759e-09	6.8381e-05	1.6932	0.09042
2	10298469	12419150	1617	50	-3.6525e-07	5.1762e-09	7.1946e-05	-0.0050768	0.99595
2	12419150	14335308	1208	50	2.3221e-05	4.7161e-09	6.8674e-05	0.33813	0.73526
2	14335308	16329735	1259	50	1.7541e-05	4.9107e-09	7.0076e-05	0.25031	0.80235
2	16329735	18647423	1102	50	1.4459e-05	3.1301e-09	5.5947e-05	0.25843	0.79607
2	18647423	19692404	584	50	-7.2196e-05	2.4085e-09	4.9077e-05	-1.4711	0.14127
2	19692404	21050490	947	50	-3.7919e-06	3.8006e-09	6.1649e-05	-0.061509	0.95095
2	21050490	23341383	1059	50	8.4728e-05	8.3239e-09	9.1235e-05	0.92868	0.35305
2	23341383	24686918	760	50	6.2685e-06	5.0133e-09	7.0805e-05	0.088532	0.92945
2	24686918	26894985	788	50	-0.00027824	1.8616e-08	0.00013644	-2.0393	0.04142
2	26894985	28598777	581	37	-0.00010906	7.161e-09	8.4623e-05	-1.2887	0.19749
2	28598777	29217559	312	31	0.00012608	5.048e-09	7.1049e-05	1.7745	0.07598
2	29217559	30463711	1000	50	4.8621e-05	4.8138e-09	6.9382e-05	0.70078	0.48344
2	30463711	31550450	972	50	0.00013482	3.3516e-09	5.7893e-05	2.3288	0.019871
2	31550450	33363777	695	50	-7.6631e-05	4.7534e-09	6.8945e-05	-1.1115	0.26636
2	33363777	35345028	1412	50	6.1196e-05	4.8019e-09	6.9295e-05	0.88311	0.37718
2	35345028	36122006	574	38	6.5596e-05	7.1647e-09	8.4645e-05	0.77496	0.43836
2	36122006	38132712	1504	50	-0.00010696	9.0553e-09	9.5159e-05	-1.124	0.26102
2	38132712	39031337	439	45	1.372e-05	3.4229e-09	5.8506e-05	0.23451	0.81459
2	39031337	40281483	539	39	5.1773e-05	4.8557e-09	6.9683e-05	0.74298	0.4575
2	40281483	43309590	2191	50	-7.1304e-05	6.5311e-09	8.0815e-05	-0.88231	0.37761
2	43309590	44313803	613	50	0.00013435	5.7392e-09	7.5757e-05	1.7735	0.076151
2	44313803	46482634	1572	50	-1.6823e-05	4.8455e-09	6.9609e-05	-0.24168	0.80903
2	46482634	47318772	580	50	-0.0001727	6.8431e-09	8.2723e-05	-2.0877	0.036826
2	47318772	48213001	465	50	-1.6337e-05	4.7306e-09	6.878e-05	-0.23752	0.81225
2	48213001	50022257	1313	50	0.00011438	6.1826e-09	7.863e-05	1.4547	0.14575
2	50022257	50818928	714	40	-0.0001228	1.2634e-08	0.0001124	-1.0925	0.2746
2	50818928	52491133	1446	50	3.6033e-05	5.9922e-09	7.7409e-05	0.46549	0.64158
2	52491133	53508452	992	50	-0.00015005	6.7126e-09	8.1931e-05	-1.8314	0.067043
2	53508452	54685226	805	50	-6.7519e-05	7.2716e-09	8.5274e-05	-0.79179	0.42848
2	54685226	56203345	926	50	0.00014993	5.9029e-09	7.683e-05	1.9515	0.050997
2	56203345	57429100	863	50	0.00016	7.9951e-09	8.9415e-05	1.7894	0.073554
2	57429100	58297315	597	37	5.4466e-05	6.7993e-09	8.2458e-05	0.66053	0.50891
2	58297315	60292000	1206	50	-0.00010671	2.2564e-08	0.00015021	-0.71039	0.47746
2	60292000	62429044	802	50	-3.1079e-05	9.1791e-09	9.5808e-05	-0.32439	0.74565
2	62429044	64625913	892	50	6.523e-06	6.3916e-09	7.9948e-05	0.081591	0.93497
2	64625913	65933444	769	50	8.3434e-05	7.9843e-09	8.9355e-05	0.93374	0.35044
2	65933444	67226166	1058	50	8.2371e-05	5.9358e-09	7.7044e-05	1.0691	0.285
2	67226166	68010176	813	50	3.3277e-05	8.8549e-09	9.41e-05	0.35363	0.72362
2	68010176	69139564	888	50	-8.5569e-05	2.1954e-09	4.6855e-05	-1.8263	0.067812
2	69139564	70755198	830	50	9.7073e-05	7.3408e-09	8.5678e-05	1.133	0.25722
2	70755198	73174848	1480	50	0.00026774	5.2108e-09	7.2186e-05	3.709	0.00020808
2	73174848	75630086	1170	50	0.00017855	3.5859e-09	5.9882e-05	2.9816	0.0028675
2	75630086	76913661	880	50	1.9715e-05	6.8131e-09	8.2541e-05	0.23886	0.81122
2	76913661	78079264	791	50	0.00015784	5.3746e-09	7.3311e-05	2.1531	0.031314
2	78079264	80050403	1831	50	2.8778e-05	5.5257e-09	7.4335e-05	0.38714	0.69866
2	80050403	81620841	971	50	2.068e-05	6.2458e-09	7.903e-05	0.26167	0.79357
2	81620841	85140680	2007	50	-9.1161e-05	4.6583e-09	6.8251e-05	-1.3357	0.18166
2	85140680	88038507	975	50	0.00011752	5.5524e-09	7.4514e-05	1.5772	0.11475
2	88038507	89154526	385	35	-2.6043e-05	3.6687e-09	6.0569e-05	-0.42997	0.66722
2	95326452	98995201	590	44	9.1813e-05	5.2507e-09	7.2462e-05	1.2671	0.20514
2	98995201	101822329	1632	50	-0.00022703	1.0541e-08	0.00010267	-2.2113	0.027013
2	101822329	102688765	522	37	-6.036e-05	3.6342e-09	6.0284e-05	-1.0013	0.3167
2	102688765	103588215	809	44	3.6008e-05	3.7805e-09	6.1486e-05	0.58562	0.55813
2	103588215	105125034	456	42	-1.6129e-05	6.3889e-09	7.9931e-05	-0.20179	0.84008
2	105125034	106210058	736	50	3.604e-05	8.6223e-09	9.2857e-05	0.38812	0.69793
2	106210058	107408267	778	50	-9.1954e-05	5.7404e-09	7.5765e-05	-1.2137	0.22488
2	107408267	108429177	723	46	-3.5158e-05	4.1145e-09	6.4144e-05	-0.54812	0.58361
2	108429177	110572432	764	50	-0.00010577	4.9532e-09	7.0379e-05	-1.5028	0.13288
2	110572432	113921856	1155	50	-8.5027e-05	6.1408e-09	7.8363e-05	-1.085	0.27791
2	113921856	116772470	1461	50	-0.00015319	7.2225e-09	8.4985e-05	-1.8025	0.071466
2	116772470	118367466	939	48	0.00012078	3.6034e-09	6.0029e-05	2.0121	0.044211
2	118367466	121303783	1803	50	8.9413e-05	4.353e-09	6.5977e-05	1.3552	0.17535
2	121303783	123302906	1003	50	-6.0234e-05	3.6431e-09	6.0358e-05	-0.99794	0.31831
2	123302906	124732250	1097	50	-2.7605e-05	3.5592e-09	5.9659e-05	-0.46271	0.64357
2	124732250	125840921	702	50	8.9731e-06	3.3694e-09	5.8046e-05	0.15459	0.87715
2	125840921	127373764	751	44	-5.8247e-05	5.7369e-09	7.5742e-05	-0.76901	0.44189
2	127373764	128034347	539	50	0.00013298	6.0362e-09	7.7693e-05	1.7116	0.086964
2	128034347	129474441	776	50	-6.6308e-05	5.1475e-09	7.1746e-05	-0.92421	0.35538
2	129474441	130067170	411	33	-0.00011227	3.2294e-09	5.6828e-05	-1.9756	0.048202
2	130067170	130658085	378	29	-4.4176e-05	5.3783e-09	7.3337e-05	-0.60238	0.54692
2	130658085	133042784	402	42	-1.9833e-05	3.6173e-09	6.0144e-05	-0.32976	0.74158
2	133042784	135158578	1406	50	3.9061e-05	6.744e-09	8.2122e-05	0.47564	0.63433
2	135158578	137042794	641	47	-4.1101e-05	8.6044e-09	9.276e-05	-0.44309	0.6577
2	137042794	138698117	972	50	5.6313e-05	6.9016e-09	8.3076e-05	0.67785	0.49787
2	138698117	140100271	854	50	-0.00014637	2.7747e-09	5.2676e-05	-2.7788	0.0054568
2	140100271	141805351	1256	50	-0.0001245	5.9199e-09	7.6941e-05	-1.6181	0.10563
2	141805351	142518602	588	42	-0.00018247	6.2011e-09	7.8747e-05	-2.3171	0.020498
2	142518602	144519484	1371	50	-0.00014001	7.86e-09	8.8657e-05	-1.5792	0.11429
2	144519484	146445570	718	50	-4.3046e-06	6.8894e-09	8.3003e-05	-0.051861	0.95864
2	146445570	147277162	288	21	8.9543e-05	3.6038e-09	6.0032e-05	1.4916	0.1358
2	147277162	150210292	1245	50	2.9543e-05	7.2097e-09	8.491e-05	0.34793	0.72789
2	150210292	151731462	913	50	-0.00019748	7.3406e-09	8.5677e-05	-2.3049	0.021172
2	151731462	152486782	544	37	-2.4857e-05	2.9472e-09	5.4288e-05	-0.45786	0.64705
2	152486782	154005056	737	50	-5.5329e-05	2.4233e-09	4.9227e-05	-1.124	0.26103
2	154005056	155391135	781	50	-0.00017284	4.7858e-09	6.9179e-05	-2.4985	0.012472
2	155391135	157560635	1026	50	-0.00021043	5.9818e-09	7.7342e-05	-2.7208	0.0065131
2	157560635	158533218	266	29	-8.271e-05	5.7676e-09	7.5945e-05	-1.0891	0.27612
2	158533218	159577082	610	47	-1.7627e-06	5.5954e-09	7.4802e-05	-0.023565	0.9812
2	159577082	161769733	1187	50	-0.00024177	1.2737e-08	0.00011286	-2.1422	0.032178
2	161769733	163503551	633	39	-0.0001121	7.3598e-09	8.5789e-05	-1.3067	0.19132
2	163503551	164466638	450	34	-7.9638e-05	2.5772e-09	5.0766e-05	-1.5687	0.11671
2	164466638	165178840	373	26	-5.1872e-05	3.8268e-09	6.1861e-05	-0.83852	0.40174
2	165178840	167160270	1148	50	2.8402e-05	8.184e-09	9.0466e-05	0.31395	0.75356
2	167160270	167355970	158	13	-0.00011341	2.9363e-09	5.4188e-05	-2.093	0.036351
2	167355970	169968236	1330	50	4.4187e-05	6.9087e-09	8.3119e-05	0.53161	0.59499
2	169968236	171226245	901	50	2.4667e-05	3.7853e-09	6.1525e-05	0.40093	0.68847
2	171226245	173138905	900	50	-2.4953e-05	1.0258e-08	0.00010128	-0.24637	0.8054
2	173138905	175588929	1173	50	7.8408e-05	9.5702e-09	9.7828e-05	0.80149	0.42285
2	175588929	177363636	838	50	0.00017834	4.7019e-09	6.857e-05	2.6008	0.0093008
2	177363636	178553183	741	50	-2.6961e-05	4.2034e-09	6.4834e-05	-0.41584	0.67753
2	178553183	181312739	1870	50	-0.00015176	8.0697e-09	8.9832e-05	-1.6894	0.091138
2	181312739	182266031	650	42	-0.00014004	9.7557e-09	9.8771e-05	-1.4179	0.15623
2	182266031	184357608	1194	50	-0.0001275	6.25e-09	7.9057e-05	-1.6127	0.10681
2	184357608	185280173	563	36	-0.00016284	4.8059e-09	6.9324e-05	-2.349	0.018825
2	185280173	189882065	2234	50	-0.00016474	6.2606e-09	7.9124e-05	-2.0821	0.037335
2	189882065	191973357	945	50	-4.7499e-06	5.23e-09	7.2319e-05	-0.06568	0.94763
2	191973357	195861164	1513	50	-0.00023668	6.7211e-09	8.1982e-05	-2.8869	0.0038904
2	195861164	196447456	302	23	4.9427e-05	3.2522e-09	5.7028e-05	0.86671	0.3861
2	196447456	198078110	805	50	-3.8998e-06	5.3197e-09	7.2936e-05	-0.053469	0.95736
2	198078110	199311125	539	30	0.00020389	7.5836e-09	8.7084e-05	2.3413	0.019215
2	199311125	201576284	1086	50	-9.6584e-05	5.841e-09	7.6426e-05	-1.2638	0.20632
2	201576284	202818637	480	46	0.00012998	2.8594e-09	5.3474e-05	2.4307	0.015068
2	202818637	205799241	1198	50	-1.7609e-05	9.6384e-09	9.8175e-05	-0.17936	0.85765
2	205799241	206735704	584	50	-6.5889e-05	4.9903e-09	7.0642e-05	-0.93272	0.35097
2	206735704	208645399	1003	50	-3.5925e-05	1.4591e-08	0.0001208	-0.29741	0.76616
2	208645399	209941529	649	48	-3.9362e-05	6.874e-09	8.291e-05	-0.47476	0.63496
2	209941529	212379518	1460	50	-0.00021089	9.0193e-09	9.497e-05	-2.2206	0.026381
2	212379518	214014282	1161	50	-2.7206e-05	4.7807e-09	6.9142e-05	-0.39347	0.69397
2	214014282	215573795	932	50	0.0001203	6.7546e-09	8.2186e-05	1.4637	0.14327
2	215573795	217715661	1179	50	-5.0711e-05	5.1951e-09	7.2077e-05	-0.70357	0.4817
2	217715661	218395480	364	37	-8.7713e-05	2.2454e-09	4.7385e-05	-1.8511	0.06416
2	218395480	220454551	696	50	-4.6256e-05	6.318e-09	7.9486e-05	-0.58193	0.56061
2	220454551	222521176	1552	50	2.4606e-05	5.7336e-09	7.5721e-05	0.32496	0.74521
2	222521176	224859419	1433	50	-4.3932e-05	3.7074e-09	6.0889e-05	-0.72151	0.47059
2	224859419	225840004	662	45	3.9836e-05	4.2044e-09	6.4841e-05	0.61436	0.53898
2	225840004	228119842	1340	50	0.00026685	7.9153e-09	8.8968e-05	2.9994	0.0027055
2	228119842	229370787	824	50	-2.5528e-05	6.1659e-09	7.8523e-05	-0.32511	0.7451
2	229370787	231843389	1610	50	2.0125e-05	6.8755e-09	8.2918e-05	0.24271	0.80823
2	231843389	233550003	641	50	1.8183e-05	3.6475e-09	6.0394e-05	0.30107	0.76336
2	233550003	235150987	1213	50	-2.4357e-05	2.9709e-09	5.4506e-05	-0.44686	0.65498
2	235150987	236043550	595	50	-9.2213e-06	3.8813e-09	6.23e-05	-0.14802	0.88233
2	236043550	237449032	799	50	1.4872e-05	7.5323e-09	8.6789e-05	0.17136	0.86394
2	237449032	238760981	974	50	-8.5362e-05	5.6604e-09	7.5236e-05	-1.1346	0.25655
2	238760981	239952643	713	50	3.6787e-05	4.2996e-09	6.5571e-05	0.56102	0.57478
2	239952643	241560084	992	50	6.7147e-06	4.391e-09	6.6264e-05	0.10133	0.91929
2	241560084	242149921	303	31	6.4216e-05	3.9216e-09	6.2623e-05	1.0254	0.30515
2	242149921	243188920	187	20	-5.5425e-05	3.9079e-09	6.2513e-05	-0.8866	0.37529
3	60157	1441779	1031	50	-0.00015912	4.8898e-09	6.9927e-05	-2.2755	0.022877
3	1441779	2992120	1336	50	-2.2878e-07	5.0236e-09	7.0878e-05	-0.0032279	0.99742
3	2992120	4431647	1209	50	3.4718e-05	4.7285e-09	6.8764e-05	0.50488	0.61364
3	4431647	6083183	1110	50	-6.0598e-05	6.0565e-09	7.7823e-05	-0.77866	0.43618
3	6083183	7083387	807	50	0.00012204	4.9998e-09	7.0709e-05	1.726	0.08435
3	7083387	8648561	1395	50	7.2153e-05	2.7124e-09	5.208e-05	1.3854	0.16592
3	8648561	9543183	616	50	-0.00011328	7.376e-09	8.5884e-05	-1.319	0.18716
3	9543183	11019665	685	50	4.575e-05	6.8767e-09	8.2926e-05	0.55169	0.58116
3	11019665	13070799	1107	50	-3.1409e-05	1.1228e-08	0.00010596	-0.29642	0.76691
3	13070799	14816900	1227	50	-0.00012107	4.8913e-09	6.9938e-05	-1.7312	0.083423
3	14816900	16282442	816	50	-4.6579e-05	8.7842e-09	9.3724e-05	-0.49698	0.61921
3	16282442	17891118	645	50	-0.00011608	5.1857e-09	7.2012e-05	-1.6119	0.10698
3	17891118	19125144	623	49	-9.1151e-05	6.8153e-09	8.2555e-05	-1.1041	0.26954
3	19125144	20091348	284	27	-8.6428e-06	4.5003e-09	6.7085e-05	-0.12883	0.89749
3	20091348	21643707	1112	50	0.00011709	5.5016e-09	7.4173e-05	1.5786	0.11444
3	21643707	22204244	773	50	3.8521e-05	6.7714e-09	8.2289e-05	0.46812	0.6397
3	22204244	23804865	1048	50	8.399e-05	5.283e-09	7.2684e-05	1.1556	0.24786
3	23804865	25461558	1273	50	0.00014397	9.9838e-09	9.9919e-05	1.4409	0.14963
3	25461558	26877769	895	50	3.8029e-05	5.0375e-09	7.0975e-05	0.5358	0.59209
3	26877769	27840910	577	38	0.00018244	4.7952e-09	6.9247e-05	2.6346	0.0084237
3	27840910	29142260	834	50	-7.9402e-06	4.9711e-09	7.0506e-05	-0.11262	0.91033
3	29142260	30717955	1175	50	-4.6251e-05	5.8742e-09	7.6644e-05	-0.60345	0.54621
3	30717955	32351715	1061	50	-6.3656e-05	4.5745e-09	6.7635e-05	-0.94117	0.34662
3	32351715	33255592	374	48	9.8873e-05	4.689e-09	6.8476e-05	1.4439	0.14877
3	33255592	35283458	1094	50	-0.00031561	6.9597e-09	8.3425e-05	-3.7832	0.00015482
3	35283458	36486842	787	50	-3.3285e-05	1.1219e-08	0.00010592	-0.31424	0.75334
3	36486842	38356116	865	50	-9.9792e-05	5.407e-09	7.3532e-05	-1.3571	0.17474
3	38356116	40221298	1148	50	-7.8312e-05	4.3401e-09	6.588e-05	-1.1887	0.23456
3	40221298	41064528	274	21	2.0666e-05	2.7076e-09	5.2034e-05	0.39716	0.69125
3	41064528	42540002	821	50	0.00017197	9.5925e-09	9.7941e-05	1.7558	0.079119
3	42540002	45165153	1033	50	-8.778e-05	9.5886e-09	9.7921e-05	-0.89643	0.37002
3	45165153	46657500	872	50	0.00011809	6.3185e-09	7.9489e-05	1.4856	0.13739
3	46657500	47727212	272	19	7.6929e-05	4.8177e-09	6.941e-05	1.1083	0.26772
3	47727212	49316972	260	15	-7.8894e-05	1.0232e-08	0.00010116	-0.77993	0.43543
3	49316972	51832015	535	25	-0.00019759	1.6993e-08	0.00013036	-1.5158	0.12958
3	51832015	54081390	911	50	-6e-05	1.0106e-08	0.00010053	-0.59685	0.55061
3	54081390	55348860	935	50	7.2729e-05	3.1986e-09	5.6556e-05	1.286	0.19846
3	55348860	56433907	604	50	-9.4861e-05	6.4162e-09	8.0101e-05	-1.1843	0.23631
3	56433907	58157519	704	50	-1.7247e-05	4.2718e-09	6.5359e-05	-0.26388	0.79187
3	58157519	60272906	1329	50	-0.00018982	4.4763e-09	6.6905e-05	-2.8372	0.0045515
3	60272906	62355666	1402	50	0.00021291	8.6412e-09	9.2958e-05	2.2903	0.022002
3	62355666	63669286	1095	50	6.7282e-06	1.1474e-08	0.00010712	0.062812	0.94992
3	63669286	65273538	1053	50	8.7448e-05	7.0964e-09	8.424e-05	1.0381	0.29923
3	65273538	66270447	430	50	-3.8111e-05	2.6285e-09	5.1269e-05	-0.74335	0.45727
3	66270447	68286914	1193	50	9.9332e-05	4.2172e-09	6.494e-05	1.5296	0.12612
3	68286914	69276762	534	44	-8.6832e-05	1.6699e-09	4.0864e-05	-2.1249	0.033596
3	69276762	70449028	644	50	-2.9883e-05	3.0055e-09	5.4822e-05	-0.5451	0.58569
3	70449028	72529329	1055	50	-7.6735e-05	9.083e-09	9.5305e-05	-0.80515	0.42073
3	72529329	74321817	1241	50	3.6253e-05	2.8398e-09	5.329e-05	0.68031	0.49631
3	74321817	75704949	296	31	0.00013841	3.5467e-09	5.9554e-05	2.3241	0.020122
3	75704949	77508835	1013	50	4.7681e-05	6.402e-09	8.0012e-05	0.59592	0.55123
3	77508835	79024541	813	50	-8.6764e-05	5.9347e-09	7.7037e-05	-1.1263	0.26006
3	79024541	81427310	1159	50	6.3001e-05	5.5852e-09	7.4734e-05	0.84301	0.39923
3	81427310	82643886	545	35	-0.00014577	1.3315e-08	0.00011539	-1.2633	0.20648
3	82643886	84367479	738	44	-0.00012138	1.0186e-08	0.00010092	-1.2026	0.22911
3	84367479	85582231	507	31	0.00012099	8.8681e-09	9.4171e-05	1.2848	0.19888
3	85582231	87409732	1160	50	1.0599e-05	9.0216e-09	9.4982e-05	0.11159	0.91115
3	87409732	88298373	477	26	2.8416e-05	6.465e-09	8.0405e-05	0.35341	0.72378
3	88298373	94255316	1108	50	-6.3997e-06	9.9215e-09	9.9607e-05	-0.06425	0.94877
3	94255316	95311971	708	24	-0.00015183	3.9372e-09	6.2747e-05	-2.4197	0.015534
3	95311971	98215950	1328	50	-4.0474e-05	3.5168e-09	5.9303e-05	-0.6825	0.49492
3	98215950	99373762	749	49	4.3724e-05	4.3149e-09	6.5688e-05	0.66563	0.50565
3	99373762	100592217	521	34	5.155e-05	3.5884e-09	5.9903e-05	0.86055	0.38948
3	100592217	103084960	1318	50	-4.6796e-06	4.0425e-09	6.3581e-05	-0.073601	0.94133
3	103084960	104581613	941	50	1.1542e-05	3.7302e-09	6.1075e-05	0.18897	0.85011
3	104581613	106982811	1385	50	-3.6417e-05	6.1631e-09	7.8505e-05	-0.46387	0.64274
3	106982811	109522395	1035	50	1.1242e-05	8.7329e-09	9.345e-05	0.1203	0.90425
3	109522395	110513770	563	34	-6.5956e-05	5.0507e-09	7.1068e-05	-0.92807	0.35337
3	110513770	112815699	1277	50	9.471e-06	4.9554e-09	7.0395e-05	0.13454	0.89297
3	112815699	113947863	595	47	-6.4417e-05	3.8723e-09	6.2228e-05	-1.0352	0.30059
3	113947863	115447080	629	50	0.00031538	8.8182e-09	9.3905e-05	3.3585	0.0007836
3	115447080	116800153	930	50	-1.7734e-05	5.4455e-09	7.3794e-05	-0.24032	0.81008
3	116800153	118530251	1127	50	0.0001383	6.4807e-09	8.0503e-05	1.718	0.085797
3	118530251	120523055	1023	50	4.7099e-05	5.8461e-09	7.646e-05	0.616	0.5379
3	120523055	121974097	679	42	7.2623e-06	4.1921e-09	6.4747e-05	0.11216	0.91069
3	121974097	123517768	800	50	0.000113	8.6824e-09	9.318e-05	1.2127	0.22524
3	123517768	124936642	986	50	2.1818e-05	4.9324e-09	7.0231e-05	0.31065	0.75607
3	124936642	126214943	819	50	0.00011303	4.6991e-09	6.855e-05	1.6489	0.099166
3	126214943	128194861	1071	50	0.00019938	5.8533e-09	7.6507e-05	2.6061	0.0091592
3	128194861	130244735	555	50	0.00016192	5.0534e-09	7.1087e-05	2.2778	0.022738
3	130244735	131836516	1000	50	0.00010975	1.3131e-08	0.00011459	0.95776	0.33818
3	131836516	133252173	885	50	6.2955e-05	6.0215e-09	7.7598e-05	0.81129	0.4172
3	133252173	135456906	1333	50	-4.3336e-05	5.8535e-09	7.6508e-05	-0.56642	0.57111
3	135456906	137371083	758	44	-8.9406e-05	1.1626e-08	0.00010783	-0.82917	0.40701
3	137371083	139954597	1217	50	8.1103e-05	6.0557e-09	7.7819e-05	1.0422	0.29732
3	139954597	141339097	621	50	7.7753e-05	7.9716e-09	8.9284e-05	0.87085	0.38384
3	141339097	143164628	951	50	0.0001756	5.7519e-09	7.5841e-05	2.3154	0.020592
3	143164628	144410816	667	50	-0.00014497	2.9805e-09	5.4594e-05	-2.6554	0.0079209
3	144410816	145664619	971	50	-0.00011594	4.5829e-09	6.7697e-05	-1.7126	0.086788
3	145664619	146726629	791	50	-4.4804e-05	4.001e-09	6.3254e-05	-0.70833	0.47874
3	146726629	149043237	1223	50	0.00011648	8.9006e-09	9.4343e-05	1.2346	0.21697
3	149043237	150252004	677	50	-6.2359e-05	7.0054e-09	8.3698e-05	-0.74504	0.45625
3	150252004	151348730	578	50	6.5337e-05	4.9212e-09	7.0151e-05	0.93137	0.35166
3	151348730	153256571	1142	50	2.6495e-05	4.128e-09	6.4249e-05	0.41238	0.68006
3	153256571	154714218	869	50	-0.00015051	5.3047e-09	7.2833e-05	-2.0665	0.038778
3	154714218	156008700	613	49	9.7215e-05	6.0495e-09	7.7778e-05	1.2499	0.21134
3	156008700	157312028	865	50	-5.1716e-05	1.3407e-08	0.00011579	-0.44664	0.65513
3	157312028	159477890	1326	50	4.6361e-05	6.3733e-09	7.9833e-05	0.58072	0.56143
3	159477890	161524504	995	50	6.7306e-05	8.2346e-09	9.0744e-05	0.74171	0.45826
3	161524504	163253205	1298	50	-6.0693e-05	6.7607e-09	8.2223e-05	-0.73815	0.46042
3	163253205	165055469	1101	50	5.5484e-05	5.6166e-09	7.4944e-05	0.74034	0.4591
3	165055469	167117429	1043	50	-4.7142e-05	5.6648e-09	7.5265e-05	-0.62635	0.53108
3	167117429	168580960	585	48	-4.6385e-05	3.9833e-09	6.3114e-05	-0.73495	0.46237
3	168580960	170964909	1204	50	1.9658e-05	1.1641e-08	0.00010789	0.1822	0.85543
3	170964909	172295731	714	50	-1.7251e-05	4.2815e-09	6.5433e-05	-0.26365	0.79205
3	172295731	173477285	648	50	-8.8535e-05	6.6421e-09	8.1499e-05	-1.0863	0.27733
3	173477285	175116539	1064	50	6.1826e-05	5.9172e-09	7.6924e-05	0.80373	0.42155
3	175116539	176320287	738	50	-1.0484e-05	5.8732e-09	7.6637e-05	-0.1368	0.89119
3	176320287	178107165	980	50	-1.9281e-05	6.7129e-09	8.1932e-05	-0.23533	0.81395
3	178107165	179374586	704	50	3.6001e-05	4.9708e-09	7.0504e-05	0.51062	0.60962
3	179374586	181511166	843	50	9.7284e-05	4.8263e-09	6.9472e-05	1.4003	0.16141
3	181511166	183769683	1033	50	-4.6129e-05	7.819e-09	8.8425e-05	-0.52167	0.6019
3	183769683	185068255	623	50	-8.8754e-05	5.3899e-09	7.3416e-05	-1.2089	0.22669
3	185068255	186890344	918	50	7.0086e-05	6.7733e-09	8.23e-05	0.85159	0.39444
3	186890344	188856214	1204	50	-0.00013795	5.8232e-09	7.631e-05	-1.8077	0.070652
3	188856214	190226607	1180	50	2.592e-05	3.755e-09	6.1278e-05	0.42299	0.6723
3	190226607	192343814	1282	50	-2.1293e-05	4.8778e-09	6.9842e-05	-0.30487	0.76046
3	192343814	194059671	643	50	4.4483e-05	5.4039e-09	7.3511e-05	0.60511	0.54511
3	194059671	194786674	317	50	0.00010538	3.1352e-09	5.5993e-05	1.882	0.059839
3	194786674	195971408	201	34	-5.2306e-05	6.4104e-09	8.0065e-05	-0.65329	0.51357
3	195971408	197075987	264	41	2.324e-05	4.4591e-09	6.6776e-05	0.34803	0.72781
3	197075987	197946622	295	32	-3.0297e-05	3.0195e-09	5.495e-05	-0.55136	0.58139
4	10240	694715	179	16	2.8894e-05	2.4507e-09	4.9504e-05	0.58367	0.55944
4	694715	1478711	380	30	0.00015075	6.1403e-09	7.836e-05	1.9238	0.054385
4	1478711	2842979	402	47	-0.0001891	9.1754e-09	9.5788e-05	-1.9742	0.048362
4	2842979	3846040	414	45	-0.00010545	8.1448e-09	9.0249e-05	-1.1685	0.24262
4	3846040	4684116	395	47	-5.3362e-05	3.3825e-09	5.8159e-05	-0.91752	0.35887
4	4684116	5502388	554	50	-0.00015138	5.9628e-09	7.7219e-05	-1.9603	0.049958
4	5502388	6773043	791	50	-6.8717e-05	4.5325e-09	6.7324e-05	-1.0207	0.3074
4	6773043	7539692	503	50	-1.6679e-05	4.2453e-09	6.5156e-05	-0.25599	0.79796
4	7539692	8152235	399	50	3.0479e-05	3.0076e-09	5.4841e-05	0.55576	0.57837
4	8152235	9326479	392	45	0.00015148	3.1839e-09	5.6426e-05	2.6845	0.0072628
4	9326479	10699152	1001	48	-1.6393e-05	4.2068e-09	6.486e-05	-0.25274	0.80047
4	10699152	12323034	1203	50	2.303e-05	4.0579e-09	6.3702e-05	0.36153	0.71771
4	12323034	14272001	1480	50	-6.8954e-05	3.0198e-09	5.4953e-05	-1.2548	0.20956
4	14272001	15147446	642	50	-0.00011906	3.3246e-09	5.766e-05	-2.0649	0.038934
4	15147446	15927009	399	37	-5.3656e-05	3.1839e-09	5.6426e-05	-0.9509	0.34165
4	15927009	17383322	1084	50	5.5313e-06	6.1556e-09	7.8457e-05	0.070501	0.94379
4	17383322	18841874	869	50	5.5283e-05	6.2933e-09	7.9331e-05	0.69687	0.48589
4	18841874	20544557	1054	50	0.00013927	8.2054e-09	9.0584e-05	1.5375	0.12417
4	20544557	22319347	1269	50	-5.2335e-05	5.4506e-09	7.3828e-05	-0.70887	0.4784
4	22319347	24135529	1036	50	-3.0124e-05	4.607e-09	6.7875e-05	-0.44382	0.65717
4	24135529	25609322	901	50	-5.4521e-05	7.02e-09	8.3786e-05	-0.65072	0.51523
4	25609322	27343722	872	50	-6.9584e-05	1.0002e-08	0.00010001	-0.69578	0.48657
4	27343722	27965868	338	37	-1.5245e-06	2.5505e-09	5.0502e-05	-0.030187	0.97592
4	27965868	29762208	1083	50	4.4618e-05	8.5055e-09	9.2225e-05	0.48379	0.62853
4	29762208	30454535	338	31	-2.3112e-05	5.0443e-09	7.1023e-05	-0.32542	0.74486
4	30454535	31782981	774	50	-6.8144e-05	5.8923e-09	7.6762e-05	-0.88774	0.37468
4	31782981	33172766	760	50	-7.9226e-05	3.2399e-09	5.692e-05	-1.3919	0.16396
4	33172766	35151415	818	43	5.8298e-05	7.7214e-09	8.7871e-05	0.66345	0.50704
4	35151415	36020436	679	42	-3.9721e-05	4.5807e-09	6.7681e-05	-0.58688	0.55728
4	36020436	37255047	985	50	-0.00013176	4.709e-09	6.8622e-05	-1.9201	0.054843
4	37255047	38907022	1109	50	0.00013726	5.7078e-09	7.555e-05	1.8168	0.06924
4	38907022	40202609	621	50	-7.5106e-05	6.5758e-09	8.1091e-05	-0.9262	0.35434
4	40202609	42213058	1103	50	-0.00016994	6.4881e-09	8.0549e-05	-2.1098	0.034875
4	42213058	43965045	1046	50	-0.00010227	6.2844e-09	7.9274e-05	-1.2901	0.19702
4	43965045	45189157	859	50	-0.00019488	1.5839e-08	0.00012585	-1.5485	0.12151
4	45189157	47411896	1005	50	-2.6286e-05	7.4829e-09	8.6504e-05	-0.30387	0.76123
4	47411896	48123600	407	31	3.5816e-05	4.2188e-09	6.4953e-05	0.55142	0.58135
4	48123600	53877433	813	47	7.6845e-05	7.383e-09	8.5924e-05	0.89433	0.37114
4	53877433	55429556	931	50	7.2587e-05	4.0551e-09	6.368e-05	1.1399	0.25434
4	55429556	56547644	685	50	-1.1338e-05	6.9735e-09	8.3507e-05	-0.13577	0.892
4	56547644	58935008	1415	50	-0.00010021	6.0028e-09	7.7478e-05	-1.2934	0.19588
4	58935008	60741087	1076	50	-1.2341e-05	6.4192e-09	8.012e-05	-0.15403	0.87759
4	60741087	62371763	805	50	1.4489e-05	4.2302e-09	6.504e-05	0.22276	0.82372
4	62371763	64341001	834	50	-5.1294e-05	7.0446e-09	8.3932e-05	-0.61114	0.54111
4	64341001	66600492	1110	50	1.6778e-05	5.2897e-09	7.273e-05	0.23069	0.81756
4	66600492	68059497	884	50	-0.00016933	8.4956e-09	9.2172e-05	-1.8371	0.0662
4	68059497	68854765	437	39	4.62e-05	6.1807e-09	7.8617e-05	0.58765	0.55676
4	68854765	71049152	1051	50	-0.0001095	3.3719e-09	5.8068e-05	-1.8857	0.059342
4	71049152	72140558	463	33	-2.2263e-06	2.7035e-09	5.1995e-05	-0.042817	0.96585
4	72140558	74592390	854	50	7.162e-05	3.9268e-09	6.2665e-05	1.1429	0.25307
4	74592390	77130707	1172	50	-6.9886e-05	3.2247e-09	5.6786e-05	-1.2307	0.21844
4	77130707	79093979	1202	50	-6.3043e-05	7.3864e-09	8.5944e-05	-0.73353	0.46324
4	79093979	80990297	1019	50	0.00012929	3.6859e-09	6.0711e-05	2.1296	0.033204
4	80990297	82125315	407	34	6.1076e-05	3.4811e-09	5.9001e-05	1.0352	0.30059
4	82125315	83372593	680	50	-7.2724e-05	5.9305e-09	7.701e-05	-0.94435	0.34499
4	83372593	84799656	838	50	5.07e-05	3.1194e-09	5.5851e-05	0.90777	0.364
4	84799656	86930609	1021	50	-2.6251e-05	4.3617e-09	6.6043e-05	-0.39748	0.69101
4	86930609	87534648	267	21	3.408e-05	4.6755e-09	6.8378e-05	0.49841	0.61819
4	87534648	89238028	986	50	0.00016325	9.325e-09	9.6566e-05	1.6905	0.090928
4	89238028	90231564	518	49	3.6599e-05	5.689e-09	7.5426e-05	0.48523	0.62751
4	90231564	91560677	614	50	-0.00012113	5.1098e-09	7.1483e-05	-1.6945	0.090166
4	91560677	94233299	1111	50	3.1098e-05	5.0841e-09	7.1303e-05	0.43615	0.66273
4	94233299	96182188	1200	50	-0.00011554	1.1158e-08	0.00010563	-1.0938	0.27404
4	96182188	97540703	919	50	4.2451e-05	5.806e-09	7.6197e-05	0.55712	0.57745
4	97540703	99424067	948	48	4.2879e-06	5.2502e-09	7.2458e-05	0.059177	0.95281
4	99424067	100678360	594	50	-8.7032e-06	7.8318e-09	8.8498e-05	-0.098343	0.92166
4	100678360	103221356	1413	50	7.4144e-05	7.8512e-09	8.8607e-05	0.83678	0.40272
4	103221356	105305294	909	50	9.1609e-05	7.6215e-09	8.7301e-05	1.0493	0.29402
4	105305294	107501305	1012	50	7.4164e-05	4.156e-09	6.4467e-05	1.1504	0.24997
4	107501305	108815348	685	50	0.00012366	5.0374e-09	7.0975e-05	1.7423	0.081461
4	108815348	111256567	1277	50	0.00027138	5.7851e-09	7.606e-05	3.568	0.00035969
4	111256567	113870102	1275	50	-1.9308e-05	4.5941e-09	6.778e-05	-0.28486	0.77575
4	113870102	115666246	1028	50	-3.4173e-05	7.0981e-09	8.425e-05	-0.40561	0.68503
4	115666246	117276929	796	45	0.00013527	2.8929e-09	5.3786e-05	2.515	0.011905
4	117276929	118479918	952	50	1.9163e-05	2.8548e-09	5.3431e-05	0.35865	0.71985
4	118479918	119933512	1026	50	-6.8197e-05	4.2365e-09	6.5088e-05	-1.0478	0.29475
4	119933512	120392684	291	18	7.3849e-05	4.6417e-09	6.813e-05	1.0839	0.27839
4	120392684	122657987	1412	50	0.0001407	7.2367e-09	8.5069e-05	1.654	0.098132
4	122657987	124286481	785	45	0.0001825	3.5657e-09	5.9713e-05	3.0563	0.002241
4	124286481	125210862	477	45	-0.00010413	3.5957e-09	5.9965e-05	-1.7366	0.082457
4	125210862	126480886	773	50	-7.7338e-06	3.745e-09	6.1196e-05	-0.12638	0.89943
4	126480886	127275477	467	40	-5.2251e-05	3.3821e-09	5.8156e-05	-0.89846	0.36894
4	127275477	127830293	387	33	3.2663e-05	1.8338e-09	4.2822e-05	0.76276	0.4456
4	127830293	128996665	420	21	-2.5018e-05	2.6921e-09	5.1886e-05	-0.48217	0.62969
4	128996665	130591885	847	50	0.00014736	5.2899e-09	7.2732e-05	2.0261	0.042757
4	130591885	131283821	392	29	0.00011145	3.9147e-09	6.2568e-05	1.7813	0.07487
4	131283821	132954033	816	50	3.6174e-05	3.2461e-09	5.6975e-05	0.6349	0.52549
4	132954033	134628434	1003	50	-6.8499e-05	4.728e-09	6.876e-05	-0.9962	0.31915
4	134628434	136566407	814	50	0.00013678	3.8541e-09	6.2081e-05	2.2032	0.02758
4	136566407	138541971	1134	50	-6.5792e-05	5.4623e-09	7.3908e-05	-0.8902	0.37336
4	138541971	139556511	604	50	-7.2127e-05	3.6533e-09	6.0442e-05	-1.1933	0.23274
4	139556511	141084631	679	50	0.00010766	8.7352e-09	9.3462e-05	1.1519	0.24934
4	141084631	143443265	1294	50	3.2651e-06	4.5838e-09	6.7704e-05	0.048226	0.96154
4	143443265	146178187	995	50	-0.00016113	8.4892e-09	9.2137e-05	-1.7488	0.080328
4	146178187	148521873	1084	50	-2.3208e-05	7.2059e-09	8.4888e-05	-0.2734	0.78455
4	148521873	150683580	1001	50	4.5014e-05	3.4839e-09	5.9024e-05	0.76263	0.44569
4	150683580	152782184	797	49	-6.4313e-05	6.2891e-09	7.9304e-05	-0.81097	0.41738
4	152782184	154477641	620	50	-2.5115e-05	7.6103e-09	8.7237e-05	-0.28789	0.77343
4	154477641	155056126	353	36	2.7993e-05	1.963e-09	4.4306e-05	0.63181	0.52751
4	155056126	157485097	1359	50	2.3398e-05	2.8796e-09	5.3662e-05	0.43602	0.66282
4	157485097	158743718	613	49	-4.9627e-05	5.5641e-09	7.4593e-05	-0.66531	0.50585
4	158743718	161058864	930	50	-2.5688e-05	3.3739e-09	5.8085e-05	-0.44225	0.65831
4	161058864	161826435	564	44	-0.00023229	3.2418e-09	5.6937e-05	-4.0797	4.5088e-05
4	161826435	163243679	940	50	-0.00022321	9.1944e-09	9.5887e-05	-2.3278	0.019921
4	163243679	164478234	600	50	-6.2305e-05	4.4076e-09	6.639e-05	-0.93847	0.348
4	164478234	165823448	807	50	-1.6539e-05	3.6585e-09	6.0485e-05	-0.27344	0.78452
4	165823448	167018858	635	50	-3.892e-05	3.0263e-09	5.5012e-05	-0.70748	0.47927
4	167018858	167852917	370	28	-6.8154e-05	5.3178e-09	7.2924e-05	-0.93459	0.35
4	167852917	169676825	1097	50	-9.1332e-06	2.7487e-09	5.2428e-05	-0.17421	0.8617
4	169676825	170776510	432	38	4.8916e-05	3.4747e-09	5.8946e-05	0.82984	0.40663
4	170776510	172558635	816	50	0.00013062	7.0773e-09	8.4127e-05	1.5527	0.1205
4	172558635	174264132	823	50	-0.00014424	5.9889e-09	7.7388e-05	-1.8639	0.062339
4	174264132	176570716	1039	50	8.5069e-05	6.0574e-09	7.7829e-05	1.093	0.27438
4	176570716	178991910	1499	50	3.7346e-05	5.4037e-09	7.351e-05	0.50804	0.61143
4	178991910	180122043	590	50	3.2025e-05	5.1759e-09	7.1944e-05	0.44514	0.65622
4	180122043	182066807	1411	50	0.00013279	5.3603e-09	7.3214e-05	1.8138	0.069712
4	182066807	183371275	1157	50	0.00022304	6.0446e-09	7.7747e-05	2.8688	0.0041202
4	183371275	184929455	886	50	2.4372e-05	2.4532e-09	4.9529e-05	0.49207	0.62267
4	184929455	186909090	1192	50	4.5242e-05	3.4588e-09	5.8811e-05	0.76927	0.44173
4	186909090	188472981	921	50	-9.6439e-05	2.9846e-09	5.4632e-05	-1.7653	0.077519
4	188472981	189693511	625	50	6.7204e-06	3.3653e-09	5.8011e-05	0.11585	0.90777
4	189693511	191043594	525	50	9.5541e-05	2.5608e-09	5.0605e-05	1.888	0.059029
5	11940	982252	324	28	-3.6103e-05	6.0258e-09	7.7626e-05	-0.46509	0.64186
5	982252	2132442	652	50	4.4924e-05	4.9094e-09	7.0067e-05	0.64116	0.52142
5	2132442	3361941	1352	50	-0.00010807	3.8384e-09	6.1955e-05	-1.7444	0.081094
5	3361941	4632110	956	50	0.00011906	7.009e-09	8.372e-05	1.4221	0.15501
5	4632110	5973233	1197	50	0.00010472	4.0593e-09	6.3713e-05	1.6436	0.10026
5	5973233	7143218	1022	50	-0.00015094	2.635e-09	5.1332e-05	-2.9405	0.0032765
5	7143218	8446336	993	50	8.7784e-05	3.8324e-09	6.1906e-05	1.418	0.15619
5	8446336	9718832	1147	50	-2.8429e-06	5.1559e-09	7.1805e-05	-0.039592	0.96842
5	9718832	11173271	1009	50	6.8477e-05	5.1456e-09	7.1733e-05	0.95461	0.33977
5	11173271	13464832	1050	50	1.325e-05	3.7156e-09	6.0956e-05	0.21737	0.82792
5	13464832	14757804	949	50	-0.00016711	6.1197e-09	7.8228e-05	-2.1361	0.032669
5	14757804	16963613	1214	50	-7.2619e-06	2.7229e-09	5.2181e-05	-0.13917	0.88932
5	16963613	18051592	486	50	2.8726e-05	5.522e-09	7.431e-05	0.38657	0.69907
5	18051592	19917716	1099	50	-7.7505e-07	6.0613e-09	7.7854e-05	-0.0099552	0.99206
5	19917716	22152073	927	50	-1.4856e-05	2.7065e-09	5.2024e-05	-0.28556	0.77521
5	22152073	23494324	818	50	4.249e-05	4.0234e-09	6.3431e-05	0.66987	0.50294
5	23494324	26184851	1637	50	-3.5003e-05	2.7035e-09	5.1996e-05	-0.6732	0.50082
5	26184851	26857604	371	29	-9.1704e-05	2.9354e-09	5.418e-05	-1.6926	0.090533
5	26857604	27984513	482	42	8.6168e-06	6.4372e-09	8.0232e-05	0.1074	0.91447
5	27984513	29714820	760	50	0.0001546	4.649e-09	6.8183e-05	2.2674	0.023364
5	29714820	31390249	991	50	0.000148	5.5005e-09	7.4165e-05	1.9956	0.045977
5	31390249	33500180	1134	50	-0.00010523	3.0132e-09	5.4892e-05	-1.917	0.055239
5	33500180	35048970	820	50	4.9422e-05	2.3927e-09	4.8915e-05	1.0104	0.31232
5	35048970	36433954	814	50	0.0001595	3.3009e-09	5.7453e-05	2.7763	0.005499
5	36433954	38802410	1333	50	-6.0497e-05	5.7931e-09	7.6113e-05	-0.79484	0.42671
5	38802410	40287729	975	50	-1.9884e-05	3.508e-09	5.9228e-05	-0.33572	0.73708
5	40287729	41888710	1074	50	0.00012254	3.2183e-09	5.673e-05	2.1601	0.030764
5	41888710	43983499	774	38	-5.5262e-06	8.1172e-09	9.0095e-05	-0.061337	0.95109
5	43983499	50163398	912	42	8.3529e-05	4.2722e-09	6.5362e-05	1.2779	0.20127
5	50163398	52134622	1208	50	0.00012765	5.0139e-09	7.0809e-05	1.8027	0.071438
5	52134622	53703044	1119	50	-3.5686e-05	6.155e-09	7.8454e-05	-0.45486	0.64921
5	53703044	55417349	1008	50	2.0719e-05	2.7311e-09	5.226e-05	0.39646	0.69177
5	55417349	56621102	746	50	-9.4499e-05	1.2019e-08	0.00010963	-0.86197	0.3887
5	56621102	57340073	514	43	-5.255e-05	2.9662e-09	5.4463e-05	-0.96488	0.33461
5	57340073	58524622	1030	50	-7.3885e-06	4.0699e-09	6.3796e-05	-0.11581	0.9078
5	58524622	60935907	1113	50	3.205e-05	6.524e-09	8.0771e-05	0.3968	0.69152
5	60935907	61672995	491	33	-6.8664e-05	5.8259e-09	7.6328e-05	-0.89959	0.36834
5	61672995	63218987	974	50	1.1308e-05	6.1271e-09	7.8276e-05	0.14446	0.88513
5	63218987	63968304	314	24	0.00015467	5.9903e-09	7.7397e-05	1.9984	0.045679
5	63968304	65911286	1066	50	1.482e-05	4.319e-09	6.5719e-05	0.22551	0.82158
5	65911286	67850860	1212	50	-0.00011697	6.3849e-09	7.9906e-05	-1.4638	0.14325
5	67850860	71240456	766	50	0.00015808	4.9174e-09	7.0124e-05	2.2542	0.024181
5	71240456	73759326	1575	50	-0.00019276	4.9102e-09	7.0073e-05	-2.7508	0.0059442
5	73759326	75798866	1084	50	-0.00017109	1.6671e-08	0.00012911	-1.3251	0.18514
5	75798866	77623332	1134	50	-8.3901e-06	8.9809e-09	9.4767e-05	-0.088533	0.92945
5	77623332	79393144	1004	50	-1.2392e-05	9.214e-09	9.599e-05	-0.1291	0.89728
5	79393144	80481471	727	50	-0.00016153	4.4685e-09	6.6847e-05	-2.4165	0.015672
5	80481471	82025648	718	50	-6.3339e-05	8.1116e-09	9.0064e-05	-0.70326	0.48189
5	82025648	83972689	876	50	-0.00013673	4.9709e-09	7.0504e-05	-1.9394	0.052458
5	83972689	85767290	1286	50	-1.8969e-05	6.3979e-09	7.9987e-05	-0.23715	0.81254
5	85767290	87389991	523	38	3.2703e-05	1.008e-08	0.0001004	0.32573	0.74463
5	87389991	88891530	519	40	5.3206e-05	1.8776e-08	0.00013703	0.38829	0.6978
5	88891530	90422654	788	50	-9.5206e-05	4.1115e-09	6.4121e-05	-1.4848	0.1376
5	90422654	91840542	596	46	-5.5819e-05	6.277e-09	7.9227e-05	-0.70454	0.48109
5	91840542	93809984	737	50	0.000144	9.2971e-09	9.6422e-05	1.4935	0.13532
5	93809984	95963519	1141	50	-0.00010267	9.9269e-09	9.9634e-05	-1.0304	0.30281
5	95963519	97315601	858	50	6.5278e-05	5.22e-09	7.2249e-05	0.9035	0.36626
5	97315601	99260992	1046	50	2.7789e-05	3.3259e-09	5.7671e-05	0.48185	0.62991
5	99260992	101578769	1092	50	3.273e-05	2.6669e-09	5.1642e-05	0.63378	0.52622
5	101578769	103320005	957	50	1.1131e-06	3.2573e-09	5.7073e-05	0.019503	0.98444
5	103320005	104851483	804	50	8.0987e-05	5.1898e-09	7.204e-05	1.1242	0.26093
5	104851483	105893055	324	25	-2.7514e-05	6.6251e-09	8.1395e-05	-0.33804	0.73534
5	105893055	107264196	1025	50	0.00011906	1.02e-08	0.00010099	1.1789	0.23845
5	107264196	108633934	801	50	-5.7806e-05	8.068e-09	8.9822e-05	-0.64356	0.51986
5	108633934	110821144	1212	50	1.4844e-06	4.2871e-09	6.5476e-05	0.022671	0.98191
5	110821144	111981562	716	50	2.5344e-05	3.8834e-09	6.2317e-05	0.40669	0.68424
5	111981562	113396285	1098	50	0.00011001	6.9134e-09	8.3147e-05	1.3231	0.18579
5	113396285	114830370	947	50	-9.7416e-05	3.9799e-09	6.3087e-05	-1.5442	0.12255
5	114830370	115831047	770	50	-8.7063e-06	4.8888e-09	6.992e-05	-0.12452	0.90091
5	115831047	117346213	1173	50	-4.4971e-05	5.4824e-09	7.4043e-05	-0.60736	0.54361
5	117346213	118608820	603	50	4.8791e-06	5.6322e-09	7.5048e-05	0.065013	0.94816
5	118608820	119669042	642	47	0.00020142	6.6897e-09	8.1791e-05	2.4626	0.013792
5	119669042	120452166	495	35	0.00010936	4.1891e-09	6.4723e-05	1.6897	0.091088
5	120452166	122556905	1090	50	2.1636e-05	5.5888e-09	7.4758e-05	0.28942	0.77226
5	122556905	123798100	838	50	-8.3483e-05	7.5749e-09	8.7034e-05	-0.9592	0.33746
5	123798100	125785649	1560	50	0.00012389	5.8164e-09	7.6265e-05	1.6245	0.10428
5	125785649	127344604	729	50	5.3983e-05	3.9525e-09	6.2869e-05	0.85866	0.39053
5	127344604	129519025	1417	50	-5.8738e-06	5.2853e-09	7.27e-05	-0.080795	0.9356
5	129519025	132139649	973	48	7.8367e-06	9.0605e-09	9.5187e-05	0.08233	0.93438
5	132139649	134777401	1344	50	9.0165e-05	6.8293e-09	8.264e-05	1.0911	0.27524
5	134777401	136376050	1102	50	6.701e-06	4.4134e-09	6.6433e-05	0.10087	0.91965
5	136376050	139265072	1080	50	-7.6483e-06	9.5782e-09	9.7868e-05	-0.078148	0.93771
5	139265072	140645971	536	36	7.5613e-05	4.7648e-09	6.9028e-05	1.0954	0.27334
5	140645971	142981248	1236	50	-7.9072e-05	9.2733e-09	9.6298e-05	-0.82112	0.41158
5	142981248	144943354	1280	50	-0.00033221	6.2916e-09	7.932e-05	-4.1883	2.8111e-05
5	144943354	147181998	1271	50	1.813e-05	4.7685e-09	6.9054e-05	0.26254	0.7929
5	147181998	148662624	1043	50	-0.00020067	6.4614e-09	8.0383e-05	-2.4964	0.012545
5	148662624	150561298	1185	50	-1.745e-05	3.4156e-09	5.8443e-05	-0.29858	0.76526
5	150561298	152867774	1525	50	2.9933e-06	9.8067e-09	9.9029e-05	0.030227	0.97589
5	152867774	153773088	676	50	7.4525e-05	1.1611e-08	0.00010776	0.69161	0.48918
5	153773088	155373505	1077	50	-8.0572e-06	5.26e-09	7.2526e-05	-0.11109	0.91154
5	155373505	156628700	738	50	0.00012137	6.312e-09	7.9448e-05	1.5276	0.12661
5	156628700	158825698	1616	50	4.5006e-05	5.6551e-09	7.52e-05	0.59848	0.54952
5	158825698	159973944	622	50	4.1151e-05	3.7651e-09	6.1361e-05	0.67065	0.50244
5	159973944	161482133	1007	50	-1.0262e-05	5.0517e-09	7.1075e-05	-0.14439	0.8852
5	161482133	162743908	711	50	1.1956e-05	2.1629e-09	4.6507e-05	0.25707	0.79713
5	162743908	163771582	685	50	-3.2032e-05	3.4814e-09	5.9004e-05	-0.54289	0.58721
5	163771582	165642395	1053	50	-1.6398e-05	7.1571e-09	8.46e-05	-0.19383	0.84631
5	165642395	166847740	800	50	-3.0388e-05	6.1352e-09	7.8327e-05	-0.38796	0.69805
5	166847740	168525318	965	50	0.0001207	7.9276e-09	8.9037e-05	1.3556	0.17523
5	168525318	169505664	749	50	-3.4804e-05	3.8038e-09	6.1675e-05	-0.56432	0.57254
5	169505664	171074292	1050	50	-6.7768e-05	6.732e-09	8.2049e-05	-0.82595	0.40883
5	171074292	172678327	934	50	-8.5961e-05	3.1987e-09	5.6557e-05	-1.5199	0.12854
5	172678327	173642871	719	50	-3.0035e-05	3.9634e-09	6.2955e-05	-0.47708	0.63331
5	173642871	175450595	1220	50	0.00011468	4.605e-09	6.786e-05	1.69	0.091029
5	175450595	177251507	433	50	-9.553e-05	5.9172e-09	7.6923e-05	-1.2419	0.21428
5	177251507	178413464	661	50	-9.8242e-05	4.438e-09	6.6618e-05	-1.4747	0.14029
5	178413464	179401244	460	50	-4.4698e-05	3.6145e-09	6.0121e-05	-0.74346	0.4572
5	179401244	180559933	499	50	4.7029e-05	2.3512e-09	4.8489e-05	0.96988	0.3321
5	180559933	180885156	70	10	6.7746e-06	2.8772e-09	5.364e-05	0.1263	0.8995
6	73924	1452362	1100	50	0.00015599	4.576e-09	6.7646e-05	2.3059	0.021116
6	1452362	2458936	683	50	-0.00014243	4.8318e-09	6.9511e-05	-2.049	0.040465
6	2458936	3573593	908	50	3.3276e-05	4.0127e-09	6.3346e-05	0.5253	0.59937
6	3573593	4617817	980	50	-0.00010864	4.4658e-09	6.6827e-05	-1.6257	0.10401
6	4617817	5791472	989	50	-7.8178e-05	5.3962e-09	7.3459e-05	-1.0642	0.28722
6	5791472	6785207	887	50	7.9867e-05	3.5045e-09	5.9199e-05	1.3491	0.17729
6	6785207	7808936	740	50	1.0498e-05	4.3444e-09	6.5912e-05	0.15928	0.87345
6	7808936	9020026	1056	50	4.214e-05	5.2834e-09	7.2687e-05	0.57974	0.56209
6	9020026	10540317	1116	50	1.6632e-05	6.1929e-09	7.8695e-05	0.21135	0.83262
6	10540317	11790816	846	50	5.3333e-06	3.3977e-09	5.829e-05	0.091496	0.9271
6	11790816	13209388	1026	50	-2.645e-05	1.1425e-08	0.00010689	-0.24746	0.80455
6	13209388	14802924	1129	50	9.7718e-06	7.4918e-09	8.6555e-05	0.1129	0.91011
6	14802924	17386405	1603	50	-7.0552e-05	6.5374e-09	8.0854e-05	-0.87258	0.38289
6	17386405	19207487	1343	50	1.7064e-05	8.7371e-09	9.3473e-05	0.18255	0.85515
6	19207487	21684065	1865	50	-8.643e-06	6.873e-09	8.2904e-05	-0.10425	0.91697
6	21684065	22748307	841	50	-0.00013525	8.4034e-09	9.167e-05	-1.4754	0.1401
6	22748307	23936619	1007	50	-7.3024e-05	6.8246e-09	8.2611e-05	-0.88395	0.37672
6	23936619	24852275	611	50	-3.4557e-05	8.7822e-09	9.3713e-05	-0.36875	0.71232
6	24852275	25684587	839	50	-0.00031265	4.9187e-09	7.0133e-05	-4.458	8.2742e-06
6	25684587	26791233	699	41	-0.00034035	1.5165e-08	0.00012315	-2.7638	0.0057132
6	26791233	28017819	516	26	-0.00019152	5.1253e-09	7.1591e-05	-2.6753	0.0074673
6	28017819	28917608	542	25	-0.00028218	7.0014e-09	8.3674e-05	-3.3723	0.00074538
6	28917608	29737971	792	38	-0.00018835	7.289e-09	8.5375e-05	-2.2062	0.027373
6	29737971	30798168	1560	50	-0.00035432	4.9644e-09	7.0459e-05	-5.0288	4.9368e-07
6	30798168	31571218	1413	50	-0.00027457	7.3134e-09	8.5518e-05	-3.2106	0.0013244
6	31571218	32682664	1049	50	-0.00035218	1.4318e-08	0.00011966	-2.9433	0.0032473
6	32682664	33236497	1067	50	-0.00014486	1.0144e-08	0.00010072	-1.4383	0.15036
6	33236497	35455756	1135	50	0.00010708	2.5533e-08	0.00015979	0.67014	0.50277
6	35455756	37572596	1210	50	-9.7904e-05	5.0059e-09	7.0753e-05	-1.3838	0.16643
6	37572596	39295677	1274	50	5.7462e-05	4.9258e-09	7.0184e-05	0.81874	0.41294
6	39295677	40345115	738	50	4.5213e-05	5.8088e-09	7.6216e-05	0.59322	0.55303
6	40345115	42038721	1218	50	-7.8784e-05	6.066e-09	7.7884e-05	-1.0116	0.31175
6	42038721	43756169	653	50	-7.7496e-05	5.3534e-09	7.3167e-05	-1.0592	0.28952
6	43756169	45406563	1023	50	0.00013232	3.6546e-09	6.0453e-05	2.1889	0.028605
6	45406563	47311898	1337	50	4.0257e-05	5.4288e-09	7.368e-05	0.54638	0.5848
6	47311898	48391125	781	46	-2.7541e-05	6.4012e-09	8.0007e-05	-0.34423	0.73068
6	48391125	50386145	1282	50	-3.1521e-05	8.5981e-09	9.2726e-05	-0.33993	0.73391
6	50386145	52210476	1226	50	-0.00021513	2.0447e-08	0.00014299	-1.5045	0.13246
6	52210476	53279102	733	50	-5.0163e-05	4.9836e-09	7.0594e-05	-0.71058	0.47735
6	53279102	55468270	1772	50	5.8489e-05	7.1525e-09	8.4573e-05	0.69158	0.4892
6	55468270	56105313	598	28	-7.685e-05	3.8907e-09	6.2376e-05	-1.2321	0.21793
6	56105313	57599465	562	43	-4.5361e-05	5.2664e-09	7.257e-05	-0.62507	0.53193
6	57599465	61880512	317	13	1.5743e-05	2.5999e-09	5.0989e-05	0.30875	0.75751
6	61880512	63552888	1005	30	-1.1281e-06	3.3038e-09	5.7479e-05	-0.019626	0.98434
6	63552888	65765742	1135	50	9.4086e-05	4.2007e-09	6.4813e-05	1.4517	0.1466
6	65765742	67329215	1481	50	-5.8261e-05	4.6933e-09	6.8508e-05	-0.85043	0.39508
6	67329215	68849483	1188	50	3.1106e-05	4.9506e-09	7.036e-05	0.44209	0.65842
6	68849483	69523448	492	34	-0.000116	3.6461e-09	6.0383e-05	-1.9211	0.054719
6	69523448	71609510	1417	50	3.3274e-05	1.011e-08	0.00010055	0.33092	0.74071
6	71609510	73450097	1272	50	-0.00020341	4.2578e-09	6.5252e-05	-3.1173	0.0018252
6	73450097	75462003	1124	50	-9.2543e-05	3.5957e-09	5.9964e-05	-1.5433	0.12275
6	75462003	77414881	955	50	-8.4804e-05	5.1154e-09	7.1522e-05	-1.1857	0.23574
6	77414881	78957728	1252	50	-1.3095e-05	4.2152e-09	6.4924e-05	-0.20169	0.84016
6	78957728	80691170	1161	50	-0.00012383	8.4954e-09	9.217e-05	-1.3435	0.17912
6	80691170	81929222	988	38	7.6734e-05	4.9025e-09	7.0018e-05	1.0959	0.27311
6	81929222	83127149	774	50	7.7203e-05	2.8052e-09	5.2965e-05	1.4576	0.14494
6	83127149	85209989	1085	50	6.1028e-05	8.0144e-09	8.9523e-05	0.6817	0.49543
6	85209989	87069500	1266	50	4.5951e-05	5.5082e-09	7.4217e-05	0.61914	0.53582
6	87069500	88822140	1087	50	-8.1002e-05	4.6392e-09	6.8112e-05	-1.1892	0.23434
6	88822140	89973052	804	50	-6.5027e-05	5.5669e-09	7.4612e-05	-0.87154	0.38346
6	89973052	91843196	1152	50	-4.1817e-05	4.0153e-09	6.3366e-05	-0.65992	0.5093
6	91843196	93428644	1070	50	8.2437e-05	4.2303e-09	6.504e-05	1.2675	0.20498
6	93428644	94118142	573	50	-0.00016387	7.6292e-09	8.7345e-05	-1.8761	0.060643
6	94118142	94441175	201	11	4.9492e-09	2.1022e-09	4.585e-05	0.00010794	0.99991
6	94441175	97093511	1688	50	-9.1134e-05	6.2437e-09	7.9017e-05	-1.1533	0.24877
6	97093511	97842284	452	33	-7.7518e-05	6.8094e-09	8.2519e-05	-0.93939	0.34753
6	97842284	100630146	1585	50	-3.8645e-05	1.3619e-08	0.0001167	-0.33114	0.74054
6	100630146	102636772	1119	50	2.3261e-05	7.4337e-09	8.6219e-05	0.26979	0.78732
6	102636772	103983395	826	46	3.1587e-05	4.8638e-09	6.9741e-05	0.45292	0.65061
6	103983395	106056733	1253	50	0.00010441	6.5007e-09	8.0627e-05	1.295	0.19531
6	106056733	107450306	1049	50	0.000116	3.9572e-09	6.2906e-05	1.844	0.06519
6	107450306	108464380	533	50	-9.2426e-05	3.3596e-09	5.7962e-05	-1.5946	0.1108
6	108464380	110304247	940	50	-0.00018383	1.1603e-08	0.00010772	-1.7066	0.087899
6	110304247	112345014	974	50	-1.3798e-05	4.8081e-09	6.934e-05	-0.19899	0.84227
6	112345014	114220833	1241	50	-5.3293e-05	5.0424e-09	7.101e-05	-0.7505	0.45295
6	114220833	116131396	1089	50	3.3388e-05	2.9067e-09	5.3914e-05	0.61928	0.53573
6	116131396	117672972	913	50	5.3099e-05	2.6635e-09	5.1609e-05	1.0289	0.30354
6	117672972	118963115	732	50	3.7671e-05	4.2501e-09	6.5193e-05	0.57783	0.56338
6	118963115	119963278	624	44	6.3578e-05	5.2743e-09	7.2625e-05	0.87543	0.38134
6	119963278	120512128	444	25	-4.3364e-05	5.1547e-09	7.1797e-05	-0.60399	0.54585
6	120512128	121905676	842	47	-4.7462e-05	4.0612e-09	6.3728e-05	-0.74476	0.45642
6	121905676	123856181	1221	50	2.1696e-05	3.6511e-09	6.0425e-05	0.35906	0.71955
6	123856181	125424383	1101	50	-0.00010005	4.7609e-09	6.8999e-05	-1.4499	0.14707
6	125424383	127540461	747	50	0.00014481	1.0946e-08	0.00010463	1.3841	0.16634
6	127540461	129861031	1205	50	-3.6174e-05	7.2142e-09	8.4936e-05	-0.42589	0.67019
6	129861031	130935454	908	50	2.5143e-05	3.2881e-09	5.7342e-05	0.43848	0.66104
6	130935454	132765669	1115	50	-1.3706e-05	6.6907e-09	8.1796e-05	-0.16756	0.86693
6	132765669	134244243	1046	50	0.00011199	5.0618e-09	7.1146e-05	1.574	0.11548
6	134244243	136224177	1061	50	4.4334e-06	3.5344e-09	5.9451e-05	0.074573	0.94055
6	136224177	137614218	550	50	3.804e-05	3.8555e-09	6.2092e-05	0.61264	0.54012
6	137614218	138822629	769	50	8.8845e-05	4.649e-09	6.8184e-05	1.303	0.19257
6	138822629	139845436	534	50	0.00021213	6.3529e-09	7.9705e-05	2.6615	0.0077802
6	139845436	142288479	1207	50	-0.00016786	8.1288e-09	9.016e-05	-1.8618	0.062627
6	142288479	145319810	1680	50	1.1208e-05	6.8381e-09	8.2693e-05	0.13554	0.89219
6	145319810	146665424	832	35	6.6758e-05	3.6216e-09	6.018e-05	1.1093	0.2673
6	146665424	148920352	1650	50	-0.00014816	5.7032e-09	7.552e-05	-1.9619	0.049779
6	148920352	150253404	758	50	-1.7126e-05	2.3416e-09	4.839e-05	-0.35392	0.7234
6	150253404	151912703	1367	50	5.608e-07	3.0506e-09	5.5232e-05	0.010153	0.9919
6	151912703	153094496	897	50	6.4666e-05	6.9775e-09	8.3532e-05	0.77415	0.43884
6	153094496	154974120	1578	50	5.822e-06	1.0351e-08	0.00010174	0.057225	0.95437
6	154974120	156763326	1066	50	-0.00011573	4.976e-09	7.0541e-05	-1.6406	0.10087
6	156763326	158218719	511	50	6.5252e-05	4.3208e-09	6.5733e-05	0.99268	0.32087
6	158218719	160580497	1569	50	3.3011e-05	5.1753e-09	7.194e-05	0.45887	0.64633
6	160580497	162169564	1166	50	-0.00010905	3.1707e-09	5.6309e-05	-1.9366	0.052792
6	162169564	162931203	561	50	1.8265e-05	4.5422e-09	6.7396e-05	0.27102	0.78638
6	162931203	164383521	1208	50	3.4163e-05	1.0092e-08	0.00010046	0.34008	0.7338
6	164383521	165586864	1105	50	4.6522e-06	7.0743e-09	8.4109e-05	0.055311	0.95589
6	165586864	167024733	1319	50	-0.00010639	6.8578e-09	8.2812e-05	-1.2847	0.1989
6	167024733	168042835	782	50	-0.00011098	5.5314e-09	7.4374e-05	-1.4922	0.13564
6	168042835	169382050	1045	50	-6.5548e-05	3.1484e-09	5.611e-05	-1.1682	0.24273
6	169382050	170330173	556	46	-1.8961e-05	4.1968e-09	6.4783e-05	-0.29268	0.76977
6	170330173	171051270	328	31	-3.2546e-05	4.78e-09	6.9138e-05	-0.47074	0.63783
7	16161	972752	133	19	-4.4359e-05	4.8209e-09	6.9433e-05	-0.63887	0.52291
7	972752	1353067	129	18	-1.178e-05	3.2914e-09	5.7371e-05	-0.20532	0.83732
7	1353067	2062398	226	27	4.5161e-05	6.4867e-09	8.054e-05	0.56072	0.57499
7	2062398	2772227	311	38	-8.6899e-05	7.6168e-09	8.7274e-05	-0.9957	0.3194
7	2772227	4573428	1536	50	-0.00016801	7.4909e-09	8.655e-05	-1.9412	0.052235
7	4573428	5416232	271	44	-0.00017933	5.9154e-09	7.6912e-05	-2.3316	0.019723
7	5416232	5854526	118	19	3.0787e-05	9.9691e-09	9.9846e-05	0.30835	0.75782
7	5854526	6573857	151	22	-0.00012187	5.5811e-09	7.4707e-05	-1.6314	0.10281
7	6573857	7808752	702	50	-0.0001096	6.3287e-09	7.9553e-05	-1.3776	0.16832
7	7808752	9123423	1181	50	8.2366e-05	4.1833e-09	6.4678e-05	1.2735	0.20285
7	9123423	9987499	770	50	-3.6903e-05	3.2402e-09	5.6923e-05	-0.64831	0.51679
7	9987499	11299198	990	50	6.4653e-05	6.5244e-09	8.0774e-05	0.80043	0.42346
7	11299198	12635461	1482	50	-6.4606e-05	6.9579e-09	8.3414e-05	-0.77452	0.43862
7	12635461	13884202	1091	50	-0.00015821	7.6019e-09	8.7189e-05	-1.8146	0.069586
7	13884202	15143657	996	50	-0.00023074	4.1772e-09	6.4631e-05	-3.5702	0.00035677
7	15143657	16902069	1391	50	7.1804e-05	4.8494e-09	6.9638e-05	1.0311	0.30249
7	16902069	19481547	1795	50	-3.8862e-05	7.0937e-09	8.4224e-05	-0.46141	0.6445
7	19481547	20124908	282	27	1.4273e-05	3.9497e-09	6.2846e-05	0.22711	0.82033
7	20124908	22507629	1867	50	2.8507e-05	4.6415e-09	6.8129e-05	0.41843	0.67563
7	22507629	23471442	445	42	3.985e-05	3.3406e-09	5.7798e-05	0.68948	0.49052
7	23471442	25077259	1045	50	-6.1368e-05	6.7272e-09	8.2019e-05	-0.74821	0.45433
7	25077259	25909555	686	50	8.6219e-06	7.1032e-09	8.428e-05	0.1023	0.91852
7	25909555	28360309	1617	50	0.00017565	1.2141e-08	0.00011019	1.5941	0.1109
7	28360309	31137289	1824	50	-5.5203e-05	3.7596e-09	6.1316e-05	-0.90031	0.36796
7	31137289	33555768	1808	50	-1.746e-05	7.1376e-09	8.4485e-05	-0.20667	0.83627
7	33555768	36213538	1762	50	4.7769e-05	4.7164e-09	6.8676e-05	0.69556	0.4867
7	36213538	37555184	1031	50	-2.9986e-05	5.3549e-09	7.3177e-05	-0.40978	0.68197
7	37555184	38966703	1149	50	7.167e-05	4.1305e-09	6.4269e-05	1.1152	0.26478
7	38966703	39862670	490	42	1.2668e-05	8.6508e-09	9.301e-05	0.1362	0.89166
7	39862670	42001811	1085	50	-1.6588e-05	5.6869e-09	7.5412e-05	-0.21997	0.8259
7	42001811	43159074	789	50	5.984e-05	2.7854e-09	5.2777e-05	1.1338	0.25686
7	43159074	44763828	839	50	-0.00015961	7.5571e-09	8.6931e-05	-1.836	0.066354
7	44763828	45952922	584	50	-7.9345e-05	8.2917e-09	9.1059e-05	-0.87136	0.38356
7	45952922	46986720	918	50	-4.7637e-05	4.8551e-09	6.9678e-05	-0.68368	0.49418
7	46986720	49212278	1625	50	0.00015679	4.2041e-09	6.4839e-05	2.4182	0.0156
7	49212278	51675322	1740	50	-0.00028749	1.1559e-08	0.00010751	-2.674	0.0074942
7	51675322	53176312	1463	50	-6.1347e-05	3.6156e-09	6.0129e-05	-1.0203	0.30761
7	53176312	54222976	851	50	2.8426e-05	3.4522e-09	5.8755e-05	0.4838	0.62853
7	54222976	55691584	935	50	9.1018e-05	4.9884e-09	7.0628e-05	1.2887	0.19751
7	55691584	57382638	538	37	7.7342e-05	3.5215e-09	5.9342e-05	1.3033	0.19246
7	57382638	63307359	332	23	1.7379e-05	2.3606e-09	4.8586e-05	0.35769	0.72058
7	63307359	63641125	135	10	-1.2008e-05	3.9118e-09	6.2545e-05	-0.19199	0.84775
7	63641125	65689809	613	32	-4.0542e-05	4.7222e-09	6.8718e-05	-0.58998	0.55521
7	65689809	68234074	1403	50	4.5034e-05	7.3912e-09	8.5972e-05	0.52382	0.6004
7	68234074	69085364	421	44	-1.7579e-05	5.2568e-09	7.2504e-05	-0.24245	0.80843
7	69085364	71874885	1263	50	-0.00019393	1.0472e-08	0.00010233	-1.895	0.058087
7	71874885	73334602	195	25	-0.00014526	1.0002e-08	0.00010001	-1.4524	0.14639
7	73334602	76458564	473	50	-6.5843e-05	1.1298e-08	0.00010629	-0.61946	0.53561
7	76458564	78093859	997	50	0.00011644	5.9989e-09	7.7452e-05	1.5034	0.13273
7	78093859	79888069	1288	50	-7.7848e-05	6.0361e-09	7.7692e-05	-1.002	0.31634
7	79888069	82022686	1301	50	-3.1813e-05	3.7791e-09	6.1474e-05	-0.5175	0.6048
7	82022686	83801203	1247	50	6.4578e-05	5.1008e-09	7.142e-05	0.9042	0.36589
7	83801203	85572182	755	48	-7.5738e-05	2.1099e-09	4.5933e-05	-1.6489	0.099177
7	85572182	87825004	1032	50	2.0092e-05	4.1149e-09	6.4148e-05	0.31321	0.75412
7	87825004	90661784	2071	50	1.2903e-05	7.3668e-09	8.583e-05	0.15033	0.88051
7	90661784	92493752	612	50	-0.00011013	3.3944e-09	5.8262e-05	-1.8902	0.058727
7	92493752	93966601	673	50	-0.00011544	3.6747e-09	6.0619e-05	-1.9043	0.056867
7	93966601	96073508	1042	50	-7.5216e-05	7.2184e-09	8.4961e-05	-0.8853	0.37599
7	96073508	97099570	564	50	3.8191e-05	3.1113e-09	5.5779e-05	0.68469	0.49354
7	97099570	98715474	749	50	-3.9265e-05	6.9225e-09	8.3202e-05	-0.47193	0.63698
7	98715474	100196651	368	30	-4.5109e-05	9.2739e-09	9.6301e-05	-0.46841	0.63949
7	100196651	101199253	335	40	-0.00014058	5.0788e-09	7.1265e-05	-1.9726	0.048542
7	101199253	103197510	514	50	7.8445e-05	5.9023e-09	7.6827e-05	1.0211	0.30722
7	103197510	104159525	828	50	4.3968e-05	7.1806e-09	8.4738e-05	0.51886	0.60386
7	104159525	105682905	604	50	0.00014632	6.7108e-09	8.1919e-05	1.7861	0.074081
7	105682905	107780178	1237	50	-0.00018561	5.0258e-09	7.0893e-05	-2.6182	0.0088386
7	107780178	109647594	1004	50	-0.00010407	5.6653e-09	7.5268e-05	-1.3826	0.16678
7	109647594	112618684	1316	50	4.3814e-05	4.3944e-09	6.629e-05	0.66094	0.50865
7	112618684	113712387	396	31	-5.0136e-05	8.5198e-09	9.2303e-05	-0.54317	0.58702
7	113712387	116780178	1364	50	-0.00011644	1.1856e-08	0.00010888	-1.0694	0.2849
7	116780178	118351581	789	45	1.3487e-06	6.1148e-09	7.8197e-05	0.017248	0.98624
7	118351581	121045273	997	50	8.5741e-06	4.9642e-09	7.0457e-05	0.12169	0.90314
7	121045273	121933630	418	32	0.00013087	4.8266e-09	6.9474e-05	1.8838	0.059592
7	121933630	124156805	1447	50	-0.00022652	8.2558e-09	9.0862e-05	-2.493	0.012666
7	124167552	126519170	1598	50	8.2242e-06	2.8242e-09	5.3143e-05	0.15476	0.87701
7	126519170	126869221	313	21	-1.647e-05	3.4596e-09	5.8818e-05	-0.28001	0.77947
7	126869221	128778386	920	50	0.00013265	7.4405e-09	8.6258e-05	1.5378	0.1241
7	128778386	130422414	658	50	-2.0716e-05	4.9085e-09	7.0061e-05	-0.29568	0.76747
7	130422414	132805848	1503	50	1.1801e-07	6.8098e-09	8.2521e-05	0.0014301	0.99886
7	132805848	134307596	933	47	-5.5126e-05	5.9406e-09	7.7075e-05	-0.71523	0.47447
7	134307596	135591083	828	50	-1.8212e-06	3.8621e-09	6.2146e-05	-0.029306	0.97662
7	135591083	136876562	696	50	1.6083e-05	4.1471e-09	6.4398e-05	0.24974	0.80279
7	136876562	138744679	952	50	7.7719e-06	8.445e-09	9.1897e-05	0.084572	0.9326
7	138744679	139933177	440	50	9.8489e-06	5.3401e-09	7.3076e-05	0.13478	0.89279
7	139933177	140235210	157	26	1.7707e-05	3.3299e-09	5.7706e-05	0.30685	0.75896
7	140235210	141226557	454	39	0.00015173	3.8291e-09	6.188e-05	2.4519	0.014209
7	141226557	142656310	584	48	-9.062e-06	3.8447e-09	6.2006e-05	-0.14615	0.8838
7	142656310	144968289	964	50	-7.9828e-05	2.5671e-09	5.0666e-05	-1.5756	0.11513
7	144968289	146427960	977	50	3.3109e-05	3.0986e-09	5.5665e-05	0.59478	0.55199
7	146427960	147815318	1171	50	4.5248e-05	5.6365e-09	7.5077e-05	0.60269	0.54672
7	147815318	149840658	924	50	-0.00022732	7.4713e-09	8.6437e-05	-2.6299	0.0085414
7	149840658	150711505	498	44	-1.3528e-05	8.1724e-09	9.0402e-05	-0.14964	0.88105
7	150711505	152249806	575	50	4.5792e-05	6.367e-09	7.9793e-05	0.57388	0.56605
7	152249806	153674019	837	50	5.5911e-05	4.0973e-09	6.4011e-05	0.87347	0.38241
7	153674019	154964730	832	50	-2.2171e-05	4.4834e-09	6.6958e-05	-0.33112	0.74055
7	154964730	156065250	708	50	-3.2544e-05	3.5882e-09	5.9902e-05	-0.54328	0.58693
7	156065250	157634597	833	50	9.7147e-05	4.6174e-09	6.7951e-05	1.4297	0.15281
7	157634597	159128575	656	50	8.9649e-06	9.651e-09	9.824e-05	0.091255	0.92729
8	10422	1044217	578	50	-0.00010025	2.5126e-09	5.0126e-05	-1.9999	0.045507
8	1044217	1163245	113	14	-4.2333e-05	2.5826e-09	5.0819e-05	-0.83302	0.40484
8	1163245	2042942	620	50	8.2683e-05	3.7588e-09	6.1309e-05	1.3486	0.17746
8	2042942	2573279	497	50	1.5779e-05	4.0677e-09	6.3778e-05	0.2474	0.8046
8	2573279	3392926	971	50	4.2091e-05	4.7177e-09	6.8685e-05	0.61281	0.54
8	3392926	3783017	781	50	0.00017159	5.3485e-09	7.3134e-05	2.3462	0.018965
8	3783017	4480476	1143	50	0.00019838	5.4984e-09	7.4151e-05	2.6753	0.0074664
8	4480476	5146927	820	50	-7.2322e-05	5.326e-09	7.2979e-05	-0.99099	0.32169
8	5146927	6142797	1492	50	5.1914e-05	3.8398e-09	6.1966e-05	0.83778	0.40215
8	6142797	7153079	785	50	-9.5705e-05	4.32e-09	6.5727e-05	-1.4561	0.14536
8	7153079	9154694	793	50	-8.6973e-05	3.5433e-09	5.9526e-05	-1.4611	0.14399
8	9154694	9640787	386	30	9.8738e-05	5.6971e-09	7.5479e-05	1.3082	0.19082
8	9640787	10463197	732	50	1.4969e-05	5.5018e-09	7.4174e-05	0.20181	0.84006
8	10463197	11278998	499	42	-5.6645e-05	5.8073e-09	7.6205e-05	-0.74332	0.45729
8	11278998	13491775	1065	50	9.7349e-05	4.8808e-09	6.9862e-05	1.3934	0.16349
8	13491775	13944992	618	44	-3.1632e-05	3.7574e-09	6.1298e-05	-0.51603	0.60583
8	13944992	15991660	2041	50	6.8352e-05	1.1298e-08	0.00010629	0.64305	0.52019
8	15991660	17387876	843	50	6.4464e-05	7.3083e-09	8.5489e-05	0.75406	0.45081
8	17387876	17836399	470	40	7.7319e-05	4.2897e-09	6.5496e-05	1.1805	0.23779
8	17836399	19492840	1484	50	2.4861e-06	5.8117e-09	7.6234e-05	0.032612	0.97398
8	19492840	20060856	527	50	-7.2395e-05	3.1755e-08	0.0001782	-0.40626	0.68455
8	20060856	21661737	1341	50	0.00020541	6.5441e-09	8.0895e-05	2.5392	0.01111
8	21661737	22897057	634	50	-3.2476e-06	5.1313e-09	7.1633e-05	-0.045336	0.96384
8	22897057	24674718	1132	50	-7.6163e-05	7.5743e-09	8.7031e-05	-0.87513	0.3815
8	24674718	25483454	490	39	-7.3867e-05	3.5683e-09	5.9735e-05	-1.2366	0.21625
8	25483454	26682525	1032	50	-5.0075e-05	9.3457e-09	9.6673e-05	-0.51799	0.60447
8	26682525	28162392	1360	50	-9.3649e-05	8.1612e-09	9.0339e-05	-1.0366	0.2999
8	28162392	29327896	502	46	3.8219e-05	4.884e-09	6.9885e-05	0.54687	0.58446
8	29327896	31133729	930	50	-3.7839e-05	8.6209e-09	9.2849e-05	-0.40754	0.68361
8	31133729	31548360	243	25	-8.2323e-05	6.1613e-09	7.8494e-05	-1.0488	0.29428
8	31548360	32977218	868	50	-5.3562e-05	8.6444e-09	9.2975e-05	-0.57609	0.56455
8	32977218	35317232	1122	50	-0.00022976	7.506e-09	8.6637e-05	-2.652	0.0080018
8	35317232	37379389	717	50	-8.5734e-05	5.1582e-09	7.182e-05	-1.1937	0.23259
8	37379389	38938806	442	50	-9.4528e-05	3.5961e-09	5.9967e-05	-1.5763	0.11495
8	38938806	40703337	1005	50	-1.0057e-05	4.5958e-09	6.7792e-05	-0.14835	0.88207
8	40703337	41721454	671	50	5.4585e-05	5.111e-09	7.1491e-05	0.76352	0.44515
8	41721454	42773823	292	28	-5.6744e-05	6.6999e-09	8.1853e-05	-0.69325	0.48815
8	42773823	46841315	103	9	-4.684e-05	5.1408e-09	7.1699e-05	-0.65328	0.51358
8	46841315	50082470	729	46	-5.3763e-05	5.0328e-09	7.0942e-05	-0.75784	0.44854
8	50082470	53302930	2118	50	3.9792e-05	4.2021e-09	6.4824e-05	0.61385	0.53932
8	53302930	54418044	762	48	-1.3841e-05	4.4703e-09	6.686e-05	-0.20701	0.836
8	54418044	55945581	853	50	-5.651e-05	4.4109e-09	6.6415e-05	-0.85087	0.39484
8	55945581	56956383	695	50	-6.2884e-05	4.1797e-09	6.4651e-05	-0.97268	0.33071
8	56956383	59068651	1453	50	-4.1044e-05	4.0886e-09	6.3942e-05	-0.6419	0.52094
8	59068651	59728100	566	39	1.4769e-05	4.2591e-09	6.5262e-05	0.22631	0.82096
8	59728100	62329099	1485	50	-0.00020596	1.1563e-08	0.00010753	-1.9153	0.05545
8	62329099	63349306	701	42	-0.0001319	3.7697e-09	6.1398e-05	-2.1484	0.031686
8	63349306	65232872	1141	50	-0.00022905	6.7933e-09	8.2421e-05	-2.779	0.0054532
8	65232872	66489090	561	50	-1.6772e-05	7.2343e-09	8.5055e-05	-0.19719	0.84368
8	66489090	69863057	1562	50	-0.0001593	7.9485e-09	8.9155e-05	-1.7868	0.073971
8	69863057	70867979	803	50	-5.012e-05	4.8034e-09	6.9306e-05	-0.72317	0.46958
8	70867979	72289454	678	50	4.0782e-05	4.0834e-09	6.3901e-05	0.6382	0.52334
8	72289454	73817199	1183	50	-0.00022766	1.1773e-08	0.0001085	-2.0982	0.035884
8	73817199	75445064	1019	50	9.6577e-05	4.9148e-09	7.0106e-05	1.3776	0.16833
8	75445064	76456542	646	50	-1.5089e-05	5.7723e-09	7.5976e-05	-0.1986	0.84258
8	76456542	79132861	1714	50	-0.00016848	1.3845e-08	0.00011767	-1.4318	0.15219
8	79132861	81956395	1325	50	-8.8132e-06	7.3027e-09	8.5456e-05	-0.10313	0.91786
8	81956395	82693739	336	35	0.00010116	3.266e-09	5.7149e-05	1.7701	0.076705
8	82693739	84225589	1067	50	5.2762e-05	3.8614e-09	6.214e-05	0.84907	0.39584
8	84225589	85955619	900	50	3.8929e-05	4.4877e-09	6.699e-05	0.58112	0.56116
8	85955619	87411709	471	32	8.0535e-05	4.8914e-09	6.9938e-05	1.1515	0.24952
8	87411709	89085481	1017	50	8.1448e-05	6.3575e-09	7.9734e-05	1.0215	0.30702
8	89085481	90638162	912	50	2.5874e-06	5.4408e-09	7.3762e-05	0.035078	0.97202
8	90638162	93554386	1173	50	-9.9675e-05	7.5869e-09	8.7103e-05	-1.1443	0.25249
8	93554386	95005527	697	50	5.731e-05	4.5303e-09	6.7307e-05	0.85146	0.39451
8	95005527	96534806	984	50	6.5873e-05	7.2344e-09	8.5055e-05	0.77448	0.43865
8	96534806	99401581	1681	50	0.00023984	6.3683e-09	7.9802e-05	3.0055	0.0026514
8	99401581	101620958	748	44	0.00014922	3.8616e-09	6.2142e-05	2.4012	0.01634
8	101620958	104123306	1705	50	0.00011115	9.4389e-09	9.7154e-05	1.1441	0.25259
8	104123306	104988752	621	29	9.2891e-05	4.5927e-09	6.777e-05	1.3707	0.17047
8	104988752	107410754	1595	50	-0.00026292	8.2463e-09	9.0809e-05	-2.8953	0.0037881
8	107410754	108648177	968	50	-9.7156e-05	3.7809e-09	6.1489e-05	-1.5801	0.11409
8	108648177	109248173	443	28	-3.7435e-05	3.7759e-09	6.1448e-05	-0.60921	0.54238
8	109248173	110484314	893	41	6.5728e-05	5.2659e-09	7.2567e-05	0.90576	0.36506
8	110484314	111850847	659	46	-2.7858e-05	4.2727e-09	6.5366e-05	-0.42619	0.66997
8	111850847	113064320	591	22	-3.8542e-05	5.3303e-09	7.3009e-05	-0.52791	0.59756
8	113064320	116096495	1644	50	-0.00018911	5.6821e-09	7.5379e-05	-2.5087	0.012116
8	116096495	119685457	2252	50	-3.9772e-05	1.1289e-08	0.00010625	-0.37432	0.70816
8	119685457	121201700	1154	50	-8.8605e-05	4.2949e-09	6.5536e-05	-1.352	0.17637
8	121201700	124861459	2166	50	2.1788e-05	3.2946e-09	5.7398e-05	0.37959	0.70425
8	124861459	125683719	502	43	3.9475e-06	2.3539e-09	4.8517e-05	0.081364	0.93515
8	125683719	126410917	439	47	9.8472e-06	3.6344e-09	6.0286e-05	0.16334	0.87025
8	126410917	128659111	1481	50	8.1745e-05	8.3215e-09	9.1222e-05	0.89611	0.3702
8	128659111	130381139	1226	50	9.8385e-05	3.4188e-09	5.8471e-05	1.6826	0.092446
8	130381139	131639625	861	50	-4.0938e-05	3.6688e-09	6.057e-05	-0.67588	0.49912
8	131639625	133351144	1426	50	-7.6098e-05	5.0355e-09	7.0961e-05	-1.0724	0.28355
8	133351144	134570001	1161	50	7.71e-05	3.5518e-09	5.9597e-05	1.2937	0.19577
8	134570001	136035605	1379	50	-3.2259e-05	5.4974e-09	7.4145e-05	-0.43509	0.6635
8	136035605	137524151	1096	50	8.7981e-05	6.3893e-09	7.9933e-05	1.1007	0.27103
8	137524151	139254830	1554	50	-3.8537e-05	6.9601e-09	8.3427e-05	-0.46192	0.64414
8	139254830	140725643	1225	50	0.00019559	3.8157e-09	6.1772e-05	3.1663	0.0015441
8	140725643	143044914	1244	50	0.00012014	6.3091e-09	7.943e-05	1.5125	0.13039
8	143044914	144236881	625	50	6.1447e-05	8.6459e-09	9.2983e-05	0.66084	0.50872
8	144236881	146303867	499	49	-7.3977e-06	7.7905e-09	8.8264e-05	-0.083814	0.9332
9	10023	1079707	805	50	1.5034e-05	2.7664e-09	5.2597e-05	0.28583	0.77501
9	1079707	1916877	1023	50	-4.7937e-05	3.708e-09	6.0894e-05	-0.78722	0.43116
9	1916877	3190064	1099	50	-0.00021525	6.0957e-09	7.8075e-05	-2.757	0.0058342
9	3190064	4495328	1207	50	-5.4589e-05	5.2321e-09	7.2333e-05	-0.75468	0.45044
9	4495328	4884926	362	43	5.9376e-06	3.5321e-09	5.9432e-05	0.099907	0.92042
9	4884926	6557589	939	50	3.4539e-05	3.7027e-09	6.085e-05	0.56761	0.5703
9	6557589	7154923	450	43	-1.5226e-05	4.3945e-09	6.6291e-05	-0.22968	0.81834
9	7154923	8456299	1549	50	1.3438e-05	3.9751e-09	6.3048e-05	0.21313	0.83122
9	8456299	9166403	685	50	0.0001881	5.8761e-09	7.6655e-05	2.4538	0.014135
9	9166403	10879253	1647	50	1.3674e-05	4.25e-09	6.5192e-05	0.20976	0.83386
9	10879253	12276489	1066	50	4.8172e-05	4.7822e-09	6.9153e-05	0.6966	0.48606
9	12276489	14836363	1795	50	-9.3107e-05	6.2506e-09	7.9061e-05	-1.1777	0.23893
9	14836363	16659655	1426	50	3.2919e-05	1.0662e-08	0.00010326	0.3188	0.74988
9	16659655	18661051	1648	50	0.00015976	5.0529e-09	7.1084e-05	2.2475	0.024606
9	18661051	20463534	1199	50	5.4687e-05	2.9971e-09	5.4745e-05	0.99894	0.31782
9	20463534	22206559	1273	50	-0.00010216	5.6977e-09	7.5483e-05	-1.3534	0.17593
9	22206559	24158518	1137	50	9.1255e-05	8.0154e-09	8.9529e-05	1.0193	0.30807
9	24158518	25330810	608	50	-9.3417e-05	3.8902e-09	6.2371e-05	-1.4978	0.1342
9	25330810	26111757	480	50	-4.7427e-05	4.0922e-09	6.397e-05	-0.74139	0.45846
9	26111757	28224283	1532	50	8.5652e-05	4.4039e-09	6.6362e-05	1.2907	0.19681
9	28224283	28811584	510	46	0.00027224	1.5357e-08	0.00012392	2.1969	0.028028
9	28811584	30387392	1380	50	-8.2435e-05	1.1994e-08	0.00010952	-0.75271	0.45162
9	30387392	31310383	725	33	-2.5483e-06	6.9731e-09	8.3505e-05	-0.030516	0.97566
9	31310383	32019368	605	31	-2.3388e-05	3.9581e-09	6.2913e-05	-0.37175	0.71008
9	32019368	33578334	1153	50	-0.00019222	5.2049e-09	7.2145e-05	-2.6644	0.007712
9	33578334	34642243	508	33	1.0245e-05	6.3439e-09	7.9648e-05	0.12863	0.89765
9	34642243	36743283	928	50	2.6263e-05	4.0024e-09	6.3265e-05	0.41513	0.67805
9	36743283	38641599	1208	50	-5.0768e-06	5.7318e-09	7.5709e-05	-0.067057	0.94654
9	38641599	65472190	152	23	-4.53e-05	2.7156e-09	5.2111e-05	-0.8693	0.38468
9	65472190	72512711	890	50	2.7436e-05	4.3457e-09	6.5922e-05	0.41619	0.67727
9	72512711	72753755	195	15	-0.00010104	4.2408e-09	6.5122e-05	-1.5515	0.12078
9	72753755	74253040	1118	50	-1.6857e-05	5.574e-09	7.4659e-05	-0.22579	0.82137
9	74253040	76203946	1088	50	-1.4048e-05	3.7763e-09	6.1452e-05	-0.22861	0.81917
9	76203946	76973081	479	28	7.3719e-05	3.6507e-09	6.0421e-05	1.2201	0.22243
9	76973081	78900183	1480	50	3.573e-05	4.4884e-09	6.6996e-05	0.53331	0.59382
9	78900183	79471208	418	50	-3.5392e-05	3.511e-09	5.9253e-05	-0.59729	0.55031
9	79471208	81079055	1034	50	-2.1209e-06	4.0832e-09	6.39e-05	-0.033191	0.97352
9	81079055	82590928	1185	50	-6.5075e-05	9.6664e-09	9.8318e-05	-0.66189	0.50804
9	82590928	84211233	1511	50	6.5357e-05	9.215e-09	9.5995e-05	0.68084	0.49597
9	84211233	85440801	534	50	-1.2946e-05	4.3566e-09	6.6005e-05	-0.19613	0.84451
9	85440801	86938196	1098	50	0.0001423	5.3465e-09	7.312e-05	1.9461	0.051648
9	86938196	88109333	756	50	-8.0129e-05	7.0561e-09	8.4e-05	-0.95392	0.34013
9	88109333	88590417	128	14	-4.5377e-05	2.5277e-09	5.0276e-05	-0.90255	0.36677
9	88590417	90136246	973	50	7.3116e-05	5.3245e-09	7.2969e-05	1.002	0.31634
9	90136246	92528698	1302	50	0.00010347	6.9638e-09	8.3449e-05	1.2399	0.21502
9	92528698	94167203	1098	50	-1.423e-05	4.4575e-09	6.6764e-05	-0.21314	0.83121
9	94167203	96671698	1423	50	-2.0887e-05	6.0771e-09	7.7955e-05	-0.26794	0.78875
9	96671698	98922040	1127	50	4.3726e-05	7.0951e-09	8.4232e-05	0.51912	0.60368
9	98922040	101592859	1389	50	-4.7604e-05	5.9405e-09	7.7074e-05	-0.61764	0.53681
9	101592859	104624437	1807	50	2.3871e-05	8.2877e-09	9.1037e-05	0.26221	0.79316
9	104624437	105967976	1150	50	3.7939e-05	4.9109e-09	7.0078e-05	0.54139	0.58824
9	105967976	107581749	1348	50	-0.00015349	3.9255e-09	6.2654e-05	-2.4498	0.014292
9	107581749	109298754	985	50	-4.6834e-06	7.6291e-09	8.7345e-05	-0.05362	0.95724
9	109298754	110695062	968	50	4.2116e-05	5.5802e-09	7.4701e-05	0.5638	0.57289
9	110695062	112778024	1977	50	6.4068e-05	7.0678e-09	8.407e-05	0.76208	0.44601
9	112778024	114831082	1468	50	-5.8805e-05	4.4213e-09	6.6493e-05	-0.88438	0.37649
9	114831082	115693145	642	37	-2.9418e-05	3.4098e-09	5.8393e-05	-0.50378	0.61441
9	115693145	117019801	1017	50	-2.8329e-05	5.2966e-09	7.2778e-05	-0.38925	0.69709
9	117019801	117921960	804	50	-5.7694e-05	5.2373e-09	7.2369e-05	-0.79722	0.42533
9	117921960	121321537	2584	50	9.9944e-05	6.2002e-09	7.8741e-05	1.2693	0.20434
9	121321537	122260297	691	50	-1.7944e-05	6.759e-09	8.2213e-05	-0.21826	0.82723
9	122260297	124871322	1426	50	-6.538e-05	7.8055e-09	8.8349e-05	-0.74002	0.45929
9	124871322	126971887	888	50	-0.0001509	6.6126e-09	8.1318e-05	-1.8557	0.063493
9	126971887	129059665	871	50	-0.00020331	5.3298e-09	7.3005e-05	-2.7849	0.0053547
9	129059665	130055510	541	45	-0.00015096	7.7999e-09	8.8317e-05	-1.7093	0.087398
9	130055510	132165470	775	50	-6.6298e-05	7.9096e-09	8.8936e-05	-0.74546	0.456
9	132165470	133223217	505	50	1.6183e-05	4.5425e-09	6.7398e-05	0.24011	0.81024
9	133223217	134127888	456	50	-5.7556e-05	7.2248e-09	8.4999e-05	-0.67713	0.49832
9	134127888	135298842	606	50	-4.1455e-05	4.9219e-09	7.0156e-05	-0.59089	0.55459
9	135298842	137041122	1023	50	0.00011313	3.4576e-09	5.8801e-05	1.924	0.054356
9	137041122	137589364	332	46	9.2292e-06	2.4407e-09	4.9404e-05	0.18681	0.85181
9	137589364	138938978	937	50	-6.0462e-05	5.015e-09	7.0817e-05	-0.85378	0.39323
9	138938978	139500342	201	27	5.9189e-05	3.3099e-09	5.7531e-05	1.0288	0.30357
9	139500342	141144796	314	40	4.4578e-05	2.6781e-09	5.175e-05	0.8614	0.38902
10	60523	751339	209	19	9.0678e-05	3.8409e-09	6.1975e-05	1.4631	0.14343
10	751339	1523544	531	50	2.0971e-05	4.5885e-09	6.7738e-05	0.30959	0.75688
10	1523544	2254500	819	50	-7.0588e-06	5.1316e-09	7.1635e-05	-0.098539	0.9215
10	2254500	3352699	1067	50	1.138e-05	4.2037e-09	6.4836e-05	0.17552	0.86067
10	3352699	4572274	971	50	0.00010453	6.2605e-09	7.9124e-05	1.3211	0.18647
10	4572274	5983762	1093	50	-0.0002017	5.1685e-09	7.1892e-05	-2.8056	0.0050224
10	5983762	7171484	1054	50	-0.00011615	4.4171e-09	6.6462e-05	-1.7477	0.080518
10	7171484	8774665	1391	50	1.9522e-05	4.2625e-09	6.5288e-05	0.29901	0.76493
10	8774665	10249396	1046	50	-9.3429e-05	3.3488e-09	5.7868e-05	-1.6145	0.10642
10	10249396	12586797	1620	50	4.2299e-05	5.4312e-09	7.3697e-05	0.57396	0.56599
10	12586797	13321600	671	50	-8.157e-05	3.8249e-09	6.1846e-05	-1.3189	0.18719
10	13321600	15026068	1413	50	8.0596e-05	2.7095e-09	5.2052e-05	1.5484	0.12153
10	15026068	16551767	963	50	0.00024216	6.3419e-09	7.9636e-05	3.0408	0.0023591
10	16551767	18537267	1344	50	0.00012856	5.9715e-09	7.7275e-05	1.6636	0.096189
10	18537267	19716878	1137	50	8.8223e-06	3.4682e-09	5.8891e-05	0.14981	0.88092
10	19716878	22772283	1752	50	0.00025562	1.4007e-08	0.00011835	2.1598	0.030788
10	22772283	23175132	240	19	4.8454e-05	3.0049e-09	5.4817e-05	0.88392	0.37674
10	23175132	25578596	1338	50	1.163e-05	3.7367e-09	6.1129e-05	0.19025	0.84911
10	25578596	26888684	1049	50	6.1816e-05	2.7052e-09	5.2011e-05	1.1885	0.23463
10	26888684	29323236	1588	50	-4.2218e-06	3.1844e-09	5.6431e-05	-0.074814	0.94036
10	29323236	29783692	472	50	-3.2461e-05	3.7651e-09	6.136e-05	-0.52902	0.59679
10	29783692	30458838	619	50	8.4798e-05	2.5248e-09	5.0247e-05	1.6876	0.091484
10	30458838	31907519	874	50	-7.6138e-05	3.4268e-09	5.8539e-05	-1.3006	0.19338
10	31907519	33707968	1087	50	-3.0116e-05	5.2081e-09	7.2167e-05	-0.41731	0.67645
10	33707968	35109355	907	50	0.00017398	1.1176e-08	0.00010572	1.6457	0.099831
10	35109355	36572508	847	50	0.00014854	5.6303e-09	7.5035e-05	1.9796	0.047749
10	36572508	37790029	609	50	8.067e-06	3.3899e-09	5.8223e-05	0.13855	0.8898
10	37790029	42372579	529	18	-4.2797e-05	3.0698e-09	5.5406e-05	-0.77242	0.43987
10	42372579	43894771	611	44	3.5501e-05	3.0913e-09	5.5599e-05	0.63852	0.52314
10	43894771	44730075	569	43	-6.8723e-05	3.0626e-09	5.5341e-05	-1.2418	0.2143
10	44730075	48760450	1264	50	-6.4883e-05	4.0669e-09	6.3772e-05	-1.0174	0.30896
10	48760450	50840915	1012	50	1.4944e-05	3.9874e-09	6.3146e-05	0.23665	0.81293
10	50840915	53616629	1216	50	-2.0223e-06	7.4314e-09	8.6206e-05	-0.023459	0.98128
10	53616629	55103572	1298	50	9.5011e-06	5.6358e-09	7.5072e-05	0.12656	0.89929
10	55103572	57031140	1332	50	0.0001058	5.4026e-09	7.3502e-05	1.4394	0.15002
10	57031140	57662146	398	22	-1.9714e-05	3.4225e-09	5.8503e-05	-0.33697	0.73614
10	57662146	58959528	1108	38	-3.9955e-05	2.1476e-09	4.6342e-05	-0.86216	0.3886
10	58959528	60289987	1053	50	1.7693e-06	4.1706e-09	6.458e-05	0.027397	0.97814
10	60289987	61891409	1066	50	1.3723e-05	4.9557e-09	7.0397e-05	0.19493	0.84544
10	61891409	62659679	611	41	-7.2129e-05	3.6148e-09	6.0123e-05	-1.1997	0.23026
10	62659679	63341695	299	25	-0.00010008	4.1366e-09	6.4316e-05	-1.5561	0.11969
10	63341695	65794114	1601	50	-0.00036363	1.2735e-08	0.00011285	-3.2223	0.0012719
10	65794114	67549615	1172	50	0.00013221	8.1374e-09	9.0207e-05	1.4656	0.14275
10	67549615	69900148	1720	50	3.9008e-05	5.7942e-09	7.6119e-05	0.51246	0.60833
10	69900148	70195991	180	13	-8.4846e-05	5.0546e-09	7.1096e-05	-1.1934	0.23271
10	70195991	72220850	1342	50	-2.5854e-05	4.4862e-09	6.6979e-05	-0.386	0.6995
10	72220850	73508512	1167	50	-1.0537e-05	5.3857e-09	7.3387e-05	-0.14358	0.88583
10	73508512	75422550	411	36	-8.8649e-05	3.0546e-09	5.5269e-05	-1.604	0.10872
10	75422550	78706814	1098	50	-4.4557e-05	1.1413e-08	0.00010683	-0.41707	0.67663
10	78706814	80876749	1639	50	0.00016536	7.017e-09	8.3768e-05	1.974	0.048377
10	80876749	82414679	829	50	0.00012054	1.0618e-08	0.00010304	1.1698	0.24207
10	82414679	84383745	1280	50	-1.9692e-05	6.7845e-09	8.2368e-05	-0.23907	0.81105
10	84383745	85458703	1018	50	7.4015e-05	3.2101e-09	5.6658e-05	1.3063	0.19143
10	85458703	87937577	1974	50	2.8611e-05	5.0409e-09	7.0999e-05	0.40297	0.68697
10	87937577	89127064	358	37	-1.9983e-05	1.0286e-08	0.00010142	-0.19704	0.8438
10	89127064	91013381	1236	50	0.00014565	6.8135e-09	8.2544e-05	1.7645	0.077654
10	91013381	92006581	651	47	-6.2672e-05	3.2957e-09	5.7408e-05	-1.0917	0.27497
10	92006581	93335047	776	50	-0.00016319	3.2452e-09	5.6966e-05	-2.8646	0.004175
10	93335047	95396368	770	50	0.00010877	9.7567e-09	9.8776e-05	1.1012	0.27082
10	95396368	96221243	417	36	-5.8332e-05	5.6435e-09	7.5123e-05	-0.77649	0.43746
10	96221243	97822357	872	50	-0.00020335	7.626e-09	8.7327e-05	-2.3286	0.019878
10	97822357	100241302	1324	50	6.4129e-05	7.0803e-09	8.4144e-05	0.76213	0.44598
10	100241302	100668400	329	18	-3.1795e-05	1.8064e-09	4.2502e-05	-0.74808	0.45441
10	100668400	102949239	1152	50	4.2635e-05	4.3564e-09	6.6003e-05	0.64595	0.51831
10	102949239	104380410	481	34	-2.4587e-05	5.4247e-09	7.3653e-05	-0.33382	0.73852
10	104380410	106695048	1304	50	0.00021779	7.2803e-09	8.5325e-05	2.5525	0.010696
10	106695048	108726686	1425	50	0.00019974	9.7873e-09	9.8931e-05	2.019	0.043489
10	108726686	110317705	1061	50	5.8256e-05	3.5952e-09	5.996e-05	0.97158	0.33126
10	110317705	112561493	1468	50	-5.5147e-05	4.2952e-09	6.5538e-05	-0.84146	0.40009
10	112561493	115328432	1601	50	-9.735e-05	8.5324e-09	9.2371e-05	-1.0539	0.29193
10	115328432	116421406	801	50	-4.7513e-05	6.7019e-09	8.1865e-05	-0.58038	0.56166
10	116421406	119523934	1642	50	-7.4388e-05	7.4965e-09	8.6582e-05	-0.85916	0.39025
10	119523934	120591353	656	50	-0.00018419	5.9411e-09	7.7078e-05	-2.3897	0.016863
10	120591353	122407323	1136	50	-0.00025784	5.6952e-09	7.5466e-05	-3.4166	0.00063399
10	122407323	123231465	639	50	-0.00012421	3.6675e-09	6.056e-05	-2.051	0.040265
10	123231465	123900545	447	49	1.0468e-05	2.9446e-09	5.4265e-05	0.1929	0.84704
10	123900545	125869346	1290	50	-3.2515e-05	4.9442e-09	7.0315e-05	-0.46242	0.64378
10	125869346	128001098	1659	50	2.4567e-05	6.4024e-09	8.0015e-05	0.30703	0.75882
10	128001098	129154362	809	50	0.00013526	5.8308e-09	7.636e-05	1.7714	0.076497
10	129154362	130844284	1455	50	-6.4123e-05	3.5057e-09	5.9209e-05	-1.083	0.27881
10	130844284	131741327	718	50	-6.64e-05	5.6155e-09	7.4937e-05	-0.88608	0.37557
10	131741327	132580245	758	50	-0.00019919	4.8363e-09	6.9543e-05	-2.8643	0.00418
10	132580245	134336329	1485	50	8.5025e-05	7.4205e-09	8.6143e-05	0.98702	0.32363
10	134336329	134494673	57	6	-5.0687e-06	6.6415e-09	8.1495e-05	-0.062196	0.95041
10	134494673	135523865	419	48	-7.4709e-05	4.6993e-09	6.8552e-05	-1.0898	0.27579
11	70855	1213590	336	45	-8.3918e-05	7.7855e-09	8.8236e-05	-0.95107	0.34157
11	1213590	3665481	1199	50	-2.7496e-05	4.9164e-09	7.0117e-05	-0.39214	0.69495
11	3665481	4746709	761	50	-3.3775e-05	2.7188e-09	5.2142e-05	-0.64775	0.51715
11	4746709	6322869	1679	50	5.7442e-05	3.0665e-09	5.5376e-05	1.0373	0.29959
11	6322869	7436701	916	50	-0.00011598	3.4626e-09	5.8844e-05	-1.9709	0.048733
11	7436701	8333274	753	50	-6.8169e-05	5.9524e-09	7.7152e-05	-0.88357	0.37693
11	8333274	9087317	442	35	-0.00011688	8.5063e-09	9.223e-05	-1.2673	0.20504
11	9087317	10952027	1014	50	2.2434e-05	5.0615e-09	7.1145e-05	0.31533	0.75251
11	10952027	12564229	1621	50	8.9458e-05	5.4896e-09	7.4092e-05	1.2074	0.22728
11	12564229	13373124	660	50	2.4221e-05	6.3191e-09	7.9493e-05	0.30469	0.7606
11	13373124	15742552	1504	50	4.247e-05	6.2099e-09	7.8803e-05	0.53893	0.58993
11	15742552	17578402	949	50	-1.7563e-05	3.0308e-09	5.5053e-05	-0.31902	0.74971
11	17578402	19569535	1315	50	0.0001135	6.2028e-09	7.8758e-05	1.4412	0.14953
11	19569535	21017138	1171	50	6.5718e-05	4.7082e-09	6.8616e-05	0.95777	0.33818
11	21017138	22374142	1052	50	7.0444e-05	4.9305e-09	7.0218e-05	1.0032	0.31575
11	22374142	24088517	1215	50	-0.00011529	3.7204e-09	6.0995e-05	-1.8901	0.058745
11	24088517	26045753	1484	50	3.5486e-05	4.2454e-09	6.5157e-05	0.54462	0.58602
11	26045753	27020461	766	50	0.00015707	5.2441e-09	7.2416e-05	2.169	0.030084
11	27020461	28481593	690	50	1.8064e-05	1.9287e-08	0.00013888	0.13008	0.89651
11	28481593	30141357	866	50	0.00016804	1.1146e-08	0.00010558	1.5916	0.11147
11	30141357	32276901	1173	50	9.6834e-06	1.3021e-08	0.00011411	0.08486	0.93237
11	32276901	33958739	826	50	3.9536e-05	3.8767e-09	6.2264e-05	0.63498	0.52544
11	33958739	35502605	1246	50	-3.0022e-05	5.2852e-09	7.27e-05	-0.41296	0.67964
11	35502605	37116815	1182	50	3.8262e-06	2.6886e-09	5.1852e-05	0.07379	0.94118
11	37116815	39382003	1247	50	3.0196e-05	4.3578e-09	6.6013e-05	0.45742	0.64737
11	39382003	42310003	2091	50	7.7379e-05	4.1078e-09	6.4092e-05	1.2073	0.22731
11	42310003	44693799	1693	50	-2.1411e-05	1.043e-08	0.00010213	-0.20964	0.83395
11	44693799	47006137	1013	50	-8.0945e-05	9.3356e-09	9.6621e-05	-0.83776	0.40217
11	47006137	49866050	927	31	7.2773e-05	1.7707e-08	0.00013307	0.54688	0.58446
11	49866050	54695473	402	10	5.0115e-05	7.2827e-09	8.5339e-05	0.58724	0.55704
11	55082657	58457495	2511	50	0.00022503	8.29e-09	9.1049e-05	2.4716	0.013452
11	58457495	58780549	164	10	-3.7264e-05	3.5627e-09	5.9688e-05	-0.62432	0.53242
11	58780549	62223771	1388	50	-0.00013149	9.8242e-09	9.9117e-05	-1.3266	0.18465
11	62223771	63804569	387	39	-6.706e-05	3.7306e-09	6.1079e-05	-1.0979	0.27224
11	63804569	65898631	631	50	0.00017785	2.0365e-08	0.00014271	1.2463	0.21266
11	65898631	68005825	450	43	-0.00025901	1.2148e-08	0.00011022	-2.35	0.018775
11	68005825	69516130	715	50	-8.1407e-05	6.4848e-09	8.0528e-05	-1.0109	0.31206
11	69516130	70926292	758	50	8.0011e-05	7.093e-09	8.422e-05	0.95003	0.3421
11	70926292	72286017	549	45	4.8888e-05	4.7553e-09	6.8959e-05	0.70895	0.47836
11	72286017	74412351	912	50	-5.3239e-05	4.111e-09	6.4117e-05	-0.83033	0.40635
11	74412351	76797209	1188	50	-8.8501e-05	6.6034e-09	8.1262e-05	-1.0891	0.27611
11	76797209	78355058	724	42	1.9659e-05	4.3653e-09	6.6071e-05	0.29754	0.76605
11	78355058	80722373	1737	50	1.9976e-05	5.0445e-09	7.1024e-05	0.28126	0.77851
11	80722373	81266712	477	47	-2.6665e-05	2.8088e-09	5.2998e-05	-0.50313	0.61487
11	81266712	84381272	2234	50	-9.8432e-05	4.352e-09	6.597e-05	-1.4921	0.13568
11	84381272	86619301	1323	50	0.00019257	1.0951e-08	0.00010465	1.8402	0.065738
11	86619301	87430235	645	45	5.2644e-05	5.1996e-09	7.2108e-05	0.73007	0.46535
11	87430235	89208936	1049	50	0.00019351	7.4796e-09	8.6485e-05	2.2375	0.025252
11	89208936	90966490	831	45	-0.00013809	5.5757e-09	7.4671e-05	-1.8493	0.064414
11	90966490	92077144	765	50	-6.0865e-05	3.7544e-09	6.1273e-05	-0.99334	0.32055
11	92077144	93276157	736	50	-7.8005e-05	8.1504e-09	9.028e-05	-0.86403	0.38757
11	93276157	94242260	518	34	-0.00011352	5.4568e-09	7.387e-05	-1.5368	0.12434
11	94242260	95726041	980	50	-1.5346e-05	9.5546e-09	9.7747e-05	-0.157	0.87524
11	95726041	97057058	740	50	9.0648e-05	4.0143e-09	6.3359e-05	1.4307	0.15251
11	97057058	98705065	1175	50	-4.7827e-06	4.9203e-09	7.0145e-05	-0.068183	0.94564
11	98705065	100417169	1446	50	-9.4589e-05	3.9868e-09	6.3141e-05	-1.498	0.13412
11	100417169	101331121	744	50	-1.4296e-05	3.4641e-09	5.8857e-05	-0.2429	0.80808
11	101331121	103959636	2110	50	-0.00024162	6.2243e-09	7.8894e-05	-3.0625	0.0021947
11	103959636	104873284	627	31	4.2649e-05	2.8196e-09	5.31e-05	0.8032	0.42186
11	104873284	106520894	1025	50	-5.2902e-05	3.6379e-09	6.0315e-05	-0.8771	0.38043
11	106520894	107844200	917	50	3.1678e-05	9.2336e-09	9.6092e-05	0.32967	0.74165
11	107844200	108437037	206	12	-6.2626e-05	3.2685e-09	5.7171e-05	-1.0954	0.27333
11	108437037	109866116	664	45	6.1376e-05	5.3768e-09	7.3327e-05	0.83702	0.40258
11	109866116	111114397	925	50	6.1338e-05	1.0541e-08	0.00010267	0.59743	0.55022
11	111114397	112459488	604	42	-4.5937e-06	6.7158e-09	8.195e-05	-0.056055	0.9553
11	112459488	114257728	1194	50	-0.00012592	9.2435e-09	9.6143e-05	-1.3097	0.1903
11	114257728	114830666	452	32	3.0736e-05	3.2575e-09	5.7075e-05	0.53852	0.59022
11	114830666	116383348	1020	50	4.3549e-06	7.878e-09	8.8758e-05	0.049064	0.96087
11	116383348	117747110	893	50	0.0001173	2.2048e-08	0.00014848	0.78999	0.42954
11	117747110	119215476	669	50	0.00019295	9.2193e-09	9.6017e-05	2.0096	0.044477
11	119215476	120766806	885	50	0.0001331	1.1514e-08	0.0001073	1.2404	0.21482
11	120766806	121175943	377	27	2.1326e-05	4.3741e-09	6.6137e-05	0.32244	0.74712
11	121175943	122591910	804	50	-0.0001896	8.2507e-09	9.0833e-05	-2.0873	0.036858
11	122591910	123500117	576	50	5.3072e-05	5.7731e-09	7.5981e-05	0.69849	0.48487
11	123500117	124495528	941	50	2.2542e-05	1.7378e-09	4.1686e-05	0.54075	0.58868
11	124495528	126311320	1199	50	0.00034738	5.5368e-09	7.4409e-05	4.6684	3.0348e-06
11	126311320	127316679	906	50	-4.76e-05	6.6228e-09	8.1381e-05	-0.58491	0.55861
11	127316679	128188537	523	45	0.0001066	3.8536e-09	6.2077e-05	1.7173	0.085932
11	128188537	130342575	1284	50	9.296e-05	6.1877e-09	7.8662e-05	1.1818	0.2373
11	130342575	131074612	624	50	6.0557e-05	5.8867e-09	7.6725e-05	0.78927	0.42995
11	131074612	133000046	1611	50	-1.7563e-05	9.3436e-09	9.6663e-05	-0.1817	0.85582
11	133000046	134205993	747	50	-0.00020024	8.1039e-09	9.0021e-05	-2.2244	0.026123
11	134205993	134946452	702	50	0.00018624	8.8246e-09	9.3939e-05	1.9825	0.047418
12	61107	1080331	436	50	-8.0096e-05	1.0314e-08	0.00010156	-0.78868	0.4303
12	1080331	2544786	732	50	-0.00019673	7.8028e-09	8.8334e-05	-2.2272	0.025936
12	2544786	3677037	779	50	-8.0127e-05	7.3808e-09	8.5912e-05	-0.93267	0.35099
12	3677037	4417679	486	50	-0.00013086	2.2798e-09	4.7747e-05	-2.7407	0.00613
12	4417679	5321472	758	50	-0.00011983	4.8079e-09	6.9339e-05	-1.7281	0.083964
12	5321472	6419753	831	50	4.5437e-05	4.9209e-09	7.0149e-05	0.64772	0.51717
12	6419753	8377536	217	28	-1.6083e-05	4.0869e-09	6.3929e-05	-0.25158	0.80136
12	9031395	10481534	280	31	0.00011128	2.6837e-09	5.1805e-05	2.1481	0.031708
12	10481534	11754846	632	49	9.0796e-05	2.446e-09	4.9457e-05	1.8359	0.066377
12	11754846	12733528	607	50	6.7079e-05	3.5704e-09	5.9753e-05	1.1226	0.26161
12	12733528	15241484	1658	50	6.1314e-05	7.0359e-09	8.388e-05	0.73097	0.4648
12	15241484	16310460	431	42	2.6907e-05	2.541e-09	5.0409e-05	0.53378	0.59349
12	16310460	18087873	1112	50	-6.1226e-05	1.0919e-08	0.00010449	-0.58593	0.55792
12	18087873	20863943	1888	50	-7.6791e-05	5.2593e-09	7.2521e-05	-1.0589	0.28966
12	20863943	23820634	1885	50	-0.00012617	7.4237e-09	8.6161e-05	-1.4643	0.1431
12	23820634	25371083	1111	50	-8.6617e-05	5.3694e-09	7.3276e-05	-1.1821	0.23718
12	25371083	27799773	1762	50	0.00011494	6.9279e-09	8.3234e-05	1.3809	0.16731
12	27799773	29651255	1381	50	0.00013364	4.6786e-09	6.8401e-05	1.9537	0.050734
12	29651255	30512406	1020	50	-1.2031e-06	3.0697e-09	5.5405e-05	-0.021715	0.98267
12	30512406	32165592	1100	50	3.1598e-05	2.623e-09	5.1216e-05	0.61697	0.53725
12	32165592	33076989	724	50	-4.5674e-05	4.0305e-09	6.3486e-05	-0.71943	0.47187
12	33076989	37856717	626	29	4.5359e-05	6.807e-09	8.2505e-05	0.54978	0.58247
12	37856717	39227169	277	14	9.6344e-05	3.3782e-09	5.8122e-05	1.6576	0.097397
12	39227169	40816185	1110	50	8.7675e-05	4.8791e-09	6.985e-05	1.2552	0.20941
12	40816185	41658586	762	46	-6.6156e-06	5.2472e-09	7.2438e-05	-0.091328	0.92723
12	41658586	43984474	1773	50	0.00014149	8.9608e-09	9.4661e-05	1.4947	0.135
12	43984474	46024229	869	50	7.0476e-05	3.7816e-09	6.1494e-05	1.1461	0.25177
12	46024229	47714793	837	50	-3.7322e-05	6.187e-09	7.8658e-05	-0.47448	0.63515
12	47714793	49001866	787	50	-0.00016037	2.9629e-09	5.4433e-05	-2.9462	0.0032168
12	49001866	51776494	793	50	0.00025812	1.1072e-08	0.00010522	2.453	0.014166
12	51776494	53039004	966	50	0.00011338	3.2566e-09	5.7066e-05	1.9868	0.046939
12	53039004	54778823	772	50	-0.00013944	9.0462e-09	9.5111e-05	-1.466	0.14264
12	54778823	55665837	427	38	-5.908e-05	3.1166e-09	5.5826e-05	-1.0583	0.28993
12	55665837	57548860	586	50	-4.9866e-05	7.5368e-09	8.6815e-05	-0.57439	0.5657
12	57548860	59308666	757	50	0.00010052	7.9235e-09	8.9014e-05	1.1292	0.25881
12	59308666	61123729	1000	50	-5.0342e-05	4.8663e-09	6.9759e-05	-0.72166	0.47051
12	61123729	64032461	2173	50	-1.2033e-05	5.5419e-09	7.4444e-05	-0.16164	0.87159
12	64032461	65559695	624	50	-1.6063e-05	3.1399e-09	5.6035e-05	-0.28667	0.77437
12	65559695	67181144	811	50	-0.00010112	3.1538e-09	5.6159e-05	-1.8005	0.07178
12	67181144	67909729	651	50	2.4873e-05	4.6478e-09	6.8175e-05	0.36485	0.71523
12	67909729	69826542	1201	50	-2.4762e-06	5.659e-09	7.5227e-05	-0.032917	0.97374
12	69826542	70957987	961	50	-1.1109e-05	4.5603e-09	6.753e-05	-0.16451	0.86933
12	70957987	72645075	982	50	-0.00012674	3.4227e-09	5.8504e-05	-2.1664	0.030281
12	72645075	73818454	602	38	7.4285e-06	3.8944e-09	6.2406e-05	0.11904	0.90525
12	73818454	76511314	1563	50	-0.00012568	6.9488e-09	8.336e-05	-1.5077	0.13163
12	76511314	78570570	1496	50	0.00022453	4.3605e-09	6.6034e-05	3.4002	0.00067345
12	78570570	80448150	815	50	8.9445e-05	3.6651e-09	6.054e-05	1.4774	0.13956
12	80448150	81467767	675	44	3.7442e-06	4.4332e-09	6.6582e-05	0.056235	0.95515
12	81467767	83502666	1154	50	-1.4833e-05	4.7e-09	6.8556e-05	-0.21637	0.8287
12	83502666	84303844	547	34	2.9448e-05	5.5127e-09	7.4248e-05	0.39662	0.69164
12	84303844	85990426	950	47	3.0241e-05	3.2696e-09	5.718e-05	0.52886	0.5969
12	85990426	89682122	1663	50	8.5227e-05	2.984e-09	5.4626e-05	1.5602	0.11871
12	89682122	92066155	1391	50	6.0418e-05	1.2895e-08	0.00011356	0.53204	0.5947
12	92066155	94514567	1518	50	-1.7123e-05	3.6858e-09	6.071e-05	-0.28205	0.7779
12	94514567	96020785	1051	50	-3.1403e-05	3.2272e-09	5.6808e-05	-0.55279	0.58041
12	96020785	97108839	721	50	-0.00012133	4.6119e-09	6.7911e-05	-1.7866	0.073994
12	97108839	99305987	1568	50	-0.00010416	6.3111e-09	7.9442e-05	-1.3111	0.18981
12	99305987	101447641	1152	50	-1.6955e-05	4.683e-09	6.8433e-05	-0.24776	0.80432
12	101447641	101862690	194	16	-3.2847e-05	2.3443e-09	4.8418e-05	-0.67841	0.49751
12	101862690	102964986	524	50	0.00016698	2.3056e-09	4.8017e-05	3.4775	0.00050607
12	102964986	104848696	1265	50	-2.2485e-05	7.9196e-09	8.8992e-05	-0.25266	0.80053
12	104848696	106436213	1320	50	-5.1427e-05	8.3174e-09	9.12e-05	-0.56389	0.57283
12	106436213	106958748	334	33	-5.2902e-05	3.1746e-09	5.6343e-05	-0.93893	0.34777
12	106958748	109025901	1233	50	-0.00012077	9.2722e-09	9.6292e-05	-1.2542	0.20976
12	109025901	110336719	605	50	-9.8208e-05	6.5272e-09	8.0791e-05	-1.2156	0.22415
12	110336719	113263518	478	40	-0.00012146	9.8735e-09	9.9366e-05	-1.2223	0.22159
12	113263518	113986709	302	30	-1.8506e-05	2.7335e-09	5.2283e-05	-0.35396	0.72337
12	113986709	115036602	837	50	-2.7311e-05	7.0323e-09	8.3859e-05	-0.32568	0.74467
12	115036602	115503216	315	38	-8.4951e-05	3.0734e-09	5.5438e-05	-1.5324	0.12543
12	115503216	117087471	1105	50	-0.0002331	7.7836e-09	8.8225e-05	-2.6421	0.008239
12	117087471	118135375	670	50	-0.00014893	4.1182e-09	6.4173e-05	-2.3208	0.020299
12	118135375	119754110	957	50	-8.8208e-05	4.4658e-09	6.6827e-05	-1.3199	0.18685
12	119754110	122007651	935	50	-6.4747e-05	7.6914e-09	8.77e-05	-0.73827	0.46035
12	122007651	124977980	897	50	0.00012521	1.4139e-08	0.00011891	1.053	0.29234
12	124977980	126445505	944	50	0.00012723	5.1e-09	7.1414e-05	1.7815	0.074828
12	126445505	127875098	1100	50	-2.6523e-06	4.2573e-09	6.5248e-05	-0.040649	0.96758
12	127875098	129237297	1154	50	2.8487e-05	3.7778e-09	6.1464e-05	0.46347	0.64302
12	129237297	130377921	1036	50	2.7498e-05	3.8361e-09	6.1937e-05	0.44397	0.65706
12	130377921	131786751	1164	50	-7.7773e-05	3.6663e-09	6.055e-05	-1.2844	0.19899
12	131786751	132807034	527	50	-2.8159e-05	6.44e-09	8.0249e-05	-0.3509	0.72567
12	132807034	133841511	289	29	3.1014e-05	6.5671e-09	8.1037e-05	0.38271	0.70193
13	19020013	20686720	657	50	0.00023169	4.3959e-09	6.6302e-05	3.4945	0.00047491
13	20686720	22242174	825	50	2.8632e-05	4.118e-09	6.4172e-05	0.44617	0.65547
13	22242174	23594702	1008	50	-4.5121e-05	3.4161e-09	5.8448e-05	-0.77198	0.44013
13	23594702	24531937	891	50	7.3832e-05	3.1414e-09	5.6048e-05	1.3173	0.18774
13	24531937	25784362	1016	50	-3.6177e-06	2.7512e-09	5.2452e-05	-0.068971	0.94501
13	25784362	27284362	928	50	0.00010808	4.8363e-09	6.9544e-05	1.5541	0.12016
13	27284362	29257551	1378	50	0.00014049	7.3703e-09	8.585e-05	1.6365	0.10174
13	29257551	30483267	866	50	7.2199e-05	4.1739e-09	6.4606e-05	1.1175	0.26377
13	30483267	32301815	1194	50	3.9451e-05	4.0738e-09	6.3827e-05	0.6181	0.53651
13	32301815	33776903	1052	50	-4.3617e-05	4.6397e-09	6.8116e-05	-0.64034	0.52195
13	33776903	35026464	733	50	-2.8065e-05	3.7909e-09	6.157e-05	-0.45582	0.64852
13	35026464	36046367	429	40	1.3721e-05	3.3686e-09	5.8039e-05	0.23641	0.81312
13	36046367	37498185	1090	50	-0.00010986	4.1196e-09	6.4184e-05	-1.7117	0.086959
13	37498185	38878163	1086	50	7.1785e-05	4.9118e-09	7.0084e-05	1.0243	0.30571
13	38878163	41069263	1565	50	6.1799e-05	3.6606e-09	6.0503e-05	1.0214	0.30705
13	41069263	43101027	1054	50	8.2371e-05	5.7603e-09	7.5897e-05	1.0853	0.27779
13	43101027	44901409	1328	50	6.7888e-05	4.7152e-09	6.8668e-05	0.98865	0.32283
13	44901409	46495214	826	50	8.7419e-05	5.2141e-09	7.2209e-05	1.2106	0.22603
13	46495214	47431079	619	50	-2.0189e-05	4.147e-09	6.4397e-05	-0.3135	0.7539
13	47431079	49383962	1301	50	2.7329e-05	4.1698e-09	6.4574e-05	0.42322	0.67214
13	49383962	51591091	1176	50	4.0947e-05	4.1896e-09	6.4727e-05	0.63261	0.52699
13	51591091	53339622	614	50	4.1594e-05	4.914e-09	7.01e-05	0.59336	0.55294
13	53339622	54682864	1044	50	3.8994e-05	1.4655e-08	0.00012106	0.32211	0.74737
13	54682864	55817131	720	48	-4.8654e-05	6.2065e-09	7.8781e-05	-0.61758	0.53685
13	55817131	57554217	861	34	7.5904e-08	3.8824e-09	6.2309e-05	0.0012182	0.99903
13	57554217	58410626	437	26	2.9402e-05	7.9952e-09	8.9416e-05	0.32882	0.74229
13	58410626	59302271	611	30	0.000172	8.9619e-09	9.4667e-05	1.8169	0.069231
13	59302271	60854778	989	50	3.1222e-05	5.836e-09	7.6394e-05	0.4087	0.68276
13	60854778	61591949	617	43	-2.3357e-05	4.0485e-09	6.3628e-05	-0.36709	0.71355
13	61591949	63971559	1415	50	0.00015247	4.0314e-09	6.3493e-05	2.4014	0.016331
13	63971559	65200602	896	42	-1.8603e-05	5.4333e-09	7.3711e-05	-0.25238	0.80075
13	65200602	67844453	1433	50	0.00016832	1.1671e-08	0.00010803	1.5581	0.11922
13	67844453	70724516	2332	50	0.00021614	5.9246e-09	7.6971e-05	2.8081	0.0049832
13	70724516	71526791	641	50	7.7808e-06	3.7137e-09	6.094e-05	0.12768	0.8984
13	71526791	73934089	1456	50	0.00010417	5.7934e-09	7.6114e-05	1.3686	0.17111
13	73934089	75670143	1290	50	-4.7927e-05	3.8239e-09	6.1838e-05	-0.77505	0.43831
13	75670143	77410555	1450	50	-1.1303e-05	3.6154e-09	6.0128e-05	-0.18799	0.85089
13	77410555	78808813	755	50	0.00013224	4.7214e-09	6.8713e-05	1.9246	0.054279
13	78808813	80585676	1070	50	0.00020827	9.9769e-09	9.9884e-05	2.0852	0.037055
13	80585676	82581814	1428	50	4.8692e-05	3.2862e-09	5.7325e-05	0.84941	0.39566
13	82581814	84133144	976	47	-2.2745e-05	1.9018e-09	4.361e-05	-0.52156	0.60197
13	84133144	85610916	895	50	-0.00011878	5.1207e-09	7.1559e-05	-1.6599	0.096942
13	85610916	88559882	1765	50	-0.00021868	7.5401e-09	8.6834e-05	-2.5183	0.011792
13	88559882	90521311	1117	50	-5.3132e-05	5.6923e-09	7.5447e-05	-0.70422	0.48129
13	90521311	93129691	1738	50	9.3451e-05	5.0391e-09	7.0987e-05	1.3165	0.18802
13	93129691	93586455	244	20	5.2926e-05	2.8476e-09	5.3363e-05	0.9918	0.32129
13	93586455	96087558	1811	50	-3.384e-05	8.2827e-09	9.1009e-05	-0.37183	0.71002
13	96087558	97519210	722	47	3.9802e-06	4.5399e-09	6.7378e-05	0.059073	0.95289
13	97519210	98938919	669	50	0.00012251	6.0277e-09	7.7638e-05	1.578	0.11457
13	98938919	100574095	1245	50	-5.9901e-05	6.0907e-09	7.8043e-05	-0.76754	0.44276
13	100574095	102300523	1232	50	-6.0397e-05	5.547e-09	7.4478e-05	-0.81093	0.4174
13	102300523	104066710	1556	50	8.8085e-05	3.6339e-09	6.0281e-05	1.4612	0.14395
13	104066710	104844114	638	50	-0.0001804	5.2233e-09	7.2272e-05	-2.4961	0.012558
13	104844114	106247554	1162	50	1.0853e-05	3.8613e-09	6.214e-05	0.17466	0.86135
13	106247554	106750000	523	50	3.8803e-05	3.3869e-09	5.8197e-05	0.66675	0.50493
13	106750000	108189877	1089	50	-2.1869e-05	6.3425e-09	7.964e-05	-0.27459	0.78363
13	108189877	109121210	740	50	-1.8669e-05	4.3174e-09	6.5707e-05	-0.28413	0.77631
13	109121210	109815112	624	50	0.00010619	4.9134e-09	7.0096e-05	1.5149	0.12979
13	109815112	111232073	1181	50	-7.5339e-05	6.2162e-09	7.8843e-05	-0.95556	0.33929
13	111232073	112247592	655	50	0.00013042	9.0402e-09	9.508e-05	1.3716	0.17017
13	112247592	113572488	730	50	-0.00016581	4.4591e-09	6.6776e-05	-2.4831	0.013023
13	113572488	115109853	508	50	-0.000115	4.148e-09	6.4405e-05	-1.7856	0.074166
14	19002084	21589402	836	50	5.8611e-05	1.8395e-09	4.289e-05	1.3666	0.17176
14	21589402	23018665	1237	50	-0.00011618	4.9236e-09	7.0168e-05	-1.6557	0.097778
14	23018665	24905123	1014	50	0.00017191	6.4475e-09	8.0296e-05	2.141	0.032278
14	24905123	26135686	1107	50	-0.00010994	7.5483e-09	8.6881e-05	-1.2654	0.20572
14	26135686	28466533	1408	50	5.0285e-05	4.4103e-09	6.641e-05	0.7572	0.44893
14	28466533	29972145	759	50	-1.348e-05	9.2437e-09	9.6144e-05	-0.1402	0.8885
14	29972145	32383265	1043	50	3.3303e-05	7.9938e-09	8.9408e-05	0.37248	0.70953
14	32383265	34846251	1762	50	-0.0001206	7.8577e-09	8.8643e-05	-1.3605	0.17366
14	34846251	35859593	416	36	3.6033e-05	4.0341e-09	6.3515e-05	0.56732	0.5705
14	35859593	38667725	1349	50	-0.00013393	4.2556e-09	6.5235e-05	-2.0531	0.040062
14	38667725	40341990	992	50	5.0571e-06	4.7191e-09	6.8696e-05	0.073615	0.94132
14	40341990	41615502	1003	45	-7.8733e-05	6.19e-09	7.8677e-05	-1.0007	0.31696
14	41615502	43137389	777	44	0.00010849	7.0468e-09	8.3945e-05	1.2924	0.19622
14	43137389	44543227	834	50	2.284e-05	3.5815e-09	5.9846e-05	0.38164	0.70273
14	44543227	46081896	711	50	7.2443e-05	3.1953e-09	5.6527e-05	1.2816	0.2
14	46081896	46749130	378	19	-1.0993e-05	2.3844e-09	4.883e-05	-0.22514	0.82187
14	46749130	48573586	1165	50	5.1887e-05	4.6698e-09	6.8336e-05	0.75929	0.44768
14	48573586	49005471	268	17	8.3447e-06	3.0411e-09	5.5146e-05	0.15132	0.87972
14	49005471	50507760	688	50	-3.1781e-05	4.7704e-09	6.9068e-05	-0.46014	0.64542
14	50507760	51493572	646	50	-8.8811e-06	4.1713e-09	6.4586e-05	-0.13751	0.89063
14	51493572	53474383	1363	50	-1.7643e-05	6.8717e-09	8.2896e-05	-0.21283	0.83146
14	53474383	53997831	375	25	-4.8323e-06	4.8021e-09	6.9297e-05	-0.069732	0.94441
14	53997831	55233681	648	50	2.7175e-05	5.5552e-09	7.4533e-05	0.36461	0.71541
14	55233681	56216880	508	31	8.5465e-06	4.1159e-09	6.4156e-05	0.13322	0.89402
14	56216880	57481262	1108	50	0.00012128	6.2796e-09	7.9244e-05	1.5305	0.1259
14	57481262	59448336	1168	50	-2.6494e-05	4.7237e-09	6.8729e-05	-0.38549	0.69988
14	59448336	61680424	1283	50	-0.00015843	5.0772e-09	7.1254e-05	-2.2235	0.026183
14	61680424	63790015	1459	50	0.00013722	7.212e-09	8.4924e-05	1.6159	0.10612
14	63790015	65220298	584	41	-0.00010603	5.7007e-09	7.5503e-05	-1.4043	0.16024
14	65220298	66399555	604	50	-0.00011218	3.5762e-09	5.9801e-05	-1.8759	0.060676
14	66399555	67992317	504	37	2.6835e-05	4.2757e-09	6.5389e-05	0.41039	0.68152
14	67992317	71131957	1767	50	9.0083e-05	3.9759e-09	6.3055e-05	1.4286	0.15311
14	71131957	72889615	1296	50	6.4229e-05	7.5447e-09	8.686e-05	0.73945	0.45963
14	72889615	76444767	1694	50	0.00017067	1.0476e-08	0.00010235	1.6674	0.095428
14	76444767	77229472	560	50	-4.1897e-05	4.9382e-09	7.0273e-05	-0.5962	0.55104
14	77229472	78561945	958	50	-2.6216e-05	5.1065e-09	7.146e-05	-0.36687	0.71372
14	78561945	80186579	1120	50	-0.00010448	1.4756e-08	0.00012147	-0.86007	0.38975
14	80186579	81579714	1064	50	2.2506e-06	3.3764e-09	5.8107e-05	0.038732	0.9691
14	81579714	83138097	881	50	-4.128e-05	5.4281e-09	7.3675e-05	-0.5603	0.57527
14	83138097	84241633	768	50	-8.8126e-05	2.0877e-09	4.5691e-05	-1.9287	0.053764
14	84241633	85746319	1005	50	7.7614e-05	5.8226e-09	7.6306e-05	1.0171	0.30909
14	85746319	86647002	559	43	7.2073e-05	4.3758e-09	6.615e-05	1.0895	0.27591
14	86647002	87635341	592	48	-0.00016356	4.0831e-09	6.3899e-05	-2.5597	0.010477
14	87635341	89497643	1104	50	1.3406e-05	8.1931e-09	9.0516e-05	0.14811	0.88226
14	89497643	91296860	1041	50	3.9003e-06	4.3925e-09	6.6276e-05	0.058849	0.95307
14	91296860	93132299	1078	50	-6.8318e-05	4.1634e-09	6.4525e-05	-1.0588	0.28969
14	93132299	94325285	641	50	-1.5679e-05	1.05e-08	0.00010247	-0.153	0.87839
14	94325285	95750867	1237	50	-3.6703e-05	3.4325e-09	5.8587e-05	-0.62646	0.53101
14	95750867	96262415	525	50	6.4476e-05	2.3741e-09	4.8725e-05	1.3233	0.18574
14	96262415	98341162	1248	50	1.2825e-05	3.9504e-09	6.2852e-05	0.20405	0.83832
14	98341162	99138532	720	50	5.7692e-06	6.0814e-09	7.7983e-05	0.07398	0.94103
14	99138532	101534307	1234	50	6.7975e-05	7.0954e-09	8.4234e-05	0.80698	0.41968
14	101534307	103012102	648	50	4.7527e-05	7.1094e-09	8.4317e-05	0.56367	0.57298
14	103012102	105001723	802	50	-3.5755e-05	8.1063e-09	9.0035e-05	-0.39712	0.69128
14	105001723	106340358	180	26	-7.2969e-05	5.3458e-09	7.3115e-05	-0.99799	0.31828
14	106340358	107289454	204	15	-4.6685e-05	2.5366e-09	5.0364e-05	-0.92695	0.35395
15	21131604	24195127	480	50	-0.00014956	4.8675e-09	6.9767e-05	-2.1437	0.032053
15	24195127	25108590	522	36	6.8152e-05	3.1839e-09	5.6426e-05	1.2078	0.22712
15	25108590	27298112	1402	50	-3.0079e-05	4.5125e-09	6.7175e-05	-0.44777	0.65432
15	27298112	29338502	618	50	-0.00014688	5.563e-09	7.4586e-05	-1.9693	0.048923
15	29338502	30165568	501	50	4.1111e-06	7.2536e-09	8.5168e-05	0.04827	0.9615
15	30165568	31591821	415	50	-2.8745e-05	3.6594e-09	6.0493e-05	-0.47518	0.63466
15	31591821	32441811	408	41	7.9897e-06	3.6371e-09	6.0308e-05	0.13248	0.8946
15	32441811	34015425	1047	50	-8.2464e-05	2.9243e-09	5.4077e-05	-1.5249	0.12727
15	34015425	35083251	613	50	-0.00015386	3.6903e-09	6.0748e-05	-2.5327	0.011318
15	35083251	37456502	1514	50	-0.00015025	7.1987e-09	8.4845e-05	-1.7709	0.076581
15	37456502	38530777	628	50	4.8419e-05	7.0741e-09	8.4108e-05	0.57568	0.56483
15	38530777	40384132	1321	50	0.00015891	5.3453e-09	7.3112e-05	2.1735	0.029744
15	40384132	41177514	329	29	-7.0821e-05	4.321e-09	6.5734e-05	-1.0774	0.28131
15	41177514	42776399	641	50	7.0498e-05	8.4999e-09	9.2195e-05	0.76466	0.44447
15	42776399	44198049	396	19	-1.298e-06	3.1839e-09	5.6426e-05	-0.023003	0.98165
15	44198049	46618787	708	50	6.2721e-05	5.0589e-09	7.1126e-05	0.88183	0.37787
15	46618787	48136048	1043	50	-0.00014866	8.0226e-09	8.9569e-05	-1.6598	0.096964
15	48136048	50008043	752	47	4.2522e-05	4.6412e-09	6.8126e-05	0.62416	0.53252
15	50008043	51677560	924	50	5.6414e-05	3.4197e-09	5.8478e-05	0.9647	0.3347
15	51677560	53069096	559	37	8.7485e-05	9.0064e-09	9.4902e-05	0.92185	0.35661
15	53069096	54508528	1196	50	0.00016359	6.8553e-09	8.2797e-05	1.9758	0.048182
15	54508528	55136269	509	38	0.00013209	2.3666e-09	4.8648e-05	2.7152	0.0066233
15	55136269	56901773	921	50	-6.1054e-05	7.6488e-09	8.7457e-05	-0.6981	0.48511
15	56901773	58441366	1094	50	-7.0773e-05	5.8606e-09	7.6555e-05	-0.92447	0.35524
15	58441366	59694116	748	50	-0.00015496	1.9396e-08	0.00013927	-1.1127	0.26584
15	59694116	61265836	1026	50	6.315e-05	7.2539e-09	8.517e-05	0.74146	0.45841
15	61265836	63215222	1445	50	-2.2836e-05	4.3795e-09	6.6178e-05	-0.34507	0.73004
15	63215222	65104668	554	49	0.00018574	7.276e-09	8.5299e-05	2.1775	0.029444
15	65104668	67094767	720	50	-5.7186e-05	3.5857e-09	5.9881e-05	-0.955	0.33958
15	67094767	69017999	1074	50	3.6242e-05	1.2489e-08	0.00011176	0.3243	0.74571
15	69017999	70133341	452	47	0.00034254	6.4205e-09	8.0128e-05	4.2749	1.9122e-05
15	70133341	71922649	1071	50	-4.8171e-05	4.98e-09	7.0569e-05	-0.68261	0.49485
15	71922649	73628714	613	38	1.155e-05	7.2712e-09	8.5271e-05	0.13545	0.89226
15	73628714	76398624	741	50	0.00025687	1.1263e-08	0.00010613	2.4204	0.015503
15	76398624	78516053	904	50	-5.4186e-05	7.9374e-09	8.9092e-05	-0.6082	0.54306
15	78516053	80860978	1568	50	-2.9806e-05	9.585e-09	9.7903e-05	-0.30445	0.76079
15	80860978	84260468	1175	50	-0.00014747	7.5642e-09	8.6972e-05	-1.6956	0.089954
15	84260468	86652905	1314	50	9.1119e-05	9.1211e-09	9.5504e-05	0.95408	0.34004
15	86652905	88369943	1305	50	3.4016e-05	5.9074e-09	7.686e-05	0.44257	0.65808
15	88369943	90475551	1082	50	-0.00015635	6.7429e-09	8.2115e-05	-1.9041	0.056902
15	90475551	92164392	805	50	5.1573e-05	6.0142e-09	7.7551e-05	0.66503	0.50603
15	92164392	93780902	1088	50	0.00015591	5.9136e-09	7.69e-05	2.0275	0.042612
15	93780902	94924330	914	50	-0.00010553	3.4958e-09	5.9125e-05	-1.7848	0.07429
15	94924330	96141596	980	50	-6.8012e-05	6.602e-09	8.1253e-05	-0.83704	0.40257
15	96141596	98030910	1121	50	2.0782e-05	3.3871e-09	5.8199e-05	0.35708	0.72103
15	98030910	99244059	925	50	-1.6769e-06	5.1202e-09	7.1555e-05	-0.023434	0.9813
15	99244059	100636847	904	50	2.4494e-05	5.8076e-09	7.6208e-05	0.32142	0.7479
15	100636847	101552694	584	50	7.5988e-05	5.3331e-09	7.3028e-05	1.0405	0.29809
15	101552694	102520966	536	50	8.1499e-05	3.4564e-09	5.8791e-05	1.3862	0.16567
16	60054	1207206	372	50	-0.00010444	7.8709e-09	8.8718e-05	-1.1772	0.23912
16	1207206	2764829	505	50	-0.00011063	1.0859e-08	0.00010421	-1.0616	0.2884
16	2764829	4001196	405	50	-3.3703e-05	6.9644e-09	8.3453e-05	-0.40385	0.68632
16	4001196	5118345	504	50	0.0001717	1.5551e-08	0.0001247	1.3769	0.16855
16	5118345	5891580	522	50	0.00015633	3.7408e-09	6.1162e-05	2.556	0.010589
16	5891580	6893551	1002	50	2.0652e-05	9.4342e-09	9.713e-05	0.21262	0.83162
16	6893551	7529121	781	50	3.1553e-05	5.4585e-09	7.3882e-05	0.42708	0.66932
16	7529121	8338519	851	50	-0.000244	7.3401e-09	8.5675e-05	-2.848	0.0043995
16	8338519	9799419	1153	50	-0.00012875	1.0049e-08	0.00010024	-1.2843	0.19902
16	9799419	10426032	600	48	-8.334e-06	4.27e-09	6.5345e-05	-0.12754	0.89851
16	10426032	11520161	618	50	0.00014175	3.8633e-09	6.2155e-05	2.2806	0.022575
16	11520161	12613098	597	50	-4.3338e-05	4.1794e-09	6.4648e-05	-0.67037	0.50262
16	12613098	13154437	498	45	1.3066e-05	5.6373e-09	7.5082e-05	0.17402	0.86185
16	13154437	14464002	953	50	3.0034e-05	6.5577e-09	8.098e-05	0.37088	0.71073
16	14464002	16154060	372	43	3.5934e-06	6.8038e-09	8.2485e-05	0.043564	0.96525
16	16154060	17644749	514	50	8.2899e-06	4.3656e-09	6.6073e-05	0.12547	0.90015
16	17644749	18643607	319	32	-3.689e-05	2.2503e-09	4.7437e-05	-0.77766	0.43677
16	18643607	20150571	613	50	7.173e-05	8.0865e-09	8.9925e-05	0.79767	0.42506
16	20150571	22448904	523	50	4.1344e-05	7.0582e-09	8.4013e-05	0.49211	0.62264
16	22448904	24136875	821	50	1.3135e-05	3.486e-09	5.9043e-05	0.22247	0.82395
16	24136875	25986862	1160	50	3.1821e-06	1.2766e-08	0.00011298	0.028164	0.97753
16	25986862	27445755	1012	50	2.3653e-05	3.509e-09	5.9237e-05	0.3993	0.68967
16	27445755	29036613	458	46	6.6675e-05	2.1589e-08	0.00014693	0.45378	0.64999
16	29036613	31382943	322	37	-0.0001948	2.3399e-08	0.00015297	-1.2735	0.20285
16	31382943	46399473	187	20	-5.6114e-06	4.4296e-09	6.6555e-05	-0.084312	0.93281
16	46399473	49007926	424	35	-8.9871e-05	4.2137e-09	6.4913e-05	-1.3845	0.16621
16	49007926	52035823	1708	50	-6.1423e-05	6.5448e-09	8.09e-05	-0.75925	0.4477
16	52035823	53382572	807	50	0.00014428	7.8131e-09	8.8392e-05	1.6323	0.10262
16	53382572	55903774	1819	50	0.00021506	2.348e-08	0.00015323	1.4035	0.16046
16	55903774	57664330	971	50	-0.00011154	1.7074e-08	0.00013067	-0.85361	0.39332
16	57664330	59045405	750	50	1.4229e-05	5.0024e-09	7.0727e-05	0.20119	0.84055
16	59045405	60745694	946	50	-8.6201e-06	4.7548e-09	6.8955e-05	-0.12501	0.90051
16	60745694	62229849	706	49	1.9023e-05	3.1645e-09	5.6254e-05	0.33816	0.73524
16	62229849	63691589	833	50	-0.00013733	2.9355e-09	5.418e-05	-2.5346	0.011257
16	63691589	65938566	1458	50	0.00012595	8.0433e-09	8.9685e-05	1.4044	0.16021
16	65938566	68841363	1108	50	5.1054e-05	9.7157e-09	9.8568e-05	0.51795	0.60449
16	68841363	71054028	519	45	9.3651e-06	1.5958e-08	0.00012632	0.074135	0.9409
16	71054028	72935150	578	43	7.3777e-05	6.6407e-09	8.1491e-05	0.90534	0.36529
16	72935150	74971503	1046	50	4.1879e-05	7.6652e-09	8.7551e-05	0.47834	0.63241
16	74971503	75977954	364	32	2.8708e-05	3.8668e-09	6.2183e-05	0.46167	0.64432
16	75977954	77523678	1156	50	7.2946e-05	8.8389e-09	9.4015e-05	0.77589	0.43781
16	77523678	78456292	957	50	-1.0457e-05	4.9044e-09	7.0031e-05	-0.14932	0.8813
16	78456292	79134815	825	50	-5.1367e-05	4.5043e-09	6.7114e-05	-0.76536	0.44406
16	79134815	80297374	1089	50	-4.8509e-06	3.212e-09	5.6675e-05	-0.085592	0.93179
16	80297374	81772536	1201	50	-0.00011162	1.0557e-08	0.00010275	-1.0864	0.27731
16	81772536	82747728	826	50	9.8469e-06	5.7187e-09	7.5622e-05	0.13021	0.8964
16	82747728	83477208	888	50	0.00015245	5.74e-09	7.5763e-05	2.0122	0.044196
16	83477208	84445883	1130	50	-0.00013321	3.7376e-09	6.1136e-05	-2.1789	0.029338
16	84445883	85148685	633	50	-7.1369e-05	4.16e-09	6.4498e-05	-1.1065	0.2685
16	85148685	86156599	639	50	0.00022684	5.2623e-09	7.2542e-05	3.127	0.0017661
16	86156599	86815411	709	50	-7.5668e-05	1.7033e-09	4.1271e-05	-1.8334	0.066741
16	86815411	87647349	516	50	-3.0088e-05	3.9121e-09	6.2546e-05	-0.48105	0.63048
16	87647349	89041165	503	50	-0.0001523	7.378e-09	8.5895e-05	-1.7731	0.07622
16	89041165	90292812	352	34	9.8856e-05	7.6003e-09	8.718e-05	1.1339	0.25682
17	56	1172399	370	50	7.2082e-05	2.5559e-09	5.0556e-05	1.4258	0.15393
17	1172399	1928731	367	50	-3.285e-07	7.3992e-09	8.6019e-05	-0.003819	0.99695
17	1928731	3702312	876	50	2.9909e-05	6.6259e-09	8.14e-05	0.36744	0.71329
17	3702312	4696261	487	50	-8.6759e-06	5.6759e-09	7.5339e-05	-0.11516	0.90832
17	4696261	5741334	499	48	6.2503e-05	5.5648e-09	7.4598e-05	0.83787	0.4021
17	5741334	7317398	877	50	7.681e-05	7.0174e-09	8.377e-05	0.91692	0.35919
17	7317398	8306425	298	44	4.0928e-05	5.5395e-09	7.4428e-05	0.54991	0.58238
17	8306425	9965921	945	50	-1.3142e-05	4.7407e-09	6.8853e-05	-0.19087	0.84863
17	9965921	11102815	686	50	-3.6248e-05	4.7287e-09	6.8766e-05	-0.52712	0.59811
17	11102815	12534769	877	50	5.7878e-06	3.3822e-09	5.8157e-05	0.099521	0.92072
17	12534769	13180372	471	50	-0.00011239	3.2708e-09	5.7191e-05	-1.9653	0.049384
17	13180372	13894637	620	50	-8.6233e-05	3.0653e-09	5.5365e-05	-1.5575	0.11934
17	13894637	15019097	1081	50	-6.5732e-05	2.1562e-09	4.6434e-05	-1.4156	0.15689
17	15019097	16412342	417	47	9.6733e-05	4.0065e-09	6.3297e-05	1.5282	0.12645
17	16412342	18856320	712	50	0.00020803	6.1608e-09	7.8491e-05	2.6503	0.0080409
17	18856320	21290357	471	50	7.5423e-05	8.1349e-09	9.0194e-05	0.83623	0.40303
17	21290357	27334244	852	50	0.00020734	5.4707e-09	7.3964e-05	2.8033	0.0050582
17	27334244	29786491	593	40	-0.00014139	1.0747e-08	0.00010367	-1.3639	0.1726
17	29786491	31538425	800	50	0.00020312	6.8089e-09	8.2516e-05	2.4616	0.013833
17	31538425	32912798	1342	50	5.5449e-05	3.2336e-09	5.6865e-05	0.9751	0.32951
17	32912798	34469036	825	50	-6.7627e-06	2.8413e-09	5.3304e-05	-0.12687	0.89904
17	34469036	36809344	660	50	0.00010827	1.2351e-08	0.00011113	0.97423	0.32994
17	36809344	38877404	640	50	2.4735e-05	2.9633e-09	5.4436e-05	0.45439	0.64955
17	38877404	39899810	528	39	3.5849e-05	4.9131e-09	7.0094e-05	0.51145	0.60904
17	39899810	41772087	493	41	3.0005e-05	9.2789e-09	9.6327e-05	0.31149	0.75543
17	41772087	43056905	440	38	1.2647e-05	6.5617e-09	8.1005e-05	0.15613	0.87593
17	43056905	45876022	1022	50	-7.091e-05	1.01e-08	0.0001005	-0.70558	0.48045
17	45876022	47517400	750	50	0.00033856	1.7817e-08	0.00013348	2.5364	0.0112
17	47517400	49898957	1044	50	1.144e-05	5.4355e-09	7.3726e-05	0.15517	0.87669
17	49898957	50719055	525	32	-6.2511e-05	4.6554e-09	6.8231e-05	-0.91617	0.35958
17	50719055	51826118	756	46	0.00023977	3.4855e-09	5.9038e-05	4.0612	4.8818e-05
17	51826118	53599432	1057	50	-0.00019765	8.2507e-09	9.0833e-05	-2.1759	0.029561
17	53599432	55357541	952	50	4.9704e-05	7.158e-09	8.4605e-05	0.58748	0.55688
17	55357541	57487512	949	50	-9.3149e-06	1.0763e-08	0.00010375	-0.089786	0.92846
17	57487512	59312755	362	26	-9.2431e-06	2.0783e-09	4.5588e-05	-0.20275	0.83933
17	59312755	61545589	614	50	-2.3057e-05	6.4757e-09	8.0472e-05	-0.28652	0.77448
17	61545589	63148128	473	41	7.1257e-06	2.7814e-09	5.2739e-05	0.13511	0.89252
17	63148128	64800430	900	50	-7.4089e-05	3.5472e-09	5.9558e-05	-1.244	0.21351
17	64800430	67858770	1419	50	-5.036e-05	5.3095e-09	7.2866e-05	-0.69113	0.48948
17	67858770	69387817	1208	50	-9.8511e-05	4.2473e-09	6.5171e-05	-1.5116	0.13064
17	69387817	72672203	2099	50	-1.2733e-05	4.9256e-09	7.0183e-05	-0.18142	0.85603
17	72672203	74375560	581	50	-9.3247e-05	6.9629e-09	8.3444e-05	-1.1175	0.26379
17	74375560	76263413	967	50	-3.0166e-05	7.5688e-09	8.6999e-05	-0.34674	0.72879
17	76263413	77298636	577	50	-7.7312e-05	6.2757e-09	7.9219e-05	-0.97592	0.3291
17	77298636	78837588	869	50	3.4149e-05	8.2903e-09	9.1051e-05	0.37505	0.70762
17	78837588	80034408	338	48	2.6523e-05	4.7315e-09	6.8786e-05	0.38558	0.69981
17	80034408	81194908	392	41	7.8286e-05	3.7019e-09	6.0843e-05	1.2867	0.1982
18	10644	912486	548	50	-1.2241e-05	4.7669e-09	6.9043e-05	-0.17729	0.85928
18	912486	1942911	720	50	-1.3163e-05	7.5693e-09	8.7002e-05	-0.1513	0.87974
18	1942911	3891658	1191	50	8.089e-05	5.9602e-09	7.7203e-05	1.0478	0.29475
18	3891658	5834180	1262	50	-8.291e-05	2.4399e-09	4.9396e-05	-1.6785	0.093251
18	5834180	7090485	851	50	-0.00014306	5.4703e-09	7.3962e-05	-1.9343	0.053075
18	7090485	8498931	781	50	0.00011759	4.6936e-09	6.8509e-05	1.7164	0.086098
18	8498931	11075913	1933	50	-0.00011062	5.6212e-09	7.4975e-05	-1.4754	0.1401
18	11075913	11905440	408	50	-4.7564e-06	2.812e-09	5.3029e-05	-0.089695	0.92853
18	11905440	14440799	1147	50	4.2546e-05	3.6398e-09	6.0331e-05	0.7052	0.48068
18	14440799	19485844	276	20	-1.3517e-05	3.4106e-09	5.8401e-05	-0.23146	0.81696
18	19485844	20649472	592	41	-7.8368e-06	5.1485e-09	7.1753e-05	-0.10922	0.91303
18	20649472	22996651	1210	50	-0.00022018	1.7572e-08	0.00013256	-1.661	0.096705
18	22996651	24026191	581	44	7.0369e-05	5.3117e-09	7.2881e-05	0.96552	0.33428
18	24026191	25927682	1307	50	-5.6862e-05	3.8101e-09	6.1726e-05	-0.9212	0.35695
18	25927682	26875587	596	35	-9.046e-06	4.5558e-09	6.7496e-05	-0.13402	0.89339
18	26875587	27866478	626	36	-1.3014e-05	7.3185e-09	8.5548e-05	-0.15212	0.87909
18	27866478	30264066	1545	50	-9.0577e-05	4.2211e-09	6.497e-05	-1.3941	0.16328
18	30264066	31780067	714	47	-3.0804e-05	6.5312e-09	8.0816e-05	-0.38116	0.70308
18	31780067	33861964	1162	50	4.8462e-05	2.6521e-09	5.1498e-05	0.94105	0.34668
18	33861964	35075250	722	50	0.00011239	3.885e-09	6.233e-05	1.8032	0.071357
18	35075250	36365490	969	50	-1.564e-05	7.3797e-09	8.5905e-05	-0.18207	0.85553
18	36365490	37684367	777	45	0.0001477	6.4012e-09	8.0007e-05	1.8461	0.064879
18	37684367	39892648	1337	50	8.3962e-05	6.2366e-09	7.8972e-05	1.0632	0.2877
18	39892648	42922106	1805	50	3.5566e-05	9.0113e-09	9.4928e-05	0.37467	0.70791
18	42922106	44299246	976	50	-0.00024738	7.4702e-09	8.6431e-05	-2.8622	0.0042076
18	44299246	45939732	970	50	-5.8376e-05	6.365e-09	7.9781e-05	-0.7317	0.46435
18	45939732	47730584	1162	50	1.487e-05	8.6134e-09	9.2809e-05	0.16022	0.8727
18	47730584	51062185	2147	50	-7.2184e-05	5.4075e-09	7.3536e-05	-0.98161	0.32629
18	51062185	51554175	440	20	0.00011145	5.2407e-09	7.2393e-05	1.5395	0.12368
18	51554175	55213838	1956	50	0.00015997	8.1217e-09	9.012e-05	1.7751	0.075889
18	55213838	56530220	946	50	-4.2513e-05	3.4236e-09	5.8512e-05	-0.72658	0.46748
18	56530220	57630483	844	50	-7.3138e-05	4.9643e-09	7.0458e-05	-1.038	0.29925
18	57630483	59020751	920	50	0.000427	4.564e-08	0.00021363	1.9987	0.045638
18	59020751	60277715	980	50	7.2096e-05	3.5558e-09	5.963e-05	1.2091	0.22664
18	60277715	61820252	974	50	0.00021307	3.1766e-09	5.6361e-05	3.7804	0.00015661
18	61820252	63463402	1176	50	-0.00013084	6.9572e-09	8.341e-05	-1.5687	0.11673
18	63463402	64252801	682	33	-0.00027953	3.7856e-09	6.1527e-05	-4.5433	5.5387e-06
18	64252801	66125817	1510	50	-0.00023069	4.0655e-09	6.3761e-05	-3.6181	0.00029676
18	66125817	67175820	599	50	1.0226e-05	3.6234e-09	6.0195e-05	0.16987	0.86511
18	67175820	68621179	811	50	0.00012289	3.6457e-09	6.0379e-05	2.0352	0.041826
18	68621179	69621618	804	50	0.00013923	4.0245e-09	6.3439e-05	2.1948	0.028179
18	69621618	71038474	1036	50	-0.00016144	6.7591e-09	8.2214e-05	-1.9636	0.049577
18	71038474	71971462	808	50	-5.9535e-05	5.9702e-09	7.7267e-05	-0.77051	0.441
18	71971462	73526987	1148	50	-0.00011207	7.8149e-09	8.8402e-05	-1.2677	0.2049
18	73526987	74813815	978	50	3.8282e-05	4.9564e-09	7.0402e-05	0.54377	0.5866
18	74813815	75976317	1019	50	-1.6768e-05	3.7094e-09	6.0905e-05	-0.27532	0.78307
18	75976317	77149991	820	50	1.0946e-05	3.0017e-09	5.4788e-05	0.19979	0.84165
18	77149991	78017158	455	46	5.7716e-05	4.8103e-09	6.9356e-05	0.83216	0.40532
19	80840	610729	101	23	-2.7967e-05	3.8492e-09	6.2042e-05	-0.45078	0.65215
19	610729	2098396	368	50	-0.00029616	1.4835e-08	0.0001218	-2.4315	0.015035
19	2098396	3019660	292	50	0.00015968	5.1826e-09	7.199e-05	2.218	0.026553
19	3019660	4348967	394	50	1.0838e-05	9.6834e-09	9.8404e-05	0.11014	0.9123
19	4348967	5811852	522	50	8.3436e-07	4.6211e-09	6.7979e-05	0.012274	0.99021
19	5811852	6684885	282	44	-5.9735e-05	2.9305e-09	5.4134e-05	-1.1035	0.26983
19	6684885	8347513	739	50	-0.00011489	5.8873e-09	7.6728e-05	-1.4974	0.13429
19	8347513	9238393	354	45	5.4388e-05	4.1999e-09	6.4806e-05	0.83923	0.40134
19	9238393	11284028	695	50	6.3939e-05	6.0672e-09	7.7892e-05	0.82087	0.41172
19	11284028	13471127	567	50	3.7823e-05	6.1078e-09	7.8152e-05	0.48397	0.62841
19	13471127	14486347	283	42	6.771e-05	3.4556e-09	5.8784e-05	1.1518	0.24938
19	14486347	15648610	460	50	-4.8443e-05	4.9436e-09	7.0311e-05	-0.68898	0.49084
19	15648610	16374416	516	46	1.6754e-05	3.0152e-09	5.491e-05	0.30511	0.76028
19	16374416	18409862	674	50	0.00014033	8.1967e-09	9.0536e-05	1.55	0.12113
19	18409862	19877471	447	49	-0.00010854	1.396e-08	0.00011815	-0.91867	0.35827
19	19877471	20905757	258	29	-7.7314e-05	3.5101e-09	5.9246e-05	-1.305	0.19191
19	20905757	22732896	770	50	0.0001245	3.9443e-09	6.2803e-05	1.9823	0.047441
19	22732896	23467746	300	18	1.6385e-05	1.8859e-09	4.3427e-05	0.37729	0.70596
19	23467746	28557893	655	37	4.0661e-06	1.9765e-09	4.4457e-05	0.091461	0.92713
19	28557893	29790947	1065	50	4.1454e-05	4.1748e-09	6.4612e-05	0.64157	0.52115
19	29790947	30727954	611	50	1.4148e-05	1.1302e-08	0.00010631	0.13308	0.89413
19	30727954	32746520	1058	50	6.9642e-05	6.4188e-09	8.0118e-05	0.86925	0.38471
19	32746520	34262952	799	50	-6.3978e-05	9.9183e-09	9.959e-05	-0.64241	0.52061
19	34262952	36469295	868	50	5.7226e-05	3.4878e-09	5.9058e-05	0.96898	0.33256
19	36469295	37527033	391	24	2.0445e-05	5.0778e-09	7.1259e-05	0.28691	0.77418
19	37527033	40170619	864	50	-0.00013566	6.3405e-09	7.9627e-05	-1.7037	0.088443
19	40170619	40984601	299	28	-3.3241e-05	4.5008e-09	6.7088e-05	-0.49549	0.62026
19	40984601	42131573	410	50	-0.00010288	3.5417e-09	5.9512e-05	-1.7286	0.083874
19	42131573	43862455	358	32	-1.0412e-05	3.8067e-09	6.1699e-05	-0.16875	0.86599
19	43862455	44744108	421	44	-0.00015891	4.3243e-09	6.576e-05	-2.4165	0.01567
19	44744108	46102697	529	50	1.4872e-05	5.1204e-09	7.1557e-05	0.20783	0.83536
19	46102697	47150082	415	50	-4.1273e-05	7.3323e-09	8.5629e-05	-0.482	0.6298
19	47150082	49282227	774	50	0.00018508	5.9432e-09	7.7092e-05	2.4007	0.016362
19	49282227	51532567	793	50	-7.4794e-05	6.5692e-09	8.105e-05	-0.92281	0.35611
19	51532567	52985290	974	50	-4.429e-05	3.7274e-09	6.1052e-05	-0.72544	0.46818
19	52985290	54602362	799	50	-3.5995e-05	4.2263e-09	6.501e-05	-0.55369	0.57979
19	54602362	55728080	450	50	-8.9101e-05	3.2177e-09	5.6725e-05	-1.5707	0.11624
19	55728080	57521335	905	50	-3.2358e-05	3.3464e-09	5.7848e-05	-0.55937	0.57591
19	57521335	59118839	695	50	-8.6182e-05	5.9361e-09	7.7046e-05	-1.1186	0.26332
20	60479	697600	318	50	-3.092e-05	1.5752e-09	3.9688e-05	-0.77908	0.43593
20	697600	2469501	1347	50	2.0154e-05	4.8199e-09	6.9426e-05	0.2903	0.77159
20	2469501	3828413	724	50	3.2076e-05	5.541e-09	7.4438e-05	0.4309	0.66654
20	3828413	5477850	1221	50	8.6761e-05	4.1975e-09	6.4788e-05	1.3391	0.18052
20	5477850	7084073	1203	50	-0.00014574	3.1692e-09	5.6296e-05	-2.5888	0.0096321
20	7084073	8117011	852	50	4.064e-05	3.5622e-09	5.9684e-05	0.68092	0.49592
20	8117011	9730921	1315	50	0.00020872	8.8824e-09	9.4247e-05	2.2146	0.026785
20	9730921	11249536	1275	50	0.00014908	6.8291e-09	8.2639e-05	1.8039	0.071239
20	11249536	12447499	1005	50	3.3111e-05	6.7405e-09	8.2101e-05	0.4033	0.68673
20	12447499	13689864	1020	50	-4.5275e-05	4.0862e-09	6.3923e-05	-0.70827	0.47878
20	13689864	15958359	1804	50	-0.00010182	3.9527e-09	6.2871e-05	-1.6195	0.10535
20	15958359	17487232	1552	50	5.1167e-05	6.7417e-09	8.2108e-05	0.62317	0.53317
20	17487232	18972203	989	50	-9.3358e-05	3.6498e-09	6.0413e-05	-1.5453	0.12227
20	18972203	20959710	1386	50	8.7442e-05	5.4988e-09	7.4154e-05	1.1792	0.23832
20	20959710	22491456	709	49	-8.5235e-05	4.2146e-09	6.492e-05	-1.3129	0.18921
20	22491456	23293790	752	50	2.1717e-05	2.0045e-09	4.4771e-05	0.48507	0.62762
20	23293790	24717724	1026	50	-2.3114e-05	6.0713e-09	7.7918e-05	-0.29665	0.76674
20	24717724	25344231	323	23	8.012e-05	8.9034e-09	9.4358e-05	0.8491	0.39582
20	25344231	31614823	755	50	-0.00019804	1.0432e-08	0.00010214	-1.9389	0.052509
20	31614823	32813441	374	30	-2.6382e-06	5.3619e-09	7.3225e-05	-0.036029	0.97126
20	32813441	34960446	725	36	-4.4784e-05	9.056e-09	9.5163e-05	-0.4706	0.63792
20	34960446	36909530	807	50	-3.699e-05	8.1294e-09	9.0163e-05	-0.41025	0.68162
20	36909530	38436761	988	50	-0.00013552	4.2587e-09	6.5258e-05	-2.0766	0.037836
20	38436761	39610856	840	50	0.00011702	2.5371e-09	5.0369e-05	2.3232	0.020167
20	39610856	40585689	444	37	-4.9561e-05	3.0236e-09	5.4988e-05	-0.90131	0.36742
20	40585689	41615460	938	50	2.1671e-05	4.9127e-09	7.0091e-05	0.30919	0.75718
20	41615460	42680176	591	50	-6.0101e-05	8.8996e-09	9.4338e-05	-0.63708	0.52407
20	42680176	44839056	1166	50	-0.00024522	8.772e-09	9.3659e-05	-2.6182	0.0088396
20	44839056	47199980	1573	50	-2.3367e-05	6.1883e-09	7.8665e-05	-0.29704	0.76643
20	47199980	49239658	1307	50	-4.1022e-05	5.1333e-09	7.1647e-05	-0.57255	0.56695
20	49239658	52472549	2265	50	-3.1898e-05	1.3348e-08	0.00011553	-0.27609	0.78248
20	52472549	54055266	1045	50	-0.00010521	4.9519e-09	7.037e-05	-1.4951	0.13489
20	54055266	56447959	1755	50	-7.2615e-05	6.3728e-09	7.983e-05	-0.90962	0.36302
20	56447959	58406572	1223	50	4.0218e-05	4.7947e-09	6.9244e-05	0.58081	0.56137
20	58406572	59561724	910	50	5.6277e-05	4.2906e-09	6.5503e-05	0.85915	0.39026
20	59561724	61301855	1163	50	2.309e-05	4.5782e-09	6.7663e-05	0.34126	0.73291
20	61301855	62190180	446	50	-0.00015065	6.7949e-09	8.2431e-05	-1.8276	0.067615
20	62190180	62965163	272	39	-9.8342e-05	9.6245e-09	9.8105e-05	-1.0024	0.31614
21	9411243	15950982	519	50	-0.00011245	3.8717e-09	6.2223e-05	-1.8073	0.070723
21	15950982	18053165	1117	50	-1.3154e-05	3.5144e-09	5.9282e-05	-0.22189	0.8244
21	18053165	19480375	741	50	-3.6011e-06	4.5561e-09	6.7499e-05	-0.05335	0.95745
21	19480375	20962339	1050	50	2.1698e-05	3.969e-09	6.3e-05	0.34441	0.73054
21	20962339	22072764	768	50	0.00018026	3.5597e-09	5.9663e-05	3.0213	0.0025173
21	22072764	23362875	994	50	0.00015768	5.0547e-09	7.1096e-05	2.2179	0.026562
21	23362875	24696231	736	50	0.00011374	4.311e-09	6.5658e-05	1.7323	0.083212
21	24696231	26469122	1284	50	6.8318e-05	6.403e-09	8.0019e-05	0.85378	0.39323
21	26469122	27271019	352	27	2.8394e-06	3.6223e-09	6.0185e-05	0.047177	0.96237
21	27271019	29125226	1399	50	3.7165e-05	3.1003e-09	5.5681e-05	0.66747	0.50447
21	29125226	31197025	1204	50	-0.00016553	4.909e-09	7.0064e-05	-2.3625	0.01815
21	31197025	32668642	896	50	3.1819e-05	4.7577e-09	6.8976e-05	0.4613	0.64458
21	32668642	34376999	945	50	-9.9648e-06	4.4721e-09	6.6874e-05	-0.14901	0.88155
21	34376999	35225465	364	42	-5.8363e-05	5.579e-09	7.4693e-05	-0.78138	0.43458
21	35225465	36524373	845	50	1.1574e-06	4.5705e-09	6.7606e-05	0.017119	0.98634
21	36524373	37870779	856	50	-7.7176e-05	4.9676e-09	7.0481e-05	-1.095	0.27352
21	37870779	38711704	539	47	0.00015198	4.1353e-09	6.4306e-05	2.3633	0.018111
21	38711704	40482902	1332	50	8.8419e-05	7.4354e-09	8.6229e-05	1.0254	0.30518
21	40482902	41389527	765	50	4.3609e-05	5.3283e-09	7.2995e-05	0.59742	0.55023
21	41389527	43321528	1452	50	-0.00012083	8.8835e-09	9.4252e-05	-1.282	0.19983
21	43321528	44506268	878	50	6.094e-05	3.8449e-09	6.2007e-05	0.98278	0.32572
21	44506268	46177105	638	50	4.7612e-05	4.352e-09	6.597e-05	0.72172	0.47047
21	46177105	47492226	797	50	3.8729e-05	8.1404e-09	9.0224e-05	0.42925	0.66774
21	47492226	48119752	371	29	2.7141e-05	4.2992e-09	6.5568e-05	0.41393	0.67892
22	16050408	17674295	320	41	6.8168e-05	2.8858e-09	5.3719e-05	1.269	0.20446
22	17674295	18296088	317	50	-0.00013561	5.8894e-09	7.6743e-05	-1.7671	0.077212
22	18296088	19912358	798	50	-2.2809e-05	3.7007e-09	6.0833e-05	-0.37495	0.7077
22	19912358	22357325	781	50	0.0002005	5.0399e-09	7.0992e-05	2.8242	0.0047399
22	22357325	23712647	566	50	-0.00010148	3.2393e-09	5.6915e-05	-1.7831	0.074576
22	23712647	24984204	573	50	-4.5216e-05	4.9802e-09	7.0571e-05	-0.64072	0.5217
22	24984204	26791628	1071	50	1.307e-05	3.3637e-09	5.7997e-05	0.22535	0.82171
22	26791628	27834752	1136	50	6.7972e-06	4.2754e-09	6.5387e-05	0.10395	0.91721
22	27834752	29651799	843	50	8.4348e-05	5.1767e-09	7.1949e-05	1.1723	0.24107
22	29651799	31439918	880	50	-9.7484e-05	4.6969e-09	6.8534e-05	-1.4224	0.1549
22	31439918	32664986	475	35	5.8814e-05	3.1579e-09	5.6195e-05	1.0466	0.29528
22	32664986	34494914	1488	50	8.1517e-05	4.6704e-09	6.8341e-05	1.1928	0.23295
22	34494914	35530985	954	50	-4.1424e-05	3.1794e-09	5.6386e-05	-0.73465	0.46255
22	35530985	37570269	1229	50	-4.2395e-05	3.2752e-09	5.7229e-05	-0.74079	0.45882
22	37570269	39307894	790	50	-0.00015881	4.8678e-09	6.977e-05	-2.2761	0.022838
22	39307894	40545797	394	47	9.9974e-05	6.2582e-09	7.9109e-05	1.2637	0.20632
22	40545797	42690818	731	38	-6.7814e-05	8.9961e-09	9.4848e-05	-0.71498	0.47462
22	42690818	43714200	492	50	3.1533e-05	5.1436e-09	7.1719e-05	0.43967	0.66017
22	43714200	44995308	1069	50	-2.5036e-06	5.2828e-09	7.2683e-05	-0.034446	0.97252
22	44995308	46470495	943	50	1.9322e-05	3.4e-09	5.831e-05	0.33137	0.74037
22	46470495	47596318	753	50	-0.0001233	5.9102e-09	7.6878e-05	-1.6039	0.10874
22	47596318	48903703	1273	50	2.1272e-05	4.4697e-09	6.6856e-05	0.31818	0.75035
[truncated: 2 more rows]

## Sheet: SS
chr	start	end	num_snp	k	local_rhog	var	se	z	p
[truncated: 1,697 more rows]

## Sheet: GO
chr	start	end	num_snp	k	local_rhog	var	se	z	p
[truncated: 1,697 more rows]
