# Supplementary material for: Genetic Commonalities Between Metabolic Syndrome and Rheumatic Diseases Through Disease Interactome Modules
Source: J Cell Mol Med. 2025 Jan 9;29(1):e70329. doi: 10.1111/jcmm.70329 (PMC11717667; doi:10.1111/jcmm.70329)
Supplement: Supplementary file 1 — Figures S1–S10 Tables S1–S10 Data S1 [file JCMM-29-e70329-s001.zip › jcmm70329-sup-0014-TableS4.xlsx]

## Sheet: Genes
MetS-RA	MetS-AS	MetS-SLE	MetS-SS	MetS-OS	MetS-GO	WC-RA	WC-AS	WC-SLE	WC-SS	WC-OS	WC-GO	HY-RA	HY-AS	HY-SLE	HY-SS	HY-OS	HY-GO	HDLC-RA	HDLC-AS	HDLC-SLE	HDLC-SS	HDLC-OS	HDLC-GO	TG-RA	TG-AS	TG-SLE	TG-SS	TG-OS	TG-GO
PRRC2A	DCDC2	SLC17A1	C2	-	GTF3C2	CAPZA1	DCDC2	AIF1	BX511262.2	HLA-DRB1	PPM1G	WNT2B	HIST1H2BI	BAG6	BAG6	-	PCNXL3	ZNF192P2	HIST1H2BD	BTN3A3	LRRC16A	HLA-DRB1	RHOA	WNT2B	SCGN	HIST1H2BD	HIST1H2BD	RAI1	GTF3C2
LY6G5B	SLC17A4	C2	GPSM3		ZNF512	TET2	LRRC16A	PRRC2A	AIF1	BX296568.1	ABCG2	BX511262.2	HFE	PRRC2A	SLC44A4		C11orf68,	ZKSCAN3	HIST1H1E	BTN2A1	BTN3A2	BX296568.1	MON1A	GABBR1	ZNF184	POM121L2	POM121L2	PCIF1	ZNF512
SKIV2L	OR12D3	GPSM3	AL662834.1			MOV10	SLC17A4	C2	PRRC2A		ABCG2	HLA-C	HIST1H3G	BX511262.2	C6orf106		SIPA1	ZSCAN31	BTN2A2	LINC00533	HIST1H2BO	RAI1	CACNA2D2	ZFP57	ZSCAN31	HIST1H2AI	HIST1H2AI		TNNC1
TAP1	HMGN4	AL662834.1	CR388219.1			AL662890.8	HIST1H1A	AL662834.1	C2		CCDC146	BX511262.2	BX511262.2	RP1L1	PRRC2A			GPX5	GUSBP2	AL121932.1	HIST1H3J	PCIF1	DOCK3,	HLA-G	GPX6	HIST1H3H	HIST1H3H		NISCH
RABEP2	OR5V1	CR388219.1	CR759782.1			BX511262.2	HIST1H3A	NOTCH4	AIF1		RPP25	PRRC2A	HLA-C		BX511262.2			AL049543.1	ZNF192P2	OR14J1	HIST1H2AM		RAD54L2	AL671859.1	AL049543.1	HIST1H2BL	HIST1H2BL		SLC16A9
RAB3A	AIF1	CR759782.1	PBX2			AIF1	HIST1H4A	CR388219.1	NOTCH4			BAG6	HLA-C					GABBR1	ZKSCAN3	MOG	ZSCAN23		DNAH1	CR753815.1	GABBR1	ZSCAN31	HIST1H2BN		PCNXL3
AIF1	PRRC2A	PBX2	AGER			PRRC2A	HISTIH2AD	CR759782.1	BX511262.2			ATF6B	LST1					OR2H5P	ZSCAN31	HLA-L	MOG		TMEM110	BX248419.1	UBD	ZFP57	ZFP57		SIPA1
CSNK2B	BAG6	AGER	RNF5			GPANK1	HIST1H3G	BX511262.2	BTNL2			HLA-DQA1	BX511262.2					AL671561.1	ZSCAN23	BX248419.1	TRIM31		MTIR	BX248419.1	GABBR1	BX248419.1	TRIM31		R3HDM2
NELFE	LY6G5B	RNF5				LY6G6C	HIST1H2BI		GRM4			PRRC2A	PRRC2A					HLA-A	GPX6	HCG17	AL671859.1		PCNXL3	BX248419.1	GABBR1	BX248419.1	AL671859.1
PSMB8	SKIV2L					C2	HIST1H3D		GRM4			BX511262.2	BAG6					TRIM31	OR5V1	HLA-L	CR753815.1		MON1A	GTF2H4	OR2H2	BX248419.1	CR753815.1
MPV17L2	GPSM3					C2	HIST1H2BF		C6orf106			NAA25	SLC44A4					TRIM31-AS1	OR12D1	BX248419.1	TRIM31		CTD-2330K9.3	VARS2	ZFP57	DPCR1	TRIM31
PSMB9	NELFE					SKIV2L	HIST1H4E		AL662834.1			TNXB	TNXB					CR753815.1	GABBR1	MICC	AL671859.1		R3HDM2	VARSL	HLA-G	MUC22	AL671859.1
GPANK1	TAPBP					TNXB	AL662890.8		CR388219.1			DQ-A1	PRRT1					HCG20	UBD	CR759890.3	CR753815.1		FCGRT	GTF2H4	TRIM31	AL663093.2	CR753815.1
AL670886.1	BX511262.2					TNXB	OR5V1		CR759782.1			AL731683.1	NOTCH4					DDR1	GABBR1	BX294158.1	DDR1		PNPLA3	VARS2	AL671859.1	AL805909.3	BX248419.1
	ANKS1A					NOTCH4	PRRC2A		BX511262.2			CR753846.2	PRRC2A					DDR1-AS1	UBD	DDR1	GTF2H4		MUSTN1	VARSL	CR753815.1	BX248321.1	GTF2H4
	PRRC2A					NOTCH4	AIF1					BX927168.3	UHRF1BP1					GTF2H4	ZDHHC20P1	DDR1-AS1	VARS2		TMEM110-MUSTN1	MUC22	TRIM31	MUC22	VARS2
	BX511262.2					BX511262.2	LY6G6C					AL935026.1	NCR3					VARS2	MICF	MUC22	VARSL		SIPA1	AL663093.2	AL671859.1	AL663093.2	VARSL
	CSNK2B					HLA-DRB1	C2						LTB					GTF2H4	MICF	AL805909.3	MUC22			AL805909.3	CR753815.1	AL805909.3	MUC22
	GPANK1					HLA-DRB1	C2						BX927320.1					VARS2	AL669914.1	BX248321.1	AL663093.2			BX248321.1	TRIM31	BX248321.1	AL663093.2
	AL670886.1					HLA-DQB1	SKIV2L						BX248519.1					VARSL	AL845439.1	MUC22	AL805909.3			MUC22	AL671859.1	C6orf15	AL805909.3
	CR753842.1					HLA-DMB	CFB						BX511262.2					DPCR1	BX088647.1	AL805909.3	MUC22			AL663093.2	CR753815.1	PSORS1C1	BX248321.1
	BX511262.2					HLA-DOA	NOTCH4						PPT2					MUC22	BX936369.5	BX248321.1	AL663093.2			AL805909.3	TRIM31	CDSN	MUC22
	PBX2					GGNBP1	OR12D3						EGFL8					AL663093.2	BX936369.1	HCG22	AL805909.3			BX248321.1	AL671859.1	PSORS1C1	AL663093.2
	AGER					MLN	BX296568.1											MUC22	ABCF1	BX247900.3	MUC22			MUC22	CR753815.1	CR847794.1	AL805909.3
	RNF5					Xxbac-BPG181M17.5	HLA-DRB1											AL663093.2	MIR877	BX247900.4	AL663093.2			AL663093.2	BX248419.1	CR759815.2	BX248321.1
	RGL2					GRM4	HLA-DQB1											BX248321.1	TUBB	BX247900.1	AL805909.3			AL805909.3	BX248419.1	HLA-C	MUC22
	PFDN6					ATP2A1	RGL2											MUC22	MDC1	TCF19	BX248321.1			BX248321.1	BX248419.1	HLA-C	AL663093.2
						MAST3	CR93692.1											AL663093.2	RN7SL353P	CCHCR1	C6orf15			MUC22	BX248419.1	HLA-B	AL805909.3
						HLA-DOA	HLA-DOA											BX248321.1	HCG20	CR847794.2	PSORS1C1			AL663093.2	BX248419.1	HLA-B	BX248321.1
						AL731683.1	PFDN6											HCG22	LINC00243	CR759815.1	CDSN			AL805909.3	TUBB	HLA-B	MUC22
						AL935026.1	TAPBP											C6orf15	XXbac-BPG27H4.8	AL773544.3	PSORS1C2			BX248321.1	MDC1	HLA-B	AL663093.2
						HLA-DQA1	AIF1											PSORS1C1	BX571801.1	POU5F1	PSORS1C1			C6orf15	GTF2H4	AL662847.1	AL805909.3
						BX296568.1	BX511262.2											CDSN	DDR1-AS1	PSORS1C3	CCHCR1			PSORS1C1	VARS2	CR753864.1	BX248321.1
						AL901607.1	MLN											CCHCR1	GTF2H4	CR847794.1	POU5F1			CDSN	VARSL	BX001040.1	AL805909.1
						CR75365.1	CFB											AL662833.3	VARS2	CR759815.2	CR847794.1			PSORS1C1	MUC22	BX005439.2	AL663093.1
						AL662890.15	PACSIN1											CR753819.1	MUC22	CR759828.2	CR759815.2			CCHCR1	AL663093.2	DDX39B	AL805909.1
						AL662890.9	SPDEF											POU5F1	AL805909.3	HLA-B	HLA-C			AL662833.3	AL805909.3	MCCD1	AL805909.2
						BX088523.1	PRRC2A											PSORS1C3	BX248321.1	DHFRP2	HLA-B			CR753819.1	BX248321.1	AIF1	C6orf15
						AIF1	ANKS1A											POU5F1	HCG22	HCP5	HLA-B			CR847794.2	MUC22	BX511262.2	PSORS1C1
						BX511262.2	BX511262.2											AL662833.1	HCG22	MICA	HLA-B			CR759815.1	AL663093.2	PRRC2A	CDSN
						C6orf47	TULP1											USP8P1	BX247900.3	AL845443.1	HLA-B			AL773544.3	AL805909.3	BX511262.2	C6orf15
						APOM	GRID2IP											XXbac-BPG248L24.13	BX247900.1	BX005439.1	MICA			CR847794.1	BX248321.1	BAG6	PSORS1C1
						AL670886.1	IL12RB1											XXbac-BPG248L24.13	C6orf15	HCP5	CR753820.1			CR759815.2	MUC22	PRRC2A	CDSN
						CR753842.1	AL901607.1											XXbac-BPG248L24.10	PSORS1C1	XXbac-BPG181B23.6	MICB			HLA-C	AL663093.2	BX511262.2	PSORS1C2
						CR354443.1	CR75365.1											XXbac-BPG248L24.10	CDSN	CR753820.1	CR753820.1			HLA-C	AL805909.3	C6orf25	PSORS1C1
						CR759761.1	AL662890.15											HLA-B	AL662867.1	BX511262.2	AL662847.1			HLA-B	BX248321.1	LY6G6C	CCHCR1
						BX511262.2	AL662890.9											XXbac-BPG248L24.12	AL773544.2	CR354443.3	CR753864.1			HLA-B	MUC22	LY6G6D	PSORS1C2
						LY6G6D	BX088523.1											HLA-B	AL662867.1	CR759787.1	BX001040.1			HLA-B	AL663093.2	MEGT1	PSORS1C1
						LY6G6F	LY6G6D											XXbac-BPG248L24.12	AL773544.2	DASS-312M4.10	BX005439.2			HLA-B	AL805909.3	LY6G6F	CCHCR1
						LY6G6E	LY6G6F											HLA-B	POLR2LP	C2	NFKBIL1			HLA-B	BX248321.1	CR354443.3	CR847794.1
						Xxbac-BPG32J3.20	LY6G6E											XXbac-BPG248L24.12	AL773544.2	NELFE	ATP6V1G2			HLA-B	MUC22	CR759787.1	CR759815.2
						MEGT1	Xxbac-BPG32J3.20											FGFR3P1	PSORS1C1	CFB	AIF1			HLA-B	AL663093.2	DASS-312M4.10	HLA-C
						CR354443.3	MEGT1											AL671883.1	CCHCR1	TNXB	BX511262.2			HLA-B	AL805909.3	C2	HLA-C
						CR759787.1	CR354443.3											AL671883.1	PSORS1C3	NOTCH4	C6orf25			MICA	BX248321.1	AL662834.1	HLA-C
						DASS-312M4.10	CR759787.1											ZDHHC20P2	POU5F1	AL845509.2	LY6G6C			MICA	MUC22	CR388219.1	HLA-C
						CR388219.1	DASS-312M4.10											HLA-S	CR759815.2	BX284927.1	LY6G6D			MICB	AL663093.2	CR759782.1	HLA-C
						CR759782.1	AL731683.1											HCP5	HCG27	C6orf10	MEGT1			CR753820.1	AL805909.3	TNXB	HLA-B
						AL662834.1	AL935026.1											HCP5	CR759828.2	C6orf10	LY6G6F			MICB	BX248321.1	CYP21A2	HLA-B
						CR388219.1	HLA-DQA1											LINC01149	BX322539.1	BX296568.1	CR354443.3			AL662847.1	MUC22	FKBPL	HLA-B
						CR759782.1	AL713890.1											HCP5	HLA-C	HLA-DRB1	CR759787.1			CR753864.1	AL663093.2	ATF6B	HLA-B
						NELFE	CR753846.3											XXbac-BPG181B23.6	XXbac-BPG248L24.13	BX296568.1	DASS-312M4.10			BX001040.1	AL805909.3	NOTCH4	MICA
						ATF6B	BX927168.4											MICB	XXbac-BPG248L24.13	HLA-DQA1	C2			BX005439.2	BX248321.1	NOTCH4	AL662847.1
						GPSM3	CR759848.1											CR753820.1	AL662833.2	DQ-A1	NELFE			DDX39B	C6orf15	C6orf10	CR753864.1
						PBX2	AL773543.1											BX511262.2	XXbac-BPG248L24.10	CR753835.2	CFB			LTA	PSORS1C1	C6orf10	BX001040.1
							BX248406.1											NCR3	AL662833.2	HLA-DQB1	TNXB			LTB	CDSN	C6orf10	BX005439.2
																		AIF1	XXbac-BPG248L24.10	HLA-DQB1-AS1	NOTCH4			TNF	C6orf15	HLA-DRB1	DDX39B
																		UQCRHP1	XXbac-BPG248L24.13	XXbac-BPG254F23.6	NOTCH4			LST1	PSORS1C1	BX296568.1	MCCD1
																		BX511262.2	XXbac-BPG248L24.10	BX927168.3	NOTCH4			NCR3	CDSN	HLA-DRB1	LTA
																		SNORA38	XXbac-BPG248L24.13	BX927168.1	C6orf10			LTB	PSORS1C1	BX296568.1	TNF
																		PRRC2A	XXbac-BPG248L24.10	AL935026.1	C6orf10			BX927320.1	PSORS1C1	HLA-DQA1	BX511262.2
																		BX511262.2	XXbac-BPG248L24.13	HLA-DQA1	C6orf10			BX248519.1	PSORS1C1	DQ-A1	AIF1
																		BAG6	XXbac-BPG248L24.10	XXbac-BPG254F23.7	C6orf10			NCR3	PSORS1C2	HLA-DQA1	BX511262.2
																		BX511262.2	XXbac-BPG248L24.13	CR753846.1	HLA-DQA1			BX511262.2	PSORS1C1	DQ-A1	LY6G6D
																		C2	XXbac-BPG248L24.10	TAP2	DQ-A1			NCR3	CCHCR1	AL731683.1	LY6G6F
																		NELFE	BX927178.2	HLA-DOA	HLA-DQA1			BX511262.2	CCHCR1	CR753846.2	LY6G6E
																		SKIV2L	HLA-B	HLA-DPB1	DQ-A1			BX511262.2	AL662833.3	BX927168.3	XXbac-BPG32J3.20
																		NOTCH4	AL671883.1	HLA-DPB1	HLA-DQB1			AIF1	CR753819.1	BX927168.2	MEGT1
																		GPSM3	U6	HLA-DPA1	AL731683.1			BX511262.2	CR847794.2	AL935026.1	CR354443.3
																		PBX2	ZDHHC20P2	RPL32P1	BX927168.3			PRRC2A	CR759815.1	HLA-DQB1	CR759787.1
																		BX284927.1	FGFR3P1	CR759795.1	BX927168.1			AIF1	AL773544.3	AL731683.1	DASS-312M4.10
																		C6orf10	AL671883.1	AL805913.1	AL935026.1			BX511262.2	HCG27	BX927168.3	SLC44A4
																		RNU6-603P	FGFR3P	HLA-DPB1	HLA-DQA1			MSH5	HLA-C	BX927168.1	SLC44A4
																		U6	ZDHHC20P2	HLA-DPA1	HLA-DQB1			CLIC1	HLA-C	AL935026.1	EHMT2
																		C6orf10	HLA-S	CR759795.1	AL731683.1			MSH5-SAPCD1	HLA-C	HLA-DQA1	C2
																		C6orf10	FGFR3P1	AL805913.1	BX927168.3			CR354443.3	HLA-C	HLA-DQB1	AL662834.1
																		C6orf10	ZDHHC20P2		BX927168.1			CR759787.1	HLA-C	AL731683.1	CR388219.1
																		BTNL2	HLA-S		AL935026.1			LSM2	HLA-B	BX927168.3	CR759782.1
																		BTNL2	FGFR3P1		HLA-DQA1			VARS	HLA-B	BX927168.1	TNXB
																		U1	ZDHHC20P2		TAP2			CR759787.1	HLA-B	AL935026.1	CYP21A2
																		HLA-DRB1	HLA-S		PSMB9			AL662834.2	HLA-B	HLA-DQA1	TNXB
																		BX296568.1	HCP5		HLA-DMB			CR933877.1	HLA-B	HLA-DQB1	FKBPL
																		BX296568.1	XXbac-BPG181B23.6		XXbac-BPG181M17.5			CR354443.3	HLA-B	AL731683.1	ATF6B
																		HLA-DQA1	MICB		HLA-DOA			CR933877.2	HLA-B	BX927168.3	PRRT1
																		HLA-DQA1	MICB		HLA-DPB1			CR759784.2	HLA-B	BX927168.1	NOTCH4
																		AL731683.1	BX927320.1		HLA-DPA1			CR759787.1	HLA-B	AL935026.1	NOTCH4
																		HLA-DQA1	BX248519.1		HLA-DPB1			CR759784.1	HLA-B	HLA-DQA1	NOTCH4
																		DQ-A1	BX511262.2		HLA-DPA1			AL844853.1	HLA-B	TAP2	C6orf10
																		HLA-DQB1	PRRC2A		CR759904.1			AL844853.2	HLA-B	PSMB8	C6orf10
																		HLA-DQB1-AS1	BX511262.2		CR847849.1			SLC44A4	MICA	TAP2	C6orf10
																		XXbac-BPG254F23.6	C6orf25		CR759795.1			EHMT2	MICA	PSMB8	C6orf10
																		AL935026.1	LY6G6C		AL805913.1			SKIV2L	MICB	TAP2	C6orf10
																		HLA-DQA1	LY6G6D		HLA-DPB1			NELFE	CR753820.1	HLA-DMB	BTNL2
																		HLA-DQA1	MEGT1		HLA-DPA1			CFB	MICB	HLA-DMB	HLA-DRA
																		XXbac-BPG254F23.7	LY6G6F		CR759904.1			SKIV2L	AL662847.1	XXbac-BPG181M17.5	HLA-DRB1
																		CR753846.1	CR759787.1		CR847849.1			NELFE	CR753864.1	HLA-DMA	BX296568.1
																		XXbac-BPG254F23.7	DASS-312M4.10		CR759795.1			SKIV2L	BX001040.1	HLA-DMB	BX296568.1
																		TAP2	VWA7		AL805913.1			NELFE	BX005439.2	XXbac-BPG181M17.5	HLA-DQA1
																		PSMB8	MSH5		KIFC1			SKIV2L	DDX39B	HLA-DOA	DQ-A1
																		TAP2	CR759787.1		ITPR3			DXO	MCCD1	HLA-DOA	HLA-DQA1
																		XXbac-BPG181M17.5	DAQB-331I12.15		C6orf106			SKIV2L	NFKBIL1	HLA-DPB1	DQ-A1
																		HLA-DMB	DXO		CABP7			STK19	ATP6V1G2	HLA-DPA1	HLA-DQA1
																		XXbac-BPG181M17.5	STK19					FKBPL	LTA	CR759904.1	DQ-A1
																		BRD2	DAQB-331I12.15					ATF6B	TNF	CR847849.1	AL731683.1
																		HLA-DPB1	NOTCH4					MUC22	LST1	CR759795.1	CR753846.2
																		HLA-DPA1	AL845509.2					AL663093.2	NCR3	AL805913.1	BX927168.3
																		HLA-DPB1	BX284927.1					AL805909.3	LTB	RP1L1	BX927168.2
																		HLA-DPA1	C6orf10					BX248321.1	BX927320.1	XKR6	AL935026.1
																		CR759904.1	RNU6-825P					FKBPL	BX248519.1	BLK	HLA-DQA1
																		AL805913.1	BTNL2					PRRT1	NCR3	GATA4	DQ-A1
																		GGNBP1	HLA-DRB1					AGPAT1	BX511262.2	C8orf49	AL731683.1
																		ITPR3	HLA-DRB1					PBX2	NCR3	FDFT1	CR753846.2
																		MLN	BX296568.1					AGER	BX511262.2	CTSB	BX927168.3
																		REEP3	HLA-DQA1					RNF5	BX511262.2		BX927168.2
																		AMBRA1	DQ-A1					NOTCH4	BX511262.2		AL935026.1
																		RP11-425L10.1	XXbac-BPG254F23.6					GPSM3	PRRC2A		HLA-DQB1
																		ZC3H10	BX927168.3					PBX2	AIF1		AL731683.1
																		ESYT1	AL935026.1					NOTCH4	BX511262.2		BX927168.3
																		RP11-603J24.5	HLA-DQA1					NOTCH4	BAG6		BX927168.1
																		ACAD10	HLA-DQB1					C6orf10	BX511262.2		AL935026.1
																		HECTD4	HLA-DQB1-AS1					C6orf10	C6orf25		HLA-DQA1
																		RP11-22P6.3	XXbac-BPG254F23.6					C6orf10	LY6G6C		TAP2
																		TCEA2	BX927168.3					BTNL2	LY6G6D		PSMB8
																		LINC00336	BX927168.1					HLA-DRB1	LY6G6E		TAP2
																			AL935026.1					BX296568.1	XXbac-BPG32J3.20		PSMB8
																			HLA-DQA1					BX296568.1	MEGT1		TAP2
																			HLA-DQB1					HLA-DQA1	LY6G6F		HLA-DMB
																			HLA-DQB1-AS1					DQ-A1	CR354443.3		HLA-DMB
																			XXbac-BPG254F23.6					HLA-DQA1	CR759787.1		XXbac-BPG181M17.5
																			AL935026.1					DQ-A1	DASS-312M4.10		HLA-DMA
																			HLA-DQA1					HLA-DQA1	SLC44A4		HLA-DMB
																			HLA-DQB1					DQ-A1	EHMT2		XXbac-BPG181M17.5
																			XXbac-BPG254F23.6					AL731683.1	SKIV2L		HLA-DOA
																			AL935026.1					CR753846.2	NELFE		HLA-DOA
																			HLA-DQB1					BX927168.3	SKIV2L		HLA-DPB1
																			AL935026.1					BX927168.2	NELFE		HLA-DPA1
																			HLA-DQB1					AL935026.1	SKIV2L		CR759904.1
																			XXbac-BPG254F23.7					HLA-DQB1	DXO		CR847849.1
																			XXbac-BPG254F23.7					AL731683.1	SKIV2L		CR759795.1
																			TAP2					AL935026.1	STK19		AL805913.1
																			TAP2					HLA-DQA1	DXO
																			AL645941.1					HLA-DQA2	STK19
																			HLA-DMB					BX248406.1	SKIV2L
																			XXbac-BPG181M17.5					TAP2	TNXB
																			BX927138.1					PSMB8	FKBPL
																			CR759798.1					TAP2	ATF6B
																			AL935042.1					PSMB8	FKBPL
																			HLA-DMB					TAP2	ATF6B
																			HLA-DPB1					TAP1	FKBPL
																			HLA-DPA1					PSMB8	PRRT1
																			HLA-DPB1					PSMB9	NOTCH4
																			HLA-DPA1					PSMB9	NOTCH4
																			CR759795.1					PSMB9	NOTCH4
																			AL805913.1					HLA-DMB	BTNL2
																			HLA-DPA1					XXbac-BPG181M17.5	BTNL2
																			RPL32P1					HLA-DMA	BTNL2
																			CR759795.1					HLA-DMB	BTNL2
																			AL805913.1					XXbac-BPG181M17.5	HLA-DRB1
																			GGNBP1					BRD2	BX296568.1
																			LINC00336					HLA-DOA	HLA-DRB1
																			LIPC					HLA-DOA	BX296568.1
																			BX927178.1					HLA-DPB1	BX296568.1
																								HLA-DPA1	BX296568.1
																								CR759904.1	HLA-DQA1
																								CR847849.1	DQ-A1
																								CR759795.1	HLA-DQA1
																								AL805913.1	DQ-A1
																								CR847849.1	HLA-DQA1
																								CR759795.1	DQ-A1
																								AL805913.1	HLA-DQA1
																								HLA-DPB1	DQ-A1
																								HLA-DPA1	AL731683.1
																								CR759904.1	CR753846.2
																								CR847849.1	BX927168.3
																								CR759795.1	BX927168.2
																								AL805913.1	AL935026.1
																								RING1	HLA-DQB1
																								HSD17B8	AL731683.1
																								SLC39A7	BX927168.3
																								GGNBP1	BX927168.1
																								ITPR3	AL935026.1
																								FAM167A	HLA-DQA1
																								REEP3	HLA-DQB1
																								AMBRA1	AL731683.1
																								ATXN2	AL935026.1
																								TCEA2	HLA-DQA1
																									TAP2
																									PSMB8
																									TAP2
																									PSMB8
																									TAP2
																									TAP1
																									PSMB9
																									PSMB9
																									PSMB9
																									HLA-DMB
																									HLA-DMB
																									XXbac-BPG181M17.5
																									HLA-DMA
																									HLA-DMB
																									XXbac-BPG181M17.5
																									HLA-DOA
																									HLA-DOA
																									HLA-DPB1
																									HLA-DPA1
																									CR759904.1
																									CR847849.1
																									CR759795.1
																									AL805913.1
																									HLA-DPB1
																									HLA-DPA1
																									CR759904.1
																									CR847849.1
																									CR759795.1
																									AL805913.1
																									RING1
																									HSD17B8
																									SLC39A7
																									GGNBP1
																									LIPC

## Sheet: SNP
MetS-RA	MetS-AS	MetS-SLE	MetS-SS	MetS-OS	MetS-GO	WC-RA	WC-AS	WC-SLE	WC-SS	WC-OS	WC-GO	HY-RA	HY-AS	HY-SLE	HY-SS	HY-OS	HY-GO	HDLC-RA	HDLC-AS	HDLC-SLE	HDLC-SS	HDLC-OS	HDLC-GO	TG-RA	TG-AS	TG-SLE	TG-SS	TG-OS	TG-GO
rs2857597	rs3789224	rs10214468	rs644045	-	rs12753981	rs3748655	rs11754278	rs34388845	rs34388845	rs2760975	rs1728918	rs72699046	rs62393683	rs2736155	rs2736155	rs6108784	rs2306362	rs9366698	rs11733293	rs10439362	rs9295661	rs114335056	rs34232231	rs12037987	rs4711092	rs10439362	rs17598658	rs2869679	rs34232231
rs9267529	rs2328893	rs644045	rs204993		rs3739095	rs115794885	rs1013045	rs3130621	rs2844477		rs1383585	rs9264190	rs2071303	rs9275160	rs614008		rs601100	rs1237873	rs10214468	rs9295661	rs13191776	rs73730372	rs115562858	rs13201411	rs806973	rs17598658	rs13213200	rs73730372	rs3739095
rs592229	rs806973	rs204993			rs4666000	rs4712978	rs2000351	rs685031	rs3130621		rs34633905	rs9264733	rs61747867	rs2921061	rs2263329		rs62052820	rs1233697	rs2183947	rs13191776	rs9393716	rs9491689	rs77629332	rs1225592	rs4711107	rs13213200	rs56114371	rs9491689	rs4666000
rs2071540	rs12189841					rs9257149	rs2157050	rs3130277	rs685031		rs474574	rs2857700	rs9264190	rs11998274				rs71559077	rs2072803	rs35680819	rs58060922	rs3818717	rs140867372	rs2013652	rs34565965	rs56114371	rs17751184	rs3818717	rs115716895
rs7184597	rs3094549					rs62395789	rs806973	rs915896	rs3130277		rs142779375	rs2260051	rs9264733	rs11781592				rs13215054	rs34477427	rs34546498	rs35716472	rs56324610	rs41295964	rs9257445	rs77666565	rs17751184	rs200997	rs140859835	rs142779375
rs2271881	rs10947210					rs2844477	rs421153	rs424232	rs915896		rs71555978	rs2736155	rs9468913	rs2250028				rs56092796	rs4711122	rs58616630	rs200972		rs76761409	rs1003582	rs9379971	rs13191786	rs13191786	rs56324610	rs72815843
	rs2857597					rs3130621	rs61747867		rs424232		rs71455787	rs3130342	rs2256965	rs35401001				rs3129137	rs58060922	rs138234416	rs149583087		rs147665933	rs29232	rs34613987	rs7772827	rs2013652		rs10896025
	rs1077394					rs3130617	rs72836448		rs17208671		rs71455793	rs9461787	rs2857700					rs1883329	rs7755054	rs13215054	rs11752919		rs4687612	rs3129044	rs13201411	rs3131341	rs3131341		rs71455787
	rs9267529					rs805284	rs1535274		rs211468		rs34063670	rs9275160	rs2260051					rs1003582	rs9393795	rs1884936	rs55690788		rs4687662	rs2517894	rs156743	rs422331	rs3129682		rs56205943
	rs592229					rs62395851	rs116485609		rs73410897		rs62052820	rs10774624	rs2736155					rs29232	rs34613987	rs3129129	rs3130885		rs142779375	rs407238	rs10946953	rs3129682	rs3129044		rs62052820
	rs204993					rs9267673	rs34388845		rs937033			rs17696736	rs614008					rs1233367	rs4713121	rs150254595	rs3129137		rs2306362	rs419862	rs7772827	rs3129044	rs3132685
	rs9268005					rs592229	rs9257149		rs2263329				rs204887					rs2394661	rs156743	rs1233367	rs2746150		rs71455787	rs9261388	rs13191038	rs3132685	rs2844795
	rs2282850					rs12333245	rs3094549						rs9267810					rs1611255	rs1237873	rs1611713	rs1233367		rs71455793	rs1986773	rs422331	rs3130396	rs2023472
	rs4711346					rs114775987	rs2857597						rs3131294					rs2523765	rs71559077	rs2517664	rs3132685		rs56205943	rs11759703	rs9257445	rs1012411	rs1012411
	rs412392					rs3134605	rs3130621						rs9275273					rs1611713	rs11752919	rs2189373	rs2844795		rs34165679	rs3130358	rs3131082	rs3130358	rs3131112
	rs12205331					rs2854051	rs805284						rs6939600					rs9260324	rs13191038	rs2844760	rs12530114		rs738409	rs12203825	rs3094569	rs3131112	rs12526481
						rs424232	rs9267677						rs2077750					rs12530114	rs12206581	rs3130127	rs3131112			rs4587208	rs362512	rs3132571	rs1264345
						rs35511257	rs556679											rs3131059	rs56092796	rs3132584	rs2535324			rs3132596	rs12174271	rs3095086	rs1264306
						rs2760975	rs444921											rs1264374	rs3131082	rs2535324	rs3131059			rs9501030	rs1233387	rs3869097	rs3095086
						rs28746878	rs3130277											rs1264330	rs3129137	rs3131035	rs1264374			rs62400982	rs29232	rs1419664	rs3869097
						rs28746955	rs915896											rs1264306	rs2394546	rs1264330	rs1264330			rs1264306	rs3129044	rs2517549	rs1632865
						rs35029304	rs424232											rs140159913	rs3094562	rs35581359	rs1264306			rs140159913	rs2517894	rs3130955	rs1419664
						rs6911639	rs9268112											rs3757340	rs3094569	rs3095148	rs35581359			rs17196137	rs407238	rs3130969	rs6457300
						rs419261	rs2760975											rs35581359	rs362512	rs3869097	rs3095148			rs3095086	rs2072109	rs2233959	rs2517544
						rs2281816	rs28746878											rs3131933	rs362529	rs1419664	rs7739491			rs3869097	rs2517664	rs3131007	rs2517524
						rs1555691	rs17219281											rs2532919	rs29232	rs2517549	rs4713408			rs12110470	rs2517600	rs4713443	rs3094089
						rs34906910	rs2859094											rs3869094	rs1233367	rs4713429	rs1419664			rs11969581	rs2023472	rs2853951	rs3130955
						rs11642449	rs6911639											rs3869097	rs2747432	rs3130969	rs2517549			rs28894977	rs2517602	rs2524075	rs2233959
						rs67234314	rs3129272											rs34416364	rs2394661	rs130066	rs4713429			rs2844670	rs1986773	rs2246954	rs3130975
							rs2282850											rs4713429	rs1611255	rs887468	rs3130969			rs3130548	rs4449668	rs28752891	rs1265098
							rs35881303											rs9378152	rs2394186	rs3868082	rs3094221			rs3094221	rs3094626	rs7452226	rs1265093
							rs72880511											rs3094221	rs2523765	rs2853951	rs3130573			rs3131007	rs1012411	rs9265884	rs9500877
							rs2281816											rs2240064	rs1611713	rs2524084	rs885950			rs2240064	rs12203825	rs9266074	rs4997405
							rs16868647											rs6909939	rs1264711	rs9266074	rs9263927			rs4713443	rs3094694	rs9378248	rs116432905
							rs7757419											rs887464	rs2517664	rs2523548	rs41268852			rs3869125	rs3132584	rs2249935	rs2853950
							rs2233630											rs4713438	rs2517600	rs2853984	rs2245731			rs1793890	rs12526481	rs2523569	rs2395471
							rs412392											rs9501079	rs12530114	rs9266639	rs2853951			rs2853951	rs3131053	rs2844535	rs6900458
							rs12197124											rs9263927	rs9261819	rs762460	rs2853915			rs2524075	rs4587208	rs3094603	rs2524075
							rs12201228											rs2245731	rs3094694	rs2853975	rs9265878			rs9348859	rs3132596	rs2523709	rs28752896
							rs2064319											rs2853951	rs112596482	rs3094228	rs36057735			rs9468937	rs9501030	rs2516491	rs28752924
							rs34905002											rs3132486	rs3132584	rs2516435	rs2596501			rs3873388	rs62400982	rs11796	rs28752924
							rs17885551											rs2853926	rs2535324	rs3130911	rs9266276			rs9265581	rs1264306	rs2471960	rs28752924
																		rs3915971	rs9262172	rs113239947	rs2249935			rs28752924	rs17196137	rs3130623	rs28752924
																		rs2853915	rs1264369	rs2471960	rs2523548			rs28752924	rs3095086	rs2261033	rs9265884
																		rs3873388	rs13191291	rs805293	rs2523528			rs28752924	rs12198448	rs805293	rs12173764
																		rs9265173	rs3130649	rs537160	rs762460			rs28752924	rs1632865	rs685031	rs36057735
																		rs28771375	rs1264330	rs367364	rs2844518			rs34872474	rs1419664	rs397948	rs2596501
																		rs9265878	rs1264306	rs3130277	rs3094228			rs9265885	rs12110470	rs204893	rs74618856
																		rs2596501	rs35581359	rs915896	rs2395489			rs28380938	rs11969581	rs3134962	rs7772305
																		rs12196740	rs3095089	rs3134930	rs3130911			rs2596501	rs28894977	rs3130277	rs4959062
																		rs9266258	rs3131933	rs447459	rs113239947			rs12196740	rs2844670	rs434841	rs6909636
																		rs9266259	rs2844695	rs3130309	rs3132455			rs2523611	rs2517549	rs3134930	rs9266633
																		rs4959062	rs3131932	rs1265764	rs4947324			rs7772305	rs3130955	rs447459	rs3094600
																		rs2523548	rs34416364	rs2050190	rs2471960			rs2428493	rs3130969	rs9267952	rs2507976
																		rs3957111	rs2517544	rs2050189	rs805293			rs7773105	rs2233959	rs6457513	rs28366133
																		rs2442736	rs4713429	rs2281276	rs537160			rs73390248	rs3094221	rs1265764	rs3128980
																		rs2844529	rs2517528	rs4355646	rs367364			rs4959062	rs9263717	rs2050189	rs3094228
																		rs201023435	rs9378152	rs2157333	rs3130277			rs9266639	rs3734860	rs2281276	rs2523659
																		rs56263516	rs2844637	rs17191234	rs915896			rs2844529	rs3131007	rs9268557	rs2844503
																		rs77424484	rs3094221	rs9270612	rs3134930			rs2848714	rs1265098	rs6457592	rs2516512
																		rs9688839	rs2233954	rs2040409	rs401556			rs2853982	rs2240064	rs17191234	rs2516491
																		rs2905746	rs3132557	rs9273395	rs3130309			rs2596465	rs9263869	rs9270611	rs2734573
																		rs143439747	rs16898823	rs9469220	rs1265764			rs2516464	rs3869125	rs3129752	rs2229094
																		rs28405701	rs9263734	rs9275652	rs2050190			rs77424484	rs7773935	rs13211628	rs2857702
																		rs113239947	rs4713438	rs1480383	rs2050189			rs9688839	rs9264419	rs6932167	rs2471960
																		rs28703977	rs9501079	rs62397687	rs2281276			rs2248462	rs9264579	rs727939	rs805286
																		rs3132456	rs9263927	rs116416291	rs2157333			rs79118723	rs116432905	rs9273363	rs660594
																		rs7769073	rs3095250	rs13213149	rs9268833			rs2523710	rs2853951	rs9274505	rs2075798
																		rs3130632	rs2245731	rs112104961	rs73726819			rs6922431	rs28722181	rs28371251	rs685031
																		rs3132451	rs2853951	rs6899657	rs3104415			rs9267444	rs2524075	rs9275217	rs397948
																		rs2260051	rs6930376	rs73366469	rs73730372			rs3130058	rs9348859	rs9275602	rs367364
																		rs2077492	rs6919310		rs2040409			rs3093664	rs3873388	rs3892710	rs204893
																		rs4151657	rs2853926		rs9272326			rs7769073	rs28367785	rs9275652	rs3130277
																		rs41267118	rs9264796		rs12055445			rs34744948	rs28752924	rs1383264	rs9296009
																		rs3130277	rs6908556		rs9273417			rs2515919	rs28752924	rs1480383	rs3131290
																		rs204991	rs7746336		rs9275652			rs2844479	rs28752924	rs2621416	rs434841
																		rs409715	rs7746336		rs1480383			rs3132451	rs28752924	rs62397687	rs2395105
																		rs416352	rs7746336		rs62397687			rs2857597	rs28752924	rs241429	rs377763
																		rs447459	rs7746336		rs9276832			rs1144709	rs28752924	rs2071466	rs3134938
																		rs3130309	rs2853915		rs2857096			rs534892	rs28752924	rs154977	rs382259
																		rs1265758	rs9265168		rs116416291			rs370025470	rs28752924	rs194675	rs9267952
																		rs2050190	rs9265189		rs13213149			rs41267086	rs9266074	rs1480380	rs6457513
																		rs3117110	rs28771375		rs112104961			rs34140409	rs28380938	rs11757367	rs1265764
																		rs9268399	rs2596501		rs6899657			rs592229	rs2596502	rs71565360	rs2073045
																		rs62404579	rs12196740		rs2294473			rs401775	rs2596501	rs453779	rs2050189
																		rs3763317	rs2769		rs114542428			rs444921	rs12196740	rs115444212	rs6913309
																		rs4355646	rs9266276		rs764753			rs9296004	rs1056429	rs2921061	rs9268434
																		rs9269252	rs2263321		rs2263329			rs28732177	rs1055348	rs393155	rs67603244
																		rs114335056	rs3957111		rs2857633			rs3134963	rs2249935	rs7387886	rs9268557
																		rs11751673	rs9266633					rs9296009	rs7772305	rs35602868	rs3135363
																		rs9271374	rs9266715					rs3130349	rs2428493	rs17724467	rs3129888
																		rs9271847	rs2844529					rs169503	rs9266301	rs2264306	rs6457592
																		rs9272326	rs3131620					rs16869834	rs73390248	rs2016297	rs9268949
																		rs9273058	rs9688839					rs3134930	rs9266329	rs73535979	rs79966773
																		rs6932167	rs2516435					rs9378123	rs2844575	rs12825	rs2647079
																		rs28746802	rs2905746					rs6457499	rs9295986	rs75793235	rs34656207
																		rs9274852	rs2507971					rs76827949	rs9266639	rs1293292	rs73730372
																		rs9469220	rs113239947					rs447459	rs2442753	rs35401001	rs9271365
																		rs3104395	rs2534676					rs382259	rs2523457		rs34976781
																		rs9275652	rs3093662					rs9267951	rs2596532		rs113708822
																		rs9276710	rs7769073					rs6914780	rs3128980		rs9272271
																		rs9276757	rs2471960					rs6936204	rs2516464		rs6910310
																		rs241436	rs2260051					rs2073045	rs3094228		rs9272974
																		rs9368744	rs805293					rs111625658	rs2244546		rs4526236
																		rs79142022	rs707937					rs2281276	rs2844508		rs9273536
																		rs9276832	rs389884					rs73400896	rs2244579		rs28371251
																		rs187764	rs1738434					rs9268530	rs9688839		rs9275602
																		rs2857096	rs396960					rs9296027	rs2844503		rs3892710
																		rs76088152	rs693797					rs9469120	rs2523653		rs3998154
																		rs13213149	rs76827949					rs9268951	rs79118723		rs9275709
																		rs6899657	rs3130309					rs7768875	rs3130920		rs2857212
																		rs7744381	rs1265763					rs2647079	rs9267444		rs1480383
																		rs9277726	rs2050190					rs10947315	rs2734573		rs62397687
																		rs3117002	rs2294878					rs116454087	rs3130062		rs241429
																		rs419261	rs4355646					rs9271268	rs2229094		rs2071466
																		rs422652	rs2157333					rs9271365	rs7769073		rs154977
																		rs4713655	rs9270475					rs9272328	rs34744948		rs68600
																		rs3828783	rs114335056					rs6910310	rs2515919		rs1480380
																		rs61711964	rs73730372					rs9273020	rs2844479		rs11757367
																		rs35403056	rs9271459					rs9274657	rs28366149		rs71565360
																		rs11038895	rs9272122					rs9469220	rs2857597		rs453779
																		rs11171747	rs12055445					rs9275607	rs2844463		rs115444212
																		rs3809272	rs9273417					rs6457642	rs15574
																		rs4766897	rs28746802					rs2621416	rs553108
																		rs7953257	rs3891176					rs9276699	rs13194087
																		rs11642449	rs9274657					rs62397687	rs592229
																		rs6062343	rs9274852					rs241429	rs401775
																			rs3104395					rs2071466	rs444921
																			rs9275652					rs2071541	rs9296004
																			rs1480383					rs4959116	rs389884
																			rs241439					rs1055559	rs9267798
																			rs62397687					rs68600	rs204893
																			rs9276832					rs1480380	rs28732177
																			rs3129299					rs139285716	rs3134963
																			rs2857096					rs71565360	rs9296009
																			rs116416291					rs453779	rs3131290
																			rs13213149					rs3135020	rs206014
																			rs112104961					rs115444212	rs375244
																			rs6899657					rs141268310	rs9378123
																			rs3117002					rs421446	rs113547322
																			rs114542428					rs420361	rs76827949
																			rs419261					rs141107214	rs424232
																			rs422652					rs11779875	rs9267951
																			rs4713655					rs35403056	rs6914780
																			rs72880511					rs11038895	rs3115572
																			rs4996879					rs597808	rs67603244
																			rs1122554					rs6062343	rs2076523
																			rs4713705						rs73400896
																			rs1555689						rs3763317
																			rs11753413						rs9296027
																			rs16868647						rs9268900
																			rs12202516						rs9269109
																			rs412392						rs2760979
																			rs62402708						rs9270611
																			rs60808669						rs74729707
																									rs142264362
																									rs4367411
																									rs9271325
																									rs3104367
																									rs78933533
																									rs6910310
																									rs9273032
																									rs12055445
																									rs9274505
																									rs9275607
																									rs9275652
																									rs12181270
																									rs2857212
																									rs1480383
																									rs62397687
																									rs241429
																									rs2071466
																									rs2395269
																									rs9276822
																									rs4959116
																									rs154977
																									rs68600
																									rs1480380
																									rs11757367
																									rs71565360
																									rs453779
																									rs3135020
																									rs1042131
																									rs421446
																									rs420361
																									rs60808669
