# Supplementary material for: Genetic Commonalities Between Metabolic Syndrome and Rheumatic Diseases Through Disease Interactome Modules
Source: J Cell Mol Med. 2025 Jan 9;29(1):e70329. doi: 10.1111/jcmm.70329 (PMC11717667; doi:10.1111/jcmm.70329)
Supplement: Supplementary file 1 — Figures S1–S10 Tables S1–S10 Data S1 [file JCMM-29-e70329-s001.zip › jcmm70329-sup-0015-TableS5.xlsx]

## Sheet: Sheet1
	Supplementary Table S5. Causal effects of metabolic syndrome on rheumatic diseases estimated by MR analysis
MR-type	Exposure	Outcome	Adjustment	Nsnp	F	Method	OR (95%CI)	β	SE	Pval	Q	P(Heterogeneity)	P(Pleiotropy)
UVMR	Metabolic syndrome	Rheumatoid arthritis	-	160	54.38	Inverse Variance Weighted	0.71(0.60,0.83)	-0.345002	0.0821381	2.66603e-05	223.473	0.000685458	0.804391
						Weighted Median	0.56(-0.44,0.71)	-0.582	0.122	1.69293e-06
						MR Egger	0.67(0.43,1.04)	-0.4	0.223	0.0784
						Weighted Mode	0.54(0.39,0.77)	-0.607	0.175	0.0007
						MR-PRESSO	0.69(-0.59,0.81)	-0.367	0.079	3.84548e-06	206.339	0.00683676	0.890446
		Ankylosing spondylitis		158		Inverse Variance Weighted	0.68(0.50,0.93)	-0.384	0.161165	0.0171726	210.62	0.00448765	0.496244
						Weighted Median	0.66(0.54,0.95)	-0.421	0.278	0.130129
						MR Egger	0.53(0.24,1.17)	-0.634	0.406	0.120162
						Weighted Mode	0.69(0.30,1.59)	-0.37	0.425	0.385253
						MR-PRESSO	0.72(0.54,0.95)	-0.331	0.145	0.022621	163.57	0.322973	0.424448
		Systemic lupus erythematosus		161		Inverse Variance Weighted	0.76(0.42,1.39)	-0.273	0.307	0.373205	168.987	0.278953	0.450497
						Weighted Median	1.58(0.55,4.55)	0.459	0.539	0.3936
						MR Egger	1.40(0.26,7.60)	0.337	0.863	0.696812
						Weighted Mode	1.74(0.41,7.41)	0.554	0.739	0.454348
		Sicca syndrome		161		Inverse Variance Weighted	0.84(0.58,1.21)	-0.174	0.187	0.351711	176.706	0.159785	0.695382
						Weighted Median	0.89(0.47,1.71)	-0.113	0.332	0.734473
						MR Egger	1.02(0.36,2.87)	0.02	0.528	0.971212
						Weighted Mode	0.82(0.36,1.89)	-0.196	0.425	0.645622
		Osteoporosis		161		Inverse Variance Weighted	1.09(0.89,1.33)	0.082	0.102	0.423792	202.854	0.010715	0.80666
						Weighted Median	1.30(0.97,1.73)	0.259	0.149	0.082392
						MR Egger	1.16(0.66,2.04)	0.148	0.288	0.608776
						Weighted Mode	1.76(1.07,2.90)	0.567	0.254	0.026948
		Gout		161		Inverse Variance Weighted	0.52(0.43,0.63)	-0.65	0.099	6.29911e-11	217.61	0.001401	0.368154
						Weighted Median	0.49(0.35,0.69)	-0.718	0.174	3.6187e-05
						MR Egger	0.41(0.24,0.71)	-0.885	0.279	0.00182462
						Weighted Mode	0.45(0.28,0.70)	-0.81	0.233	0.000647931
MVMR		Rheumatoid arthritis	Alcoholic drinks per week Smoking initiation	162	-	Inverse Variance Weighted	1.25(1.12,1.40)	0.024	0.056	6.31155e-05		0
						Median	1.37(1.07,1.57)	0.313	0.072	0
						MR Egger	1.23(1.01,1.49)	0.203	0.1	0.041
		Ankylosing spondylitis				Inverse Variance Weighted	1.23(1.01,1.50)	0.209	0.1	0.037405		0.1025
						Median	1.10(0.84,1.46)	0.099	0.142	0.485
						MR Egger	1.36(0.96,1.93)	0.307	0.179	0.087
		Systemic lupus erythematosus				Inverse Variance Weighted	0.97(0.64,1.49)	-0.026	0.218	0.904585		0.0054
						Median	0.80(0.45,1.44)	-0.22	0.297	0.458
						MR Egger	1.12(0.52,2.41)	0.117	0.389	0.763
		Sicca syndrome				Inverse Variance Weighted	1.27(1.00,1.62)	0.239	0.124	0.05399		0.6034
						Median	1.38(0.97,1.96)	0.323	0.179	0.071
						MR Egger	1.12(0.73,1.74)	0.117	0.222	0.599
		Osteoporosis				Inverse Variance Weighted	0.94(0.82,1.08)	-0.062	0.068	0.36861		0
						Median	0.95(0.79,1.14)	-0.052	0.095	0.583
						MR Egger	0.94(0.74,1.19)	-0.063	0.122	0.605
		Gout				Inverse Variance Weighted	1.74(1.53,1.97)	0.552	0.066	3.94094e-17		0
						Median	1.58(1.33,1.88)	0.457	0.089	0
						MR Egger	1.96(1.59,2.51)	0.691	0.117	0
Nsnp, Number of used SNPs; OR, odd ratio; CI, condifence interval; IVW, inverse variance weighted; MR, Mendelian randomization; β, beta; SE, standard error; Q, Cochran's Q P value; F, F-statistics.
