# Supplementary material for: Genetic Commonalities Between Metabolic Syndrome and Rheumatic Diseases Through Disease Interactome Modules
Source: J Cell Mol Med. 2025 Jan 9;29(1):e70329. doi: 10.1111/jcmm.70329 (PMC11717667; doi:10.1111/jcmm.70329)
Supplement: Supplementary file 1 — Figures S1–S10 Tables S1–S10 Data S1 [file JCMM-29-e70329-s001.zip › jcmm70329-sup-0016-TableS6.xlsx]

## Sheet: Sheet1
	Supplementary Table S6. Causal effects of fasting blood glucose on rheumatic diseases estimated by MR analysis
MR-type	Exposure	Outcome	Adjustment	Nsnp	F	Method	OR (95%CI)	β	SE	Pval	Q	P(Heterogeneity)	P(Pleiotropy)
UVMR	Fasting blood glucose	Rheumatoid arthritis	-	18	74.49	Inverse Variance Weighted	1.14(0.76,1.71)	0.129	0.207	0.533377	41.2314	0.000513	0.491359
						Weighted Median	1.09(0.75,1.60)	0.09	0.195	0.6422
						MR Egger	1.50(0.63,3.57)	0.404	0.443	0.37587
						Weighted Mode	1.16(0.77,1.74)	0.147	0.207	0.487638
		Ankylosing spondylitis		18		Inverse Variance Weighted	1.90(1.13,3.19)	0.644	0.264	0.01483	10.2465	0.892954	0.458882
						Weighted Median	1.56(0.75,3.24)	0.447	0.372	0.229731
						MR Egger	1.31(0.44,3.92)	0.271	0.559	0.634842
						Weighted Mode	1.54(0.73,3.22)	0.429	0.378	0.271755
		Systemic lupus erythematosus		18		Inverse Variance Weighted	1.23(0.41,3.69)	0.206	0.562	0.714119	13.8773	0.675766	0.57039
						Weighted Median	1.37(0.29,6.54)	0.318	0.796	0.689314
						MR Egger	2.25(0.22,23.05)	0.812	1.187	0.503904
						Weighted Mode	1.60(0.29,8.85)	0.468	0.874	0.598968
		Sicca syndrome		18		Inverse Variance Weighted	1.13(0.58,2.17)	0.118	0.336	0.724908	13.3087	0.715286	0.499806
						Weighted Median	0.80(0.31,2.07)	-0.218	0.483	0.651941
						MR Egger	0.73(0.18,2.93)	-0.313	0.709	0.664757
						Weighted Mode	0.74(0.27,2.02)	-0.304	0.513	0.561362
		Osteoporosis		18		Inverse Variance Weighted	1.02(0.73,1.43)	0.023	0.172	0.893127	17.2586	0.436981	0.445596
						Weighted Median	0.97(0.60,1.57)	-0.029	0.245	0.906876
						MR Egger	1.32(0.64,2.71)	0.277	0.368	0.463104
						Weighted Mode	0.97(0.56,1.67)	-0.033	0.279	0.906057
		Gout		18		Inverse Variance Weighted	1.36(0.99,1.88)	0.308	0.165	0.061423	18.0758	0.384074	0.635506
						Weighted Median	1.18(0.75,1.84)	0.164	0.227	0.470104
						MR Egger	1.17(0.58,2.35)	0.157	0.357	0.666327
						Weighted Mode	1.20(0.75,1.90)	0.18	0.235	0.454828
MVMR		Rheumatoid arthritis	Alcoholic drinks per week Smoking initiation	15	-	Inverse Variance Weighted	1.29(0.96,1.75)	0.258	0.153	0.090878		0
						Median	1.47(1.04,2.08)	0.385	0.177	0.03
						MR Egger	1.71(1.23,2.39)	0.538	0.17	0.002
		Ankylosing spondylitis				Inverse Variance Weighted	1.36(0.81,2.27)	0.304	0.263	0.248376		0.0641
						Median	1.49(0.79,2.83)	0.4	0.326	0.22
						MR Egger	1.95(1.08,3.52)	0.669	0.301	0.026
		Systemic lupus erythematosus				Inverse Variance Weighted	1.21(0.45,3.24)	0.188	0.504	0.709646		0.4534
						Median	1.58(0.39,6.41)	0.455	0.716	0.525
						MR Egger	2.13(0.67,6.71)	0.754	0.587	0.198
		Sicca syndrome				Inverse Variance Weighted	1.40(0.77,2.53)	0.333	0.304	0.272894		0.4112
						Median	1.39(0.56,3.48)	0.332	0.467	0.477
						MR Egger	1.43(0.71,2.88)	0.359	0.357	0.316
		Osteoporosis				Inverse Variance Weighted	1.07(0.77,1.50)	0.071	0.17	0.677863		0.0604
						Median	0.98(0.65,1.47)	-0.024	0.21	0.908
						MR Egger	1.27(0.87,1.88)	0.242	0.197	0.22
		Gout				Inverse Variance Weighted	1.44(0.96,2.17)	0.367	0.208	0.077168		0
						Median	1.20(0.81,1.76)	0.179	0.197	0.361
						MR Egger	1.59(0.98,2.56)	0.461	0.244	0.058
Nsnp, Number of used SNPs; OR, odd ratio; CI, condifence interval; IVW, inverse variance weighted; MR, Mendelian randomization; β, beta; SE, standard error; Q, Cochran's Q P value; F, F-statistics.
