# Supplementary material for: Genetic Commonalities Between Metabolic Syndrome and Rheumatic Diseases Through Disease Interactome Modules
Source: J Cell Mol Med. 2025 Jan 9;29(1):e70329. doi: 10.1111/jcmm.70329 (PMC11717667; doi:10.1111/jcmm.70329)
Supplement: Supplementary file 1 — Figures S1–S10 Tables S1–S10 Data S1 [file JCMM-29-e70329-s001.zip › jcmm70329-sup-0017-TableS7.xlsx]

## Sheet: Sheet1
	Supplementary Table S7. Causal effects of waist circumference on rheumatic diseases estimated by MR analysis
MR-type	Exposure	Outcome	Adjustment	Nsnp	F	Method	OR (95%CI)	β	SE	Pval	Q	P(Heterogeneity)	P(Pleiotropy)
UVMR	Waist circumference	Rheumatoid arthritis	-	301	57.14	Inverse Variance Weighted	0.73(0.64,0.84)	-0.312258	0.0701764	8.6025e-06	434.766	9.92878e-07	0.438232
						Weighted Median	0.71(0.58,0.86)	-0.343	0.099	0.000550445
						MR Egger	0.61(0.43,0.87)	-0.494	0.179	0.00617107
						Weighted Mode	0.71(0.51,0.99)	-0.342	0.171	0.0467958
						MR-PRESSO	0.72(0.63,0.81)	-0.334	0.064	2.13086e-07	359.603	0.010297	0.340427
		Ankylosing spondylitis		304		Inverse Variance Weighted	0.75(0.58,0.97)	-0.292	0.131	0.026013	372.921	0.003749	0.950979
						Weighted Median	0.70(0.46,1.05)	-0.363	0.21	0.083415
						MR Egger	0.76(0.37,1.56)	-0.271	0.367	0.459605
						Weighted Mode	0.65(0.31,1.38)	-0.426	0.383	0.267243
		Systemic lupus erythematosus		301		Inverse Variance Weighted	0.96(0.58,1.61)	-0.038	0.261	0.883213	322.358	0.179291	0.44822
						Weighted Median	1.33(0.55,3.22)	0.288	0.45	0.521747
						MR Egger	1.60(0.39,6.59)	0.472	0.721	0.513231
						Weighted Mode	1.40(0.32,6.15)	0.336	0.755	0.656414
		Sicca syndrome		301		Inverse Variance Weighted	0.88(0.65,1.19)	-0.129	0.155	0.405017	317.452	0.233852	0.51651
						Weighted Median	0.75(0.44,1.26)	-0.29	0.266	0.276562
						MR Egger	0.68(0.29,1.57)	-0.388	0.428	0.365365
						Weighted Mode	0.64(0.29,1.42)	-0.442	0.404	0.274588
		Osteoporosis		304		Inverse Variance Weighted	1.22(1.02,1.45)	0.196	0.089	0.028028	412.109	2.95557e-05	0.941734
						Weighted Median	1.25(0.98,1.61)	0.226	0.128	0.077801
						MR Egger	1.20(0.73,1.95)	0.179	0.249	0.472599
						Weighted Mode	1.48(0.92,2.37)	0.39	0.241	0.106482
		Gout		303		Inverse Variance Weighted	0.55(0.45,0.69)	-0.59	0.11	8.8389e-08	716.886	1.44347e-35	0.800363
						Weighted Median	0.47(0.36,0.61)	-0.765	0.134	1.21801e-08
						MR Egger	0.46(0.30,0.70)	-0.779	0.219	0.000425487
						Weighted Mode	0.45(0.29,0.72)	-0.791	0.237	0.000925894
						MR-PRESSO	0.52(0.45,0.61)	-0.654	0.078	7.69115e-17	361.225	0.010869	0.541429
MVMR		Rheumatoid arthritis	Alcoholic drinks per week Smoking initiation	265	-	Inverse Variance Weighted	0.78(0.67,0.91)	-0.253	0.079	0.001335		0
						Median	0.76(0.63,0.93)	-0.269	0.1	0.007
						MR Egger	0.77(0.66,0.90)	-0.259	0.08	0.001
		Ankylosing spondylitis		265		Inverse Variance Weighted	0.77(0.57,1.04)	-0.262	0.153	0.086245		0.0003
						Median	0.86(0.59,1.27)	-0.146	0.198	0.46
						MR Egger	0.77(0.57,1.05)	-0.258	0.155	0.096
		Systemic lupus erythematosus		262		Inverse Variance Weighted	1.11(0.64,1.93)	0.108	0.282	0.70145		0.5905
						Median	1.27(0.57,2.83)	0.242	0.408	0.552
						MR Egger	1.11(0.63,1.95)	0.106	0.288	0.713
		Sicca syndrome		262		Inverse Variance Weighted	0.80(0.57,1.11)	-0.229	0.171	0.181253		0.4417
						Median	0.61(0.38,0.98)	-0.493	0.243	0.043
						MR Egger	0.77(0.55,1.09)	-0.257	0.173	0.137
		Osteoporosis		265		Inverse Variance Weighted	1.27(1.04,1.53)	0.235	0.098	0.016882		0.0004
						Median	1.17(0.91,1.50)	0.154	0.129	0.233
						MR Egger	1.26(1.04,1.54)	0.235	0.1	0.019
		Gout		265		Inverse Variance Weighted	0.57(0.45,0.74)	-0.558	0.128	1.41742e-05		0
						Median	0.52(0.41,0.66)	-0.658	0.12	0
						MR Egger	0.57(0.44,0.74)	-0.56	0.131	0
Nsnp, Number of used SNPs; OR, odd ratio; CI, condifence interval; IVW, inverse variance weighted; MR, Mendelian randomization; β, beta; SE, standard error; Q, Cochran's Q P value; F, F-statistics.
