# Supplementary material for: Genetic Commonalities Between Metabolic Syndrome and Rheumatic Diseases Through Disease Interactome Modules
Source: J Cell Mol Med. 2025 Jan 9;29(1):e70329. doi: 10.1111/jcmm.70329 (PMC11717667; doi:10.1111/jcmm.70329)
Supplement: Supplementary file 1 — Figures S1–S10 Tables S1–S10 Data S1 [file JCMM-29-e70329-s001.zip › jcmm70329-sup-0018-TableS8.xlsx]

## Sheet: Sheet1
	Supplementary Table S8. Causal effects of essential hypertension on rheumatic diseases estimated by MR analysis
MR-type	Exposure	Outcome	Adjustment	Nsnp	F	Method	OR (95%CI)	β	SE	Pval	Q	P(Heterogeneity)	P(Pleiotropy)
UVMR	Essential hypertension	Rheumatoid arthritis	-	54	36.89	Inverse Variance Weighted	0.42(0.10,1.71)	-0.869	0.716	0.224797	126.911	5.30518e-08	0.420075
						Weighted Median	0.98(0.24,3.99)	-0.022	0.717	0.975491
						MR Egger	15.76(0.05,4.74E+03)	2.758	2.911	0.348009
						Weighted Mode	1.30(0.04,39.07)	0.262	1.736	0.880456
						MR-PRESSO	0.94(0.27,3.26)	-0.063	0.635	0.921514	88.8626	0.000811	0.325618
		Ankylosing spondylitis		53		Inverse Variance Weighted	11.16(0.49,253.30)	2.41241	1.59294	0.129914	153.404	1.06361e-11	0.406457
						Weighted Median	5.02(0.35,71.26)	1.613	1.354	0.233255
						MR Egger	0.87(0.00,1.24E+03)	-0.136	3.705	0.970949
						Weighted Mode	5.52(0.02,1.66E+03)	1.708	2.912	0.559974
						MR-PRESSO	2.82(0.44,18.00)	1.037	0.946	0.273047	47.0314	0.669195	0.744815
		Systemic lupus erythematosus		53		Inverse Variance Weighted	0.13(0.00,20.35)	-2.0534	2.585	0.426991	93.4607	0.000692787	0.410429
						Weighted Median	0.28(0.00,75.18)	-1.274	2.854	0.655393
						MR Egger	0.00(0.00,4.10E+03)	-9.015	8.844	0.312867
						Weighted Mode	222.66(0.00,1.86E+09)	5.406	8.13	0.509077
						MR-PRESSO	0.15(0.00,12.54)	-1.923	2.271	0.397203	65.9828	0.080332	0.410465
		Sicca syndrome		54		Inverse Variance Weighted	0.14(0.01,2.63)	-1.94	1.48332	0.190915	86.3154	0.00341529	0.0327864
						Weighted Median	0.64(0.02,22.06)	-0.442	1.804	0.806545
						MR Egger	0.00(0.00,0.64)	-10.711	5.236	0.045861
						Weighted Mode	2.79(0.00,2.44E+03)	1.026	3.457	0.767651
						MR-PRESSO	0.32(0.02,4.57)	-1.149	1.362	0.398543	69.4975	0.063718	0.064604
		Osteoporosis		52		Inverse Variance Weighted	1.17(0.25,5.61)	0.159549	0.798754	0.841678	92.3814	0.000656436	0.82305
						Weighted Median	0.29(0.05,1.70)	-1.251	0.91	0.169099
						MR Egger	0.02(0.00,11.72)	-3.937	3.265	0.233485
						Weighted Mode	0.27(0.00,17.18)	-1.301	2.115	0.541021
						MR-PRESSO	0.53(0.13,2.15)	-0.637	0.715	0.373014	66.2959	0.073578	0.305205
		Gout		53		Inverse Variance Weighted	0.08(0.01,0.43)	-2.56326	0.882375	0.00367297	128.408	3.36018e-08	0.752095
						Weighted Median	0.07(0.01,0.41)	-2.682	0.915	0.003393
						MR Egger	0.02(0.00,8.98)	-4.003	3.163	0.211327
						Weighted Mode	0.04(0.00,1.51)	-3.278	1.882	0.087426
						MR-PRESSO	0.12(0.02,0.57)	-2.144	0.806	0.007845	103.03	3.23641e-05	0.545768
MVMR		Rheumatoid arthritis	Alcoholic drinks per week Smoking initiation	40	-	Inverse Variance Weighted	0.12(0.03,0.44)	-2.091	0.645	0.001197		0
						Median	0.18(0.04,0.79)	-1.701	0.748	0.023
						MR Egger	0.12(0.03,0.42)	-2.148	0.648	0.001
		Ankylosing spondylitis		40		Inverse Variance Weighted	11.03(0.91,133.41)	2.401	1.272	0.059036		0
						Median	3.33(0.28,39.49)	1.202	1.262	0.341
						MR Egger	11.65(0.95,143.31)	2.455	1.281	0.055
		Systemic lupus erythematosus		39		Inverse Variance Weighted	0.46(0.01,30.79)	-0.781	2.147	0.71602		0.0183
						Median	17.08(0.04,7.70E+03)	2.838	3.118	0.363
						MR Egger	0.41(0.00,28.47)	-0.881	2.158	0.683
		Sicca syndrome		39		Inverse Variance Weighted	0.61(0.07,5.63)	-0.495	1.135	0.662564		0.4539
						Median	1.26(0.05,33.48)	0.23	1.674	0.891
						MR Egger	0.57(0.06,5.33)	-0.56	1.139	0.623
		Osteoporosis		40		Inverse Variance Weighted	0.71(0.18,2.89)	-0.34	0.715	0.634939		0.0001
						Median	0.37(0.07,2.11)	-0.982	0.881	0.265
						MR Egger	0.81(0.20,3.26)	-0.206	0.708	0.77
		Gout		40		Inverse Variance Weighted	0.04(0.01,0.22)	-3.101	0.812	0.000133		0
						Median	0.01(0.00,0.08)	-4.349	0.93	0
						MR Egger	0.04(0.01,0.21)	-3.169	0.815	0
Nsnp, Number of used SNPs; OR, odd ratio; CI, condifence interval; IVW, inverse variance weighted; MR, Mendelian randomization; β, beta; SE, standard error; Q, Cochran's Q P value; F, F-statistics.
