# Supplementary material for: Genetic Commonalities Between Metabolic Syndrome and Rheumatic Diseases Through Disease Interactome Modules
Source: J Cell Mol Med. 2025 Jan 9;29(1):e70329. doi: 10.1111/jcmm.70329 (PMC11717667; doi:10.1111/jcmm.70329)
Supplement: Supplementary file 1 — Figures S1–S10 Tables S1–S10 Data S1 [file JCMM-29-e70329-s001.zip › jcmm70329-sup-0019-TableS9.xlsx]

## Sheet: Sheet1
	Supplementary Table S9. Causal effects of HDL cholesterol on rheumatic diseases estimated by MR analysis
MR-type	Exposure	Outcome	Adjustment	Nsnp	F	Method	OR (95%CI)	β	SE	Pval	Q	P(Heterogeneity)	P(Pleiotropy)
UVMR	HDL cholesterol	Rheumatoid arthritis	-	281	72.01	Inverse Variance Weighted	0.96(0.83,1.10)	-0.0449421	0.0726841	0.536364	584.881	3.56019e-23	0.18347
						Weighted Median	0.90(0.75,1.07)	-0.11	0.089	0.217129
						MR Egger	0.83(0.64,1.07)	-0.185	0.13	0.156154
						Weighted Mode	0.90(0.73,1.12)	-0.1	0.111	0.367114
						MR-PRESSO	0.95(0.82,1.09)	-0.053	0.073	0.465776	579.144	5.28608e-23	0.222417
		Ankylosing spondylitis		282		Inverse Variance Weighted	0.81(0.52,1.26)	-0.208155	0.223746	0.352207	1370.38	1.24976e-141	0.932299
						Weighted Median	0.93(0.66,1.30)	-0.077	0.172	0.654313
						MR Egger	0.81(0.37,1.77)	-0.214	0.401	0.594077
						Weighted Mode	0.99(0.66,1.49)	-0.009	0.207	0.96638
						MR-PRESSO	0.84(0.54,1.30)	-0.174	0.223	0.435869	1320.27	4.93062e-134	0.904076
		Systemic lupus erythematosus		288		Inverse Variance Weighted	1.08(0.69,1.70)	0.079	0.23	0.730563	325.488	0.058518	0.521548
						Weighted Median	0.94(0.48,1.85)	-0.059	0.344	0.862916
						MR Egger	0.87(0.39,1.95)	-0.14	0.412	0.733824
						Weighted Mode	1.11(0.49,2.51)	0.104	0.416	0.802408
		Sicca syndrome		288		Inverse Variance Weighted	1.12(0.85,1.48)	0.114862	0.139755	0.411144	337.309	0.0241252	0.216211
						Weighted Median	0.89(0.59,1.34)	-0.12	0.211	0.568101
						MR Egger	0.86(0.54,1.38)	-0.151	0.241	0.53287
						Weighted Mode	0.92(0.53,1.61)	-0.08	0.284	0.778642
						MR-PRESSO	1.10(0.84,1.43)	0.095	0.135	0.481817	311.541	0.152889	0.221771
		Osteoporosis		282		Inverse Variance Weighted	0.94(0.82,1.09)	-0.0567168	0.0744847	0.446385	361.066	0.00115221	0.609208
						Weighted Median	0.95(0.78,1.17)	-0.046	0.106	0.662275
						MR Egger	1.00(0.78,1.28)	-0.003	0.127	0.980344
						Weighted Mode	0.94(0.73,1.21)	-0.06	0.128	0.640251
						MR-PRESSO	0.95(0.82,1.09)	-0.054	0.071	0.446374	325.343	0.035299	0.628132
		Gout		283		Inverse Variance Weighted	1.19(1.03,1.37)	0.173681	0.0731955	0.0176519	399.486	7.18797e-06	0.000535963
						Weighted Median	1.24(1.02,1.49)	0.213	0.096	0.027068
						MR Egger	0.88(0.69,1.14)	-0.122	0.128	0.341814
						Weighted Mode	1.15(0.90,1.46)	0.135	0.125	0.27882
						MR-PRESSO	1.22(1.06,1.41)	0.202	0.072	0.005249	378.062	0.000113	0.002599
MVMR		Rheumatoid arthritis	Alcoholic drinks per week Smoking initiation	229	-	Inverse Variance Weighted	0.94(0.84,1.05)	-0.063	0.055	0.256021		0
						Median	0.92(0.81,1.05)	-0.084	0.066	0.206
						MR Egger	0.85(0.73,0.99)	-0.163	0.076	0.033
		Ankylosing spondylitis		229		Inverse Variance Weighted	1.17(0.98,1.40)	0.16	0.09	0.0756		0.0166
						Median	1.14(0.89,1.45)	0.128	0.125	0.308
						MR Egger	0.97(0.76,1.23)	-0.033	0.123	0.787
		Systemic lupus erythematosus		232		Inverse Variance Weighted	0.96(0.68,1.35)	-0.044	0.177	0.803716		0.3507
						Median	0.84(0.51,1.39)	-0.169	0.255	0.508
						MR Egger	0.98(0.60,1.58)	-0.025	0.245	0.918
		Sicca syndrome		232		Inverse Variance Weighted	0.92(0.76,1.12)	-0.081	0.1	0.416314		0.8432
						Median	0.92(0.66,1.28)	-0.081	0.168	0.629
						MR Egger	0.78(0.59,1.04)	-0.247	0.145	0.087
		Osteoporosis		229		Inverse Variance Weighted	0.97(0.86,1.09)	-0.033	0.06	0.587286		0.0009
						Median	0.96(0.80,1.15)	-0.04	0.09	0.659
						MR Egger	1.00(0.85,1.18)	0.005	0.084	0.95
		Gout		229		Inverse Variance Weighted	1.14(1.00,1.31)	0.135	0.068	0.047307		0
						Median	1.26(1.05,1.52)	0.235	0.094	0.012
						MR Egger	0.91(0.76,1.09)	-0.091	0.092	0.325
Nsnp, Number of used SNPs; OR, odd ratio; CI, condifence interval; IVW, inverse variance weighted; MR, Mendelian randomization; β, beta; SE, standard error; Q, Cochran's Q P value; F, F-statistics.
