# Supplementary material for: Genetic Commonalities Between Metabolic Syndrome and Rheumatic Diseases Through Disease Interactome Modules
Source: J Cell Mol Med. 2025 Jan 9;29(1):e70329. doi: 10.1111/jcmm.70329 (PMC11717667; doi:10.1111/jcmm.70329)
Supplement: Supplementary file 1 — Figures S1–S10 Tables S1–S10 Data S1 [file JCMM-29-e70329-s001.zip › jcmm70329-sup-0020-TableS10.xlsx]

## Sheet: Sheet1
	Supplementary Table S10. Causal effects of triglycerides on rheumatic diseases estimated by MR analysis
MR-type	Exposure	Outcome	Adjustment	Nsnp	F	Method	OR (95%CI)	β	SE	Pval	Q	P(Heterogeneity)	P(Pleiotropy)
UVMR	Triglycerides	Rheumatoid arthritis	-	258	67.02	Inverse Variance Weighted	1.03(0.85,1.24)	0.0276281	0.0954725	0.772288	821.51	3.02627e-59	0.7036
						Weighted Median	1.15(0.95,1.39)	0.139	0.097	0.150464
						MR Egger	1.27(1.00,1.61)	0.239	0.121	0.049115
						Weighted Mode	1.17(0.93,1.47)	0.16	0.116	0.171401
						MR-PRESSO	1.08(0.95,1.23)	0.079	0.065	0.223979	368.49	6.10117e-06	0.118312
		Ankylosing spondylitis		260		Inverse Variance Weighted	0.91(0.66,1.24)	-0.0978517	0.159345	0.539157	560.798	5.30541e-24	0.973597
						Weighted Median	1.14(0.80,1.64)	0.134	0.185	0.46815
						MR Egger	1.37(0.88,2.12)	0.314	0.224	0.161706
						Weighted Mode	1.26(0.78,2.01)	0.227	0.241	0.345618
						MR-PRESSO	1.03(0.81,1.30)	0.03	0.12	0.802319	311.193	0.014484	0.133806
		Systemic lupus erythematosus		264		Inverse Variance Weighted	1.65(1.01,2.69)	0.502	0.249	0.043812	308.615	0.027875	0.295776
						Weighted Median	1.06(0.50,2.23)	0.056	0.38	0.883779
						MR Egger	1.10(0.44,2.72)	0.092	0.464	0.843522
						Weighted Mode	0.88(0.37,2.13)	-0.123	0.449	0.785068
		Sicca syndrome		263		Inverse Variance Weighted	1.36(0.98,1.88)	0.303868	0.167236	0.0692171	398.943	1.51453e-07	0.283785
						Weighted Median	1.30(0.84,2.01)	0.263	0.222	0.235854
						MR Egger	1.30(0.79,2.14)	0.26	0.256	0.310815
						Weighted Mode	1.42(0.85,2.39)	0.354	0.264	0.180178
						MR-PRESSO	1.08(0.82,1.41)	0.076	0.137	0.580707	255.688	0.598241	0.394903
		Osteoporosis		262		Inverse Variance Weighted	1.18(1.00,1.38)	0.162	0.082	0.048724	358.388	5.83948e-05	0.036622
						Weighted Median	1.05(0.83,1.33)	0.051	0.119	0.667492
						MR Egger	0.90(0.67,1.21)	-0.108	0.152	0.47996
						Weighted Mode	1.09(0.83,1.42)	0.083	0.138	0.548983
		Gout		260		Inverse Variance Weighted	0.71(0.60,0.83)	-0.349045	0.0859469	4.88272e-05	448.917	5.31879e-12	0.0139577
						Weighted Median	0.81(0.65,1.00)	-0.215	0.109	0.049271
						MR Egger	0.97(0.72,1.30)	-0.031	0.149	0.833382
						Weighted Mode	0.93(0.71,1.23)	-0.07	0.142	0.621825
						MR-PRESSO	0.72(0.61,0.84)	-0.331	0.081	4.22285e-05	388.726	3.11397e-07	0.017746
MVMR		Rheumatoid arthritis	Alcoholic drinks per week Smoking initiation	217	-	Inverse Variance Weighted	1.08(0.97,1.20)	0.076	0.056	0.169901		0
						Median	1.13(1.01,1.27)	0.126	0.058	0.031
						MR Egger	1.14(0.99,1.32)	0.135	0.073	0.063
		Ankylosing spondylitis		217		Inverse Variance Weighted	0.96(0.79,1.17)	-0.038	0.099	0.700782		0
						Median	1.09(0.87,1.36)	0.083	0.112	0.458
						MR Egger	1.05(0.82,1.36)	0.051	0.13	0.692
		Systemic lupus erythematosus		216		Inverse Variance Weighted	1.24(0.87,1.77)	0.218	0.182	0.230621		0.0002
						Median	1.18(0.75,1.87)	0.169	0.232	0.466
						MR Egger	1.08(0.68,1.73)	0.08	0.238	0.735
		Sicca syndrome		216		Inverse Variance Weighted	0.99(0.79,1.24)	-0.009	0.115	0.935343		0
						Median	1.00(0.75,1.34)	-0.002	0.149	0.99
						MR Egger	0.88(0.65,1.18)	-0.13	0.15	0.386
		Osteoporosis		217		Inverse Variance Weighted	1.16(1.04,1.29)	0.148	0.053	0.005445		0.0057
						Median	1.19(1.03,1.37)	0.175	0.072	0.015
						MR Egger	1.10(0.96,1.26)	0.098	0.07	0.158
		Gout		217		Inverse Variance Weighted	0.80(0.71,0.89)	-0.028	0.059	0.000121		0
						Median	0.78(0.68,0.91)	-0.243	0.075	0.001
						MR Egger	0.86(0.74,1.00)	-0.147	0.078	0.059
Nsnp, Number of used SNPs; OR, odd ratio; CI, condifence interval; IVW, inverse variance weighted; MR, Mendelian randomization; β, beta; SE, standard error; Q, Cochran's Q P value; F, F-statistics.
